# Supplementary material for: Comprehensive Analysis of Differentially Expressed Unigenes under NaCl Stress in Flax (Linum usitatissimum L.) Using RNA-Seq
Source: Int J Mol Sci. 2019 Jan 16;20(2):369. doi: 10.3390/ijms20020369 (PMC6359340; doi:10.3390/ijms20020369)
Supplement: Supplementary file 1 [file ijms-20-00369-s001.zip]

Archive with 7 entries (5 files):
- ijms-410872 Supplementary material for final/
- ijms-410872 Supplementary material for final/Supplementary Files/
- ijms-410872 Supplementary material for final/Supplementary Files/New Microsoft Word Document.pdf
- ijms-410872 Supplementary material for final/Supplementary Files/table S1.xlsx
- ijms-410872 Supplementary material for final/Supplementary Files/table S2.xlsx
- ijms-410872 Supplementary material for final/Supplementary Files/table S3.xlsx
- ijms-410872 Supplementary material for final/Supplementary Files/table S4.xlsx
