# Supplementary material for: Comprehensive Analysis of Differentially Expressed Unigenes under NaCl Stress in Flax (Linum usitatissimum L.) Using RNA-Seq
Source: Int J Mol Sci. 2019 Jan 16;20(2):369. doi: 10.3390/ijms20020369 (PMC6359340; doi:10.3390/ijms20020369)
Supplement: Supplementary file 1 [file ijms-20-00369-s001.zip › ijms-410872 Supplementary material for final/Supplementary Files/table S1.xlsx]

## Sheet: Sheet1
UP-regulated unigenes				DOWN-regulated unigenes
C-vs-N1	C-vs-N2	C-vs-N4	Common	C-vs-N1	C-vs-N2	C-vs-N4	Common
C8066127-1	C8066127-1	C8066127-1	C8066127-1	C8241519-1	C8237513-1	C8237513-1	C8241519-1
C8379497-1	C8241501-1	C8147407-1	C8383337-2	C8253577-1	C8241519-1	C8241519-1	C8253577-1
C8383337-2	C8306605-1	C8181867-1	Lus10000084	C8322565-1	C8253577-1	C8246881-1	C8322565-1
Lus10000084	C8328221-1	C8188813-1	Lus10000278	C8379831-1	C8253719-1	C8253577-1	C8379831-1
Lus10000204	C8346609-2	C8241501-1	Lus10000431	Lus10000136	C8293871-1	C8253719-1	Lus10000136
Lus10000249	C8357487-1	C8260151-1	Lus10000451	Lus10000252	C8308999-1	C8256907-1	Lus10000252
Lus10000278	C8357553-1	C8264333-1	Lus10000461	Lus10000258	C8322565-1	C8261739-1	Lus10000258
Lus10000289	C8379497-1	C8265581-1	Lus10000465	Lus10000260	C8322925-1	C8272605-1	Lus10000260
Lus10000393	C8383337-2	C8274417-1	Lus10000560	Lus10000628	C8359797-1	C8289225-1	Lus10000628
Lus10000420	Lus10000026	C8275885-1	Lus10000619	Lus10000750	C8365533-1	C8290527-1	Lus10000750
Lus10000431	Lus10000078	C8291423-1	Lus10000620	Lus10000755	C8379831-1	C8293871-1	Lus10000755
Lus10000451	Lus10000079	C8306605-1	Lus10000634	Lus10000766	C8380493-1	C8303733-1	Lus10000766
Lus10000461	Lus10000084	C8312511-1	Lus10000687	Lus10000881	C8380905-1	C8308999-1	Lus10000881
Lus10000465	Lus10000204	C8328221-1	Lus10000788	Lus10000905	Lus10000069	C8310897-1	Lus10000905
Lus10000539	Lus10000212	C8346609-2	Lus10000835	Lus10000975	Lus10000090	C8318147-1	Lus10000975
Lus10000560	Lus10000243	C8347549-1	Lus10000868	Lus10001076	Lus10000103	C8322565-1	Lus10001076
Lus10000571	Lus10000261	C8350599-1	Lus10000877	Lus10001131	Lus10000136	C8322801-1	Lus10001131
Lus10000572	Lus10000278	C8357487-1	Lus10000946	Lus10001373	Lus10000148	C8322925-1	Lus10001373
Lus10000575	Lus10000293	C8357553-1	Lus10000965	Lus10001415	Lus10000217	C8331765-1	Lus10001415
Lus10000577	Lus10000299	C8360679-1	Lus10000966	Lus10001462	Lus10000252	C8335927-1	Lus10001462
Lus10000619	Lus10000311	C8362339-1	Lus10000982	Lus10001594	Lus10000258	C8347701-1	Lus10001594
Lus10000620	Lus10000349	C8368197-1	Lus10001096	Lus10001623	Lus10000260	C8357161-1	Lus10001623
Lus10000634	Lus10000381	C8373107-1	Lus10001110	Lus10001671	Lus10000265	C8363467-1	Lus10001671
Lus10000687	Lus10000426	C8377575-1	Lus10001200	Lus10001676	Lus10000327	C8365533-1	Lus10001676
Lus10000788	Lus10000431	C8378803-1	Lus10001224	Lus10001883	Lus10000403	C8371443-1	Lus10001883
Lus10000835	Lus10000451	C8379053-1	Lus10001293	Lus10001951	Lus10000492	C8371591-1	Lus10001951
Lus10000842	Lus10000461	C8379725-1	Lus10001357	Lus10002005	Lus10000555	C8372527-1	Lus10002005
Lus10000866	Lus10000465	C8382575-1	Lus10001371	Lus10002011	Lus10000628	C8378741-1	Lus10002011
Lus10000868	Lus10000497	C8383337-2	Lus10001421	Lus10002097	Lus10000662	C8379831-1	Lus10002097
Lus10000877	Lus10000538	Lus10000014	Lus10001429	Lus10002107	Lus10000683	C8380493-1	Lus10002107
Lus10000946	Lus10000539	Lus10000026	Lus10001474	Lus10002109	Lus10000705	C8380905-1	Lus10002109
Lus10000965	Lus10000560	Lus10000033	Lus10001479	Lus10002197	Lus10000706	C8383161-1	Lus10002197
Lus10000966	Lus10000595	Lus10000058	Lus10001517	Lus10002198	Lus10000735	C8385699-2	Lus10002198
Lus10000982	Lus10000599	Lus10000078	Lus10001588	Lus10002392	Lus10000750	Lus10000017	Lus10002392
Lus10001096	Lus10000619	Lus10000079	Lus10001723	Lus10002403	Lus10000751	Lus10000048	Lus10002403
Lus10001110	Lus10000620	Lus10000084	Lus10001767	Lus10002463	Lus10000754	Lus10000051	Lus10002463
Lus10001197	Lus10000634	Lus10000091	Lus10001832	Lus10002658	Lus10000755	Lus10000069	Lus10002658
Lus10001200	Lus10000676	Lus10000104	Lus10001899	Lus10002780	Lus10000756	Lus10000073	Lus10002780
Lus10001219	Lus10000687	Lus10000107	Lus10001969	Lus10002795	Lus10000766	Lus10000103	Lus10002812
Lus10001223	Lus10000688	Lus10000120	Lus10001983	Lus10002812	Lus10000772	Lus10000119	Lus10002861
Lus10001224	Lus10000784	Lus10000124	Lus10002119	Lus10002850	Lus10000820	Lus10000136	Lus10002936
Lus10001245	Lus10000785	Lus10000129	Lus10002306	Lus10002861	Lus10000821	Lus10000148	Lus10003081
Lus10001293	Lus10000788	Lus10000133	Lus10002458	Lus10002936	Lus10000845	Lus10000155	Lus10003241
Lus10001331	Lus10000797	Lus10000158	Lus10002506	Lus10003080	Lus10000857	Lus10000161	Lus10003242
Lus10001357	Lus10000804	Lus10000170	Lus10002546	Lus10003081	Lus10000858	Lus10000174	Lus10003349
Lus10001371	Lus10000835	Lus10000180	Lus10002595	Lus10003241	Lus10000881	Lus10000183	Lus10003411
Lus10001421	Lus10000842	Lus10000192	Lus10002648	Lus10003242	Lus10000903	Lus10000198	Lus10003520
Lus10001429	Lus10000868	Lus10000201	Lus10002665	Lus10003349	Lus10000905	Lus10000202	Lus10003563
Lus10001474	Lus10000872	Lus10000212	Lus10002689	Lus10003411	Lus10000975	Lus10000217	Lus10003658
Lus10001478	Lus10000877	Lus10000218	Lus10002755	Lus10003520	Lus10001018	Lus10000234	Lus10003703
Lus10001479	Lus10000879	Lus10000239	Lus10002804	Lus10003533	Lus10001025	Lus10000242	Lus10004142
Lus10001517	Lus10000894	Lus10000243	Lus10002979	Lus10003563	Lus10001029	Lus10000245	Lus10004499
Lus10001535	Lus10000895	Lus10000244	Lus10002989	Lus10003658	Lus10001044	Lus10000252	Lus10004553
Lus10001588	Lus10000904	Lus10000248	Lus10003019	Lus10003703	Lus10001063	Lus10000258	Lus10004671
Lus10001723	Lus10000946	Lus10000261	Lus10003032	Lus10004142	Lus10001067	Lus10000260	Lus10004782
Lus10001767	Lus10000965	Lus10000271	Lus10003097	Lus10004357	Lus10001076	Lus10000265	Lus10004966
Lus10001775	Lus10000966	Lus10000278	Lus10003160	Lus10004499	Lus10001080	Lus10000270	Lus10005123
Lus10001828	Lus10000982	Lus10000287	Lus10003188	Lus10004553	Lus10001098	Lus10000289	Lus10005306
Lus10001832	Lus10001013	Lus10000293	Lus10003193	Lus10004671	Lus10001129	Lus10000296	Lus10005364
Lus10001899	Lus10001014	Lus10000299	Lus10003289	Lus10004782	Lus10001131	Lus10000302	Lus10005442
Lus10001969	Lus10001043	Lus10000300	Lus10003374	Lus10004966	Lus10001188	Lus10000303	Lus10005453
Lus10001983	Lus10001059	Lus10000311	Lus10003380	Lus10005123	Lus10001261	Lus10000304	Lus10005520
Lus10001992	Lus10001070	Lus10000328	Lus10003454	Lus10005306	Lus10001325	Lus10000327	Lus10005998
Lus10001994	Lus10001092	Lus10000344	Lus10003484	Lus10005364	Lus10001373	Lus10000355	Lus10006003
Lus10002030	Lus10001096	Lus10000349	Lus10003501	Lus10005433	Lus10001391	Lus10000363	Lus10006027
Lus10002033	Lus10001104	Lus10000350	Lus10003576	Lus10005442	Lus10001415	Lus10000384	Lus10006097
Lus10002052	Lus10001110	Lus10000351	Lus10003607	Lus10005453	Lus10001428	Lus10000403	Lus10006119
Lus10002119	Lus10001112	Lus10000370	Lus10003608	Lus10005520	Lus10001443	Lus10000415	Lus10006150
Lus10002130	Lus10001119	Lus10000380	Lus10003641	Lus10005950	Lus10001462	Lus10000425	Lus10006178
Lus10002199	Lus10001145	Lus10000381	Lus10003647	Lus10005998	Lus10001539	Lus10000445	Lus10006192
Lus10002207	Lus10001152	Lus10000385	Lus10003674	Lus10006003	Lus10001569	Lus10000457	Lus10006354
Lus10002230	Lus10001164	Lus10000419	Lus10003715	Lus10006027	Lus10001594	Lus10000482	Lus10006396
Lus10002233	Lus10001190	Lus10000420	Lus10003730	Lus10006097	Lus10001619	Lus10000492	Lus10006414
Lus10002306	Lus10001200	Lus10000426	Lus10003738	Lus10006119	Lus10001623	Lus10000507	Lus10006441
Lus10002397	Lus10001224	Lus10000427	Lus10003740	Lus10006150	Lus10001646	Lus10000508	Lus10006455
Lus10002452	Lus10001227	Lus10000429	Lus10003893	Lus10006178	Lus10001667	Lus10000535	Lus10006463
Lus10002453	Lus10001267	Lus10000431	Lus10003931	Lus10006192	Lus10001671	Lus10000539	Lus10006616
Lus10002457	Lus10001276	Lus10000435	Lus10003954	Lus10006354	Lus10001676	Lus10000555	Lus10006735
Lus10002458	Lus10001293	Lus10000451	Lus10003978	Lus10006396	Lus10001704	Lus10000561	Lus10006749
Lus10002467	Lus10001301	Lus10000461	Lus10004208	Lus10006414	Lus10001705	Lus10000569	Lus10006811
Lus10002506	Lus10001304	Lus10000465	Lus10004241	Lus10006441	Lus10001713	Lus10000611	Lus10006822
Lus10002523	Lus10001344	Lus10000472	Lus10004261	Lus10006455	Lus10001731	Lus10000628	Lus10006846
Lus10002539	Lus10001346	Lus10000475	Lus10004298	Lus10006463	Lus10001761	Lus10000643	Lus10006879
Lus10002546	Lus10001357	Lus10000491	Lus10004392	Lus10006482	Lus10001883	Lus10000655	Lus10006938
Lus10002595	Lus10001369	Lus10000497	Lus10004430	Lus10006616	Lus10001893	Lus10000672	Lus10007020
Lus10002648	Lus10001371	Lus10000529	Lus10004463	Lus10006735	Lus10001902	Lus10000683	Lus10007106
Lus10002665	Lus10001421	Lus10000538	Lus10004644	Lus10006749	Lus10001905	Lus10000700	Lus10007141
Lus10002689	Lus10001422	Lus10000560	Lus10004880	Lus10006811	Lus10001914	Lus10000703	Lus10007168
Lus10002741	Lus10001429	Lus10000590	Lus10005030	Lus10006822	Lus10001923	Lus10000705	Lus10007301
Lus10002755	Lus10001445	Lus10000591	Lus10005048	Lus10006846	Lus10001927	Lus10000706	Lus10007335
Lus10002804	Lus10001446	Lus10000595	Lus10005122	Lus10006879	Lus10001928	Lus10000712	Lus10007336
Lus10002842	Lus10001459	Lus10000598	Lus10005129	Lus10006938	Lus10001931	Lus10000728	Lus10007405
Lus10002845	Lus10001460	Lus10000599	Lus10005184	Lus10007020	Lus10001933	Lus10000735	Lus10007738
Lus10002855	Lus10001464	Lus10000619	Lus10005278	Lus10007106	Lus10001950	Lus10000741	Lus10007853
Lus10002933	Lus10001465	Lus10000620	Lus10005289	Lus10007141	Lus10001951	Lus10000750	Lus10008042
Lus10002979	Lus10001474	Lus10000621	Lus10005377	Lus10007168	Lus10001963	Lus10000751	Lus10008176
Lus10002984	Lus10001479	Lus10000633	Lus10005395	Lus10007301	Lus10002002	Lus10000754	Lus10008296
Lus10002989	Lus10001480	Lus10000634	Lus10005412	Lus10007335	Lus10002005	Lus10000755	Lus10008434
Lus10003019	Lus10001512	Lus10000640	Lus10005434	Lus10007336	Lus10002011	Lus10000756	Lus10008441
Lus10003026	Lus10001517	Lus10000646	Lus10005498	Lus10007405	Lus10002022	Lus10000757	Lus10008482
Lus10003032	Lus10001543	Lus10000676	Lus10005651	Lus10007425	Lus10002042	Lus10000766	Lus10008567
Lus10003097	Lus10001550	Lus10000681	Lus10005690	Lus10007738	Lus10002054	Lus10000772	Lus10008714
Lus10003140	Lus10001588	Lus10000687	Lus10005794	Lus10007846	Lus10002061	Lus10000781	Lus10008753
Lus10003141	Lus10001599	Lus10000688	Lus10005828	Lus10007853	Lus10002065	Lus10000799	Lus10009058
Lus10003160	Lus10001602	Lus10000692	Lus10005836	Lus10007917	Lus10002097	Lus10000807	Lus10009078
Lus10003188	Lus10001638	Lus10000710	Lus10005852	Lus10007949	Lus10002107	Lus10000820	Lus10009263
Lus10003193	Lus10001672	Lus10000716	Lus10005885	Lus10007989	Lus10002109	Lus10000821	Lus10009391
Lus10003289	Lus10001679	Lus10000784	Lus10005918	Lus10008036	Lus10002111	Lus10000830	Lus10009502
Lus10003374	Lus10001698	Lus10000785	Lus10005922	Lus10008042	Lus10002128	Lus10000841	Lus10009581
Lus10003380	Lus10001709	Lus10000786	Lus10005924	Lus10008176	Lus10002139	Lus10000845	Lus10009912
Lus10003452	Lus10001723	Lus10000788	Lus10005976	Lus10008296	Lus10002195	Lus10000848	Lus10009984
Lus10003454	Lus10001733	Lus10000797	Lus10005993	Lus10008434	Lus10002197	Lus10000857	Lus10010198
Lus10003472	Lus10001755	Lus10000804	Lus10006010	Lus10008441	Lus10002198	Lus10000858	Lus10010218
Lus10003484	Lus10001767	Lus10000819	Lus10006029	Lus10008482	Lus10002202	Lus10000881	Lus10010223
Lus10003501	Lus10001824	Lus10000835	Lus10006103	Lus10008567	Lus10002222	Lus10000887	Lus10010285
Lus10003555	Lus10001830	Lus10000854	Lus10006189	Lus10008637	Lus10002228	Lus10000903	Lus10010299
Lus10003576	Lus10001831	Lus10000856	Lus10006339	Lus10008714	Lus10002244	Lus10000905	Lus10010370
Lus10003583	Lus10001832	Lus10000866	Lus10006366	Lus10008725	Lus10002266	Lus10000907	Lus10010371
Lus10003607	Lus10001838	Lus10000868	Lus10006445	Lus10008753	Lus10002311	Lus10000908	Lus10010383
Lus10003608	Lus10001839	Lus10000872	Lus10006503	Lus10009058	Lus10002313	Lus10000935	Lus10010384
Lus10003616	Lus10001845	Lus10000876	Lus10006617	Lus10009078	Lus10002342	Lus10000951	Lus10010423
Lus10003641	Lus10001847	Lus10000877	Lus10006636	Lus10009263	Lus10002392	Lus10000975	Lus10010432
Lus10003647	Lus10001878	Lus10000879	Lus10006639	Lus10009391	Lus10002403	Lus10001018	Lus10010464
Lus10003659	Lus10001899	Lus10000894	Lus10006691	Lus10009502	Lus10002435	Lus10001025	Lus10010466
Lus10003674	Lus10001908	Lus10000895	Lus10006729	Lus10009581	Lus10002463	Lus10001029	Lus10010643
Lus10003713	Lus10001918	Lus10000904	Lus10006732	Lus10009768	Lus10002468	Lus10001044	Lus10010706
Lus10003715	Lus10001919	Lus10000931	Lus10006830	Lus10009912	Lus10002482	Lus10001063	Lus10010916
Lus10003730	Lus10001925	Lus10000933	Lus10006840	Lus10009984	Lus10002499	Lus10001076	Lus10010926
Lus10003736	Lus10001969	Lus10000946	Lus10006852	Lus10010061	Lus10002503	Lus10001080	Lus10011149
Lus10003738	Lus10001975	Lus10000947	Lus10006853	Lus10010198	Lus10002522	Lus10001098	Lus10011318
Lus10003740	Lus10001983	Lus10000965	Lus10006854	Lus10010218	Lus10002554	Lus10001120	Lus10011328
Lus10003786	Lus10001985	Lus10000966	Lus10006867	Lus10010223	Lus10002593	Lus10001121	Lus10011395
Lus10003815	Lus10001986	Lus10000969	Lus10006877	Lus10010237	Lus10002611	Lus10001129	Lus10011446
Lus10003874	Lus10002035	Lus10000982	Lus10006891	Lus10010285	Lus10002624	Lus10001131	Lus10011525
Lus10003876	Lus10002041	Lus10000994	Lus10006905	Lus10010299	Lus10002652	Lus10001180	Lus10011590
Lus10003889	Lus10002091	Lus10001004	Lus10006921	Lus10010370	Lus10002655	Lus10001186	Lus10011720
Lus10003893	Lus10002105	Lus10001008	Lus10006951	Lus10010371	Lus10002658	Lus10001188	Lus10011797
Lus10003931	Lus10002116	Lus10001011	Lus10007025	Lus10010383	Lus10002695	Lus10001193	Lus10012010
Lus10003935	Lus10002119	Lus10001012	Lus10007108	Lus10010384	Lus10002721	Lus10001196	Lus10012150
Lus10003947	Lus10002155	Lus10001013	Lus10007116	Lus10010423	Lus10002780	Lus10001198	Lus10012175
Lus10003953	Lus10002188	Lus10001014	Lus10007129	Lus10010432	Lus10002795	Lus10001230	Lus10012189
Lus10003954	Lus10002233	Lus10001043	Lus10007152	Lus10010464	Lus10002812	Lus10001233	Lus10012253
Lus10003965	Lus10002234	Lus10001058	Lus10007154	Lus10010466	Lus10002850	Lus10001237	Lus10012287
Lus10003978	Lus10002240	Lus10001059	Lus10007227	Lus10010643	Lus10002861	Lus10001261	Lus10012409
Lus10003983	Lus10002275	Lus10001068	Lus10007308	Lus10010706	Lus10002921	Lus10001274	Lus10012447
Lus10004075	Lus10002279	Lus10001070	Lus10007322	Lus10010916	Lus10002936	Lus10001321	Lus10012448
Lus10004202	Lus10002306	Lus10001073	Lus10007417	Lus10010926	Lus10002939	Lus10001325	Lus10012451
Lus10004208	Lus10002307	Lus10001091	Lus10007438	Lus10011149	Lus10002955	Lus10001328	Lus10012571
Lus10004241	Lus10002314	Lus10001092	Lus10007443	Lus10011318	Lus10003035	Lus10001332	Lus10012572
Lus10004261	Lus10002458	Lus10001096	Lus10007459	Lus10011328	Lus10003080	Lus10001364	Lus10012745
Lus10004298	Lus10002506	Lus10001104	Lus10007460	Lus10011395	Lus10003081	Lus10001373	Lus10012840
Lus10004392	Lus10002528	Lus10001110	Lus10007462	Lus10011446	Lus10003115	Lus10001381	Lus10012855
Lus10004397	Lus10002546	Lus10001112	Lus10007521	Lus10011525	Lus10003143	Lus10001386	Lus10012870
Lus10004399	Lus10002590	Lus10001114	Lus10007612	Lus10011590	Lus10003151	Lus10001391	Lus10012871
Lus10004430	Lus10002595	Lus10001119	Lus10007652	Lus10011720	Lus10003174	Lus10001399	Lus10012902
Lus10004463	Lus10002600	Lus10001124	Lus10007815	Lus10011797	Lus10003178	Lus10001415	Lus10012948
Lus10004509	Lus10002601	Lus10001126	Lus10007866	Lus10012010	Lus10003192	Lus10001416	Lus10013066
Lus10004519	Lus10002648	Lus10001136	Lus10007903	Lus10012150	Lus10003211	Lus10001428	Lus10013095
Lus10004525	Lus10002651	Lus10001140	Lus10007975	Lus10012175	Lus10003241	Lus10001431	Lus10013106
Lus10004526	Lus10002665	Lus10001142	Lus10007977	Lus10012189	Lus10003242	Lus10001434	Lus10013114
Lus10004644	Lus10002678	Lus10001145	Lus10008005	Lus10012195	Lus10003277	Lus10001443	Lus10013181
Lus10004757	Lus10002680	Lus10001164	Lus10008110	Lus10012253	Lus10003316	Lus10001462	Lus10013278
Lus10004793	Lus10002689	Lus10001174	Lus10008183	Lus10012287	Lus10003349	Lus10001463	Lus10013312
Lus10004805	Lus10002703	Lus10001183	Lus10008299	Lus10012409	Lus10003411	Lus10001466	Lus10013426
Lus10004806	Lus10002704	Lus10001190	Lus10008300	Lus10012422	Lus10003416	Lus10001470	Lus10013547
Lus10004880	Lus10002712	Lus10001192	Lus10008376	Lus10012447	Lus10003422	Lus10001483	Lus10013554
Lus10005030	Lus10002713	Lus10001197	Lus10008425	Lus10012448	Lus10003439	Lus10001539	Lus10013579
Lus10005047	Lus10002715	Lus10001200	Lus10008476	Lus10012451	Lus10003461	Lus10001560	Lus10013774
Lus10005048	Lus10002741	Lus10001206	Lus10008631	Lus10012571	Lus10003520	Lus10001561	Lus10013838
Lus10005122	Lus10002747	Lus10001224	Lus10008694	Lus10012572	Lus10003548	Lus10001568	Lus10013862
Lus10005129	Lus10002755	Lus10001227	Lus10008697	Lus10012745	Lus10003552	Lus10001569	Lus10014122
Lus10005173	Lus10002796	Lus10001236	Lus10008733	Lus10012840	Lus10003562	Lus10001594	Lus10014129
Lus10005183	Lus10002804	Lus10001245	Lus10008756	Lus10012855	Lus10003563	Lus10001611	Lus10014205
Lus10005184	Lus10002807	Lus10001267	Lus10008853	Lus10012870	Lus10003637	Lus10001613	Lus10014221
Lus10005278	Lus10002816	Lus10001269	Lus10008877	Lus10012871	Lus10003658	Lus10001617	Lus10014365
Lus10005289	Lus10002846	Lus10001271	Lus10008958	Lus10012902	Lus10003703	Lus10001619	Lus10014436
Lus10005325	Lus10002858	Lus10001272	Lus10009019	Lus10012948	Lus10003801	Lus10001623	Lus10014550
Lus10005357	Lus10002887	Lus10001276	Lus10009093	Lus10013066	Lus10003820	Lus10001646	Lus10014552
Lus10005377	Lus10002929	Lus10001293	Lus10009094	Lus10013095	Lus10003830	Lus10001651	Lus10014697
Lus10005378	Lus10002961	Lus10001301	Lus10009097	Lus10013106	Lus10003914	Lus10001667	Lus10014702
Lus10005395	Lus10002975	Lus10001344	Lus10009107	Lus10013114	Lus10003970	Lus10001669	Lus10014849
Lus10005406	Lus10002979	Lus10001346	Lus10009118	Lus10013181	Lus10003999	Lus10001671	Lus10014889
Lus10005412	Lus10002984	Lus10001357	Lus10009119	Lus10013278	Lus10004098	Lus10001676	Lus10014903
Lus10005434	Lus10002989	Lus10001361	Lus10009209	Lus10013312	Lus10004142	Lus10001680	Lus10014908
Lus10005449	Lus10003019	Lus10001365	Lus10009227	Lus10013426	Lus10004143	Lus10001695	Lus10015029
Lus10005498	Lus10003032	Lus10001366	Lus10009316	Lus10013480	Lus10004273	Lus10001704	Lus10015037
Lus10005511	Lus10003041	Lus10001367	Lus10009447	Lus10013547	Lus10004402	Lus10001705	Lus10015162
Lus10005651	Lus10003043	Lus10001369	Lus10009509	Lus10013554	Lus10004420	Lus10001710	Lus10015237
Lus10005690	Lus10003093	Lus10001371	Lus10009548	Lus10013579	Lus10004462	Lus10001713	Lus10015419
Lus10005736	Lus10003094	Lus10001372	Lus10009578	Lus10013774	Lus10004481	Lus10001715	Lus10015424
Lus10005737	Lus10003097	Lus10001404	Lus10009596	Lus10013838	Lus10004483	Lus10001720	Lus10015532
Lus10005794	Lus10003098	Lus10001411	Lus10009599	Lus10013862	Lus10004495	Lus10001731	Lus10015566
Lus10005802	Lus10003134	Lus10001417	Lus10009628	Lus10014122	Lus10004499	Lus10001738	Lus10015579
Lus10005818	Lus10003140	Lus10001418	Lus10009670	Lus10014129	Lus10004501	Lus10001739	Lus10015685
Lus10005828	Lus10003160	Lus10001419	Lus10009673	Lus10014205	Lus10004542	Lus10001741	Lus10015707
Lus10005836	Lus10003182	Lus10001421	Lus10009750	Lus10014221	Lus10004553	Lus10001758	Lus10015765
Lus10005852	Lus10003185	Lus10001422	Lus10009820	Lus10014304	Lus10004562	Lus10001761	Lus10015844
Lus10005885	Lus10003188	Lus10001429	Lus10009851	Lus10014365	Lus10004614	Lus10001811	Lus10015865
Lus10005918	Lus10003193	Lus10001444	Lus10009934	Lus10014436	Lus10004671	Lus10001822	Lus10015875
Lus10005922	Lus10003248	Lus10001445	Lus10010018	Lus10014547	Lus10004679	Lus10001833	Lus10015895
Lus10005924	Lus10003256	Lus10001446	Lus10010029	Lus10014550	Lus10004721	Lus10001861	Lus10015896
Lus10005963	Lus10003269	Lus10001459	Lus10010049	Lus10014552	Lus10004733	Lus10001874	Lus10016112
Lus10005976	Lus10003271	Lus10001460	Lus10010057	Lus10014697	Lus10004782	Lus10001875	Lus10016121
Lus10005993	Lus10003287	Lus10001465	Lus10010179	Lus10014702	Lus10004791	Lus10001876	Lus10016164
Lus10006010	Lus10003289	Lus10001472	Lus10010269	Lus10014849	Lus10004792	Lus10001883	Lus10016245
Lus10006029	Lus10003344	Lus10001474	Lus10010294	Lus10014889	Lus10004797	Lus10001885	Lus10016340
Lus10006103	Lus10003374	Lus10001478	Lus10010335	Lus10014903	Lus10004799	Lus10001891	Lus10016726
Lus10006189	Lus10003380	Lus10001479	Lus10010427	Lus10014908	Lus10004830	Lus10001893	Lus10016863
Lus10006198	Lus10003384	Lus10001480	Lus10010550	Lus10015029	Lus10004858	Lus10001902	Lus10016968
Lus10006222	Lus10003395	Lus10001482	Lus10010583	Lus10015037	Lus10004914	Lus10001905	Lus10017136
Lus10006297	Lus10003454	Lus10001486	Lus10010633	Lus10015162	Lus10004961	Lus10001914	Lus10017196
Lus10006339	Lus10003484	Lus10001512	Lus10010646	Lus10015191	Lus10004964	Lus10001923	Lus10017213
Lus10006366	Lus10003501	Lus10001517	Lus10010680	Lus10015237	Lus10004966	Lus10001927	Lus10017404
Lus10006388	Lus10003515	Lus10001520	Lus10010730	Lus10015419	Lus10004974	Lus10001928	Lus10017541
Lus10006428	Lus10003569	Lus10001528	Lus10010917	Lus10015424	Lus10004975	Lus10001931	Lus10017572
Lus10006438	Lus10003576	Lus10001533	Lus10010953	Lus10015532	Lus10004978	Lus10001933	Lus10017595
Lus10006445	Lus10003578	Lus10001534	Lus10011030	Lus10015566	Lus10005004	Lus10001941	Lus10017620
Lus10006446	Lus10003585	Lus10001535	Lus10011125	Lus10015579	Lus10005011	Lus10001945	Lus10017775
Lus10006503	Lus10003586	Lus10001541	Lus10011139	Lus10015609	Lus10005123	Lus10001949	Lus10017776
Lus10006537	Lus10003587	Lus10001543	Lus10011159	Lus10015685	Lus10005148	Lus10001950	Lus10017788
Lus10006617	Lus10003607	Lus10001550	Lus10011167	Lus10015707	Lus10005151	Lus10001951	Lus10017818
Lus10006636	Lus10003608	Lus10001555	Lus10011240	Lus10015765	Lus10005152	Lus10001961	Lus10017838
Lus10006639	Lus10003610	Lus10001557	Lus10011241	Lus10015844	Lus10005170	Lus10001962	Lus10017944
Lus10006668	Lus10003622	Lus10001588	Lus10011275	Lus10015865	Lus10005235	Lus10001963	Lus10017947
Lus10006691	Lus10003625	Lus10001593	Lus10011277	Lus10015875	Lus10005241	Lus10001973	Lus10018053
Lus10006727	Lus10003626	Lus10001599	Lus10011319	Lus10015895	Lus10005247	Lus10001992	Lus10018101
Lus10006729	Lus10003634	Lus10001603	Lus10011323	Lus10015896	Lus10005299	Lus10002002	Lus10018300
Lus10006732	Lus10003641	Lus10001610	Lus10011353	Lus10016112	Lus10005306	Lus10002005	Lus10018333
Lus10006801	Lus10003647	Lus10001616	Lus10011358	Lus10016121	Lus10005318	Lus10002011	Lus10018426
Lus10006830	Lus10003659	Lus10001630	Lus10011378	Lus10016164	Lus10005356	Lus10002022	Lus10018559
Lus10006840	Lus10003674	Lus10001632	Lus10011399	Lus10016245	Lus10005364	Lus10002028	Lus10018628
Lus10006852	Lus10003678	Lus10001635	Lus10011587	Lus10016340	Lus10005380	Lus10002039	Lus10018832
Lus10006853	Lus10003700	Lus10001638	Lus10011616	Lus10016508	Lus10005388	Lus10002042	Lus10019010
Lus10006854	Lus10003715	Lus10001642	Lus10011693	Lus10016726	Lus10005402	Lus10002054	Lus10019106
Lus10006867	Lus10003730	Lus10001650	Lus10011701	Lus10016741	Lus10005420	Lus10002059	Lus10019476
Lus10006877	Lus10003734	Lus10001654	Lus10011708	Lus10016863	Lus10005433	Lus10002060	Lus10019573
Lus10006891	Lus10003735	Lus10001658	Lus10011721	Lus10016968	Lus10005442	Lus10002061	Lus10019577
Lus10006905	Lus10003736	Lus10001665	Lus10011722	Lus10017136	Lus10005448	Lus10002065	Lus10019621
Lus10006921	Lus10003738	Lus10001672	Lus10011819	Lus10017196	Lus10005453	Lus10002066	Lus10019768
Lus10006939	Lus10003740	Lus10001679	Lus10011916	Lus10017213	Lus10005520	Lus10002078	Lus10019769
Lus10006951	Lus10003761	Lus10001682	Lus10011973	Lus10017382	Lus10005560	Lus10002083	Lus10019807
Lus10007025	Lus10003782	Lus10001698	Lus10011975	Lus10017404	Lus10005621	Lus10002097	Lus10019968
Lus10007108	Lus10003799	Lus10001709	Lus10012131	Lus10017541	Lus10005638	Lus10002106	Lus10020025
Lus10007116	Lus10003815	Lus10001711	Lus10012236	Lus10017572	Lus10005639	Lus10002107	Lus10020416
Lus10007129	Lus10003858	Lus10001723	Lus10012368	Lus10017595	Lus10005668	Lus10002109	Lus10020684
Lus10007152	Lus10003872	Lus10001733	Lus10012388	Lus10017620	Lus10005684	Lus10002111	Lus10020686
Lus10007154	Lus10003886	Lus10001751	Lus10012389	Lus10017687	Lus10005732	Lus10002128	Lus10020771
Lus10007227	Lus10003887	Lus10001755	Lus10012405	Lus10017775	Lus10005871	Lus10002139	Lus10020835
Lus10007298	Lus10003893	Lus10001762	Lus10012546	Lus10017776	Lus10005903	Lus10002145	Lus10020881
Lus10007308	Lus10003931	Lus10001767	Lus10012547	Lus10017788	Lus10005950	Lus10002150	Lus10020913
Lus10007317	Lus10003953	Lus10001782	Lus10012604	Lus10017818	Lus10005982	Lus10002172	Lus10020963
Lus10007322	Lus10003954	Lus10001785	Lus10012628	Lus10017838	Lus10005998	Lus10002192	Lus10020983
Lus10007343	Lus10003978	Lus10001815	Lus10012665	Lus10017944	Lus10006003	Lus10002195	Lus10021009
Lus10007374	Lus10004055	Lus10001824	Lus10012668	Lus10017947	Lus10006027	Lus10002197	Lus10021014
Lus10007394	Lus10004079	Lus10001825	Lus10012706	Lus10018053	Lus10006037	Lus10002198	Lus10021063
Lus10007417	Lus10004087	Lus10001830	Lus10012724	Lus10018101	Lus10006039	Lus10002202	Lus10021083
Lus10007438	Lus10004114	Lus10001831	Lus10012771	Lus10018300	Lus10006058	Lus10002205	Lus10021187
Lus10007443	Lus10004117	Lus10001832	Lus10012781	Lus10018307	Lus10006086	Lus10002210	Lus10021294
Lus10007459	Lus10004155	Lus10001838	Lus10012889	Lus10018333	Lus10006090	Lus10002220	Lus10021586
Lus10007460	Lus10004156	Lus10001839	Lus10013023	Lus10018426	Lus10006097	Lus10002221	Lus10021650
Lus10007462	Lus10004202	Lus10001840	Lus10013056	Lus10018559	Lus10006118	Lus10002222	Lus10021653
Lus10007516	Lus10004208	Lus10001843	Lus10013088	Lus10018628	Lus10006119	Lus10002223	Lus10021681
Lus10007521	Lus10004209	Lus10001844	Lus10013094	Lus10018832	Lus10006123	Lus10002228	Lus10021682
Lus10007542	Lus10004241	Lus10001845	Lus10013701	Lus10019010	Lus10006150	Lus10002236	Lus10021707
Lus10007567	Lus10004243	Lus10001847	Lus10013714	Lus10019032	Lus10006178	Lus10002240	Lus10021708
Lus10007612	Lus10004244	Lus10001848	Lus10013850	Lus10019062	Lus10006191	Lus10002241	Lus10021793
Lus10007617	Lus10004245	Lus10001878	Lus10013918	Lus10019106	Lus10006192	Lus10002244	Lus10021922
Lus10007652	Lus10004261	Lus10001887	Lus10013974	Lus10019456	Lus10006230	Lus10002250	Lus10022169
Lus10007730	Lus10004263	Lus10001897	Lus10014003	Lus10019476	Lus10006237	Lus10002266	Lus10022247
Lus10007731	Lus10004292	Lus10001898	Lus10014017	Lus10019541	Lus10006254	Lus10002281	Lus10022425
Lus10007789	Lus10004298	Lus10001899	Lus10014176	Lus10019573	Lus10006335	Lus10002290	Lus10022457
Lus10007815	Lus10004306	Lus10001908	Lus10014192	Lus10019577	Lus10006354	Lus10002311	Lus10022492
Lus10007866	Lus10004352	Lus10001918	Lus10014211	Lus10019621	Lus10006396	Lus10002316	Lus10022739
Lus10007879	Lus10004359	Lus10001919	Lus10014269	Lus10019768	Lus10006409	Lus10002318	Lus10022883
Lus10007890	Lus10004360	Lus10001925	Lus10014277	Lus10019769	Lus10006414	Lus10002338	Lus10022961
Lus10007891	Lus10004392	Lus10001948	Lus10014289	Lus10019807	Lus10006441	Lus10002342	Lus10022977
Lus10007903	Lus10004395	Lus10001966	Lus10014425	Lus10019876	Lus10006455	Lus10002343	Lus10022978
Lus10007936	Lus10004414	Lus10001969	Lus10014541	Lus10019968	Lus10006463	Lus10002345	Lus10023012
Lus10007975	Lus10004430	Lus10001970	Lus10014542	Lus10020025	Lus10006489	Lus10002352	Lus10023120
Lus10007977	Lus10004448	Lus10001975	Lus10014549	Lus10020416	Lus10006490	Lus10002367	Lus10023302
Lus10008005	Lus10004463	Lus10001983	Lus10014573	Lus10020583	Lus10006496	Lus10002369	Lus10023374
Lus10008055	Lus10004473	Lus10001985	Lus10014613	Lus10020684	Lus10006518	Lus10002372	Lus10023387
Lus10008077	Lus10004494	Lus10001986	Lus10014650	Lus10020686	Lus10006616	Lus10002374	Lus10023425
Lus10008080	Lus10004506	Lus10001997	Lus10014666	Lus10020771	Lus10006619	Lus10002378	Lus10023483
Lus10008110	Lus10004509	Lus10002010	Lus10014730	Lus10020826	Lus10006632	Lus10002392	Lus10023762
Lus10008183	Lus10004520	Lus10002035	Lus10014760	Lus10020835	Lus10006735	Lus10002400	Lus10023863
Lus10008299	Lus10004561	Lus10002041	Lus10014793	Lus10020881	Lus10006749	Lus10002403	Lus10023912
Lus10008300	Lus10004571	Lus10002090	Lus10014798	Lus10020913	Lus10006808	Lus10002435	Lus10024051
Lus10008361	Lus10004576	Lus10002091	Lus10014814	Lus10020963	Lus10006811	Lus10002441	Lus10024085
Lus10008376	Lus10004603	Lus10002105	Lus10014867	Lus10020983	Lus10006822	Lus10002463	Lus10024112
Lus10008389	Lus10004615	Lus10002116	Lus10014898	Lus10021009	Lus10006824	Lus10002468	Lus10024189
Lus10008395	Lus10004620	Lus10002119	Lus10014995	Lus10021014	Lus10006826	Lus10002469	Lus10024275
Lus10008425	Lus10004624	Lus10002144	Lus10015011	Lus10021029	Lus10006846	Lus10002473	Lus10024359
Lus10008428	Lus10004632	Lus10002152	Lus10015043	Lus10021063	Lus10006855	Lus10002482	Lus10024389
Lus10008476	Lus10004644	Lus10002155	Lus10015060	Lus10021083	Lus10006873	Lus10002499	Lus10024415
Lus10008547	Lus10004675	Lus10002188	Lus10015065	Lus10021187	Lus10006875	Lus10002503	Lus10024647
Lus10008592	Lus10004677	Lus10002203	Lus10015149	Lus10021294	Lus10006879	Lus10002510	Lus10024739
Lus10008624	Lus10004687	Lus10002204	Lus10015245	Lus10021586	Lus10006928	Lus10002512	Lus10024815
Lus10008631	Lus10004708	Lus10002213	Lus10015256	Lus10021650	Lus10006931	Lus10002515	Lus10024852
Lus10008678	Lus10004709	Lus10002217	Lus10015273	Lus10021653	Lus10006938	Lus10002520	Lus10024874
Lus10008694	Lus10004742	Lus10002225	Lus10015274	Lus10021681	Lus10006968	Lus10002522	Lus10025117
Lus10008697	Lus10004743	Lus10002227	Lus10015344	Lus10021682	Lus10007005	Lus10002524	Lus10025160
Lus10008722	Lus10004746	Lus10002234	Lus10015347	Lus10021707	Lus10007020	Lus10002529	Lus10025346
Lus10008733	Lus10004768	Lus10002235	Lus10015362	Lus10021708	Lus10007050	Lus10002543	Lus10025662
Lus10008756	Lus10004769	Lus10002246	Lus10015420	Lus10021793	Lus10007095	Lus10002588	Lus10025693
Lus10008853	Lus10004771	Lus10002248	Lus10015497	Lus10021922	Lus10007106	Lus10002591	Lus10025778
Lus10008877	Lus10004783	Lus10002278	Lus10015518	Lus10022169	Lus10007107	Lus10002593	Lus10026109
Lus10008958	Lus10004794	Lus10002279	Lus10015549	Lus10022247	Lus10007109	Lus10002611	Lus10026111
Lus10008961	Lus10004853	Lus10002306	Lus10015613	Lus10022425	Lus10007125	Lus10002624	Lus10026113
Lus10008963	Lus10004857	Lus10002307	Lus10015640	Lus10022457	Lus10007127	Lus10002626	Lus10026155
Lus10008969	Lus10004880	Lus10002314	Lus10015645	Lus10022492	Lus10007136	Lus10002628	Lus10026238
Lus10008989	Lus10004881	Lus10002327	Lus10015703	Lus10022739	Lus10007141	Lus10002640	Lus10026302
Lus10009019	Lus10004900	Lus10002329	Lus10015762	Lus10022883	Lus10007146	Lus10002652	Lus10026303
Lus10009093	Lus10004913	Lus10002366	Lus10015824	Lus10022887	Lus10007162	Lus10002655	Lus10026304
Lus10009094	Lus10004956	Lus10002410	Lus10015854	Lus10022961	Lus10007168	Lus10002658	Lus10026313
Lus10009097	Lus10004969	Lus10002412	Lus10015945	Lus10022977	Lus10007198	Lus10002683	Lus10026362
Lus10009107	Lus10004979	Lus10002422	Lus10015977	Lus10022978	Lus10007204	Lus10002695	Lus10026376
Lus10009118	Lus10005005	Lus10002423	Lus10015985	Lus10023012	Lus10007252	Lus10002717	Lus10026425
Lus10009119	Lus10005008	Lus10002428	Lus10015999	Lus10023120	Lus10007263	Lus10002720	Lus10026507
Lus10009209	Lus10005020	Lus10002429	Lus10016008	Lus10023302	Lus10007300	Lus10002721	Lus10026739
Lus10009227	Lus10005021	Lus10002430	Lus10016015	Lus10023374	Lus10007301	Lus10002732	Lus10027018
Lus10009307	Lus10005024	Lus10002431	Lus10016016	Lus10023387	Lus10007324	Lus10002734	Lus10027048
Lus10009316	Lus10005028	Lus10002453	Lus10016040	Lus10023425	Lus10007335	Lus10002764	Lus10027402
Lus10009383	Lus10005030	Lus10002458	Lus10016106	Lus10023483	Lus10007336	Lus10002780	Lus10027418
Lus10009447	Lus10005041	Lus10002460	Lus10016229	Lus10023762	Lus10007405	Lus10002812	Lus10027430
Lus10009509	Lus10005046	Lus10002466	Lus10016317	Lus10023863	Lus10007472	Lus10002841	Lus10027441
Lus10009530	Lus10005048	Lus10002493	Lus10016351	Lus10023912	Lus10007548	Lus10002847	Lus10027594
Lus10009548	Lus10005055	Lus10002497	Lus10016355	Lus10024051	Lus10007591	Lus10002855	Lus10027736
Lus10009558	Lus10005080	Lus10002506	Lus10016385	Lus10024085	Lus10007623	Lus10002861	Lus10027762
Lus10009578	Lus10005082	Lus10002528	Lus10016389	Lus10024112	Lus10007662	Lus10002863	Lus10027765
Lus10009596	Lus10005122	Lus10002541	Lus10016478	Lus10024113	Lus10007670	Lus10002864	Lus10027783
Lus10009599	Lus10005129	Lus10002545	Lus10016530	Lus10024189	Lus10007738	Lus10002865	Lus10027961
Lus10009628	Lus10005132	Lus10002546	Lus10016598	Lus10024275	Lus10007750	Lus10002866	Lus10027998
Lus10009670	Lus10005183	Lus10002552	Lus10016657	Lus10024359	Lus10007800	Lus10002897	Lus10028014
Lus10009673	Lus10005184	Lus10002568	Lus10016689	Lus10024389	Lus10007846	Lus10002898	Lus10028164
Lus10009750	Lus10005187	Lus10002590	Lus10016690	Lus10024415	Lus10007853	Lus10002901	Lus10028216
Lus10009778	Lus10005205	Lus10002592	Lus10016697	Lus10024647	Lus10007857	Lus10002911	Lus10028271
Lus10009820	Lus10005219	Lus10002595	Lus10016776	Lus10024660	Lus10007858	Lus10002919	Lus10028318
Lus10009851	Lus10005271	Lus10002600	Lus10016779	Lus10024730	Lus10007960	Lus10002921	Lus10028564
Lus10009862	Lus10005278	Lus10002601	Lus10016783	Lus10024739	Lus10007995	Lus10002936	Lus10028578
Lus10009871	Lus10005289	Lus10002618	Lus10016784	Lus10024815	Lus10008022	Lus10002939	Lus10028592
Lus10009934	Lus10005302	Lus10002621	Lus10016809	Lus10024822	Lus10008042	Lus10002953	Lus10028685
Lus10010018	Lus10005377	Lus10002631	Lus10016814	Lus10024852	Lus10008045	Lus10002972	Lus10028953
Lus10010019	Lus10005383	Lus10002637	Lus10016826	Lus10024874	Lus10008063	Lus10003014	Lus10028979
Lus10010029	Lus10005386	Lus10002648	Lus10016829	Lus10024882	Lus10008176	Lus10003024	Lus10028981
Lus10010049	Lus10005393	Lus10002649	Lus10016841	Lus10025083	Lus10008184	Lus10003035	Lus10029082
Lus10010056	Lus10005395	Lus10002651	Lus10016852	Lus10025117	Lus10008296	Lus10003065	Lus10029113
Lus10010057	Lus10005399	Lus10002657	Lus10016872	Lus10025160	Lus10008298	Lus10003066	Lus10029262
Lus10010179	Lus10005403	Lus10002660	Lus10016955	Lus10025343	Lus10008333	Lus10003077	Lus10029283
Lus10010246	Lus10005412	Lus10002665	Lus10016957	Lus10025346	Lus10008370	Lus10003078	Lus10029398
Lus10010269	Lus10005422	Lus10002678	Lus10016992	Lus10025494	Lus10008421	Lus10003081	Lus10029625
Lus10010294	Lus10005427	Lus10002680	Lus10017044	Lus10025662	Lus10008434	Lus10003100	Lus10029629
Lus10010334	Lus10005434	Lus10002681	Lus10017142	Lus10025693	Lus10008441	Lus10003115	Lus10029637
Lus10010335	Lus10005461	Lus10002689	Lus10017153	Lus10025778	Lus10008482	Lus10003138	Lus10029645
Lus10010426	Lus10005492	Lus10002698	Lus10017173	Lus10026109	Lus10008538	Lus10003143	Lus10029730
Lus10010427	Lus10005498	Lus10002700	Lus10017191	Lus10026111	Lus10008567	Lus10003144	Lus10029784
Lus10010550	Lus10005511	Lus10002704	Lus10017205	Lus10026113	Lus10008590	Lus10003151	Lus10029817
Lus10010583	Lus10005513	Lus10002710	Lus10017250	Lus10026155	Lus10008611	Lus10003153	Lus10029964
Lus10010605	Lus10005542	Lus10002711	Lus10017254	Lus10026238	Lus10008637	Lus10003155	Lus10030045
Lus10010607	Lus10005566	Lus10002712	Lus10017332	Lus10026302	Lus10008685	Lus10003174	Lus10030360
Lus10010617	Lus10005575	Lus10002713	Lus10017397	Lus10026303	Lus10008709	Lus10003178	Lus10030440
Lus10010633	Lus10005577	Lus10002715	Lus10017507	Lus10026304	Lus10008714	Lus10003179	Lus10030512
Lus10010646	Lus10005580	Lus10002723	Lus10017547	Lus10026313	Lus10008753	Lus10003190	Lus10030716
Lus10010677	Lus10005607	Lus10002730	Lus10017629	Lus10026362	Lus10008759	Lus10003192	Lus10030738
Lus10010680	Lus10005610	Lus10002747	Lus10017643	Lus10026376	Lus10008761	Lus10003201	Lus10030769
Lus10010716	Lus10005651	Lus10002755	Lus10017660	Lus10026425	Lus10008867	Lus10003210	Lus10030794
Lus10010717	Lus10005679	Lus10002757	Lus10017669	Lus10026507	Lus10008903	Lus10003211	Lus10030995
Lus10010730	Lus10005690	Lus10002770	Lus10017678	Lus10026552	Lus10008904	Lus10003223	Lus10031202
Lus10010917	Lus10005691	Lus10002773	Lus10017721	Lus10026621	Lus10008926	Lus10003235	Lus10031276
Lus10010953	Lus10005742	Lus10002789	Lus10017746	Lus10026739	Lus10008977	Lus10003241	Lus10031277
Lus10010965	Lus10005745	Lus10002790	Lus10017825	Lus10027018	Lus10009015	Lus10003242	Lus10031346
Lus10010970	Lus10005771	Lus10002793	Lus10017830	Lus10027048	Lus10009058	Lus10003249	Lus10031372
Lus10011030	Lus10005786	Lus10002796	Lus10017853	Lus10027137	Lus10009078	Lus10003261	Lus10031387
Lus10011032	Lus10005793	Lus10002803	Lus10017857	Lus10027402	Lus10009083	Lus10003265	Lus10031388
Lus10011035	Lus10005794	Lus10002804	Lus10017928	Lus10027418	Lus10009176	Lus10003274	Lus10031489
Lus10011125	Lus10005802	Lus10002807	Lus10017976	Lus10027430	Lus10009205	Lus10003276	Lus10031531
Lus10011139	Lus10005814	Lus10002810	Lus10018164	Lus10027441	Lus10009237	Lus10003277	Lus10031571
Lus10011159	Lus10005827	Lus10002816	Lus10018185	Lus10027594	Lus10009241	Lus10003301	Lus10031582
Lus10011167	Lus10005828	Lus10002846	Lus10018341	Lus10027736	Lus10009263	Lus10003316	Lus10031699
Lus10011240	Lus10005836	Lus10002848	Lus10018388	Lus10027762	Lus10009292	Lus10003322	Lus10031817
Lus10011241	Lus10005839	Lus10002850	Lus10018553	Lus10027765	Lus10009303	Lus10003336	Lus10031932
Lus10011254	Lus10005840	Lus10002851	Lus10018575	Lus10027770	Lus10009312	Lus10003337	Lus10032156
Lus10011275	Lus10005852	Lus10002858	Lus10018606	Lus10027783	Lus10009321	Lus10003348	Lus10032278
Lus10011277	Lus10005854	Lus10002859	Lus10018817	Lus10027961	Lus10009391	Lus10003349	Lus10032383
Lus10011319	Lus10005873	Lus10002886	Lus10018846	Lus10027998	Lus10009398	Lus10003363	Lus10032509
Lus10011323	Lus10005885	Lus10002887	Lus10018896	Lus10028014	Lus10009406	Lus10003376	Lus10032627
Lus10011337	Lus10005893	Lus10002893	Lus10019023	Lus10028164	Lus10009411	Lus10003411	Lus10032678
Lus10011353	Lus10005898	Lus10002909	Lus10019024	Lus10028216	Lus10009433	Lus10003416	Lus10032721
Lus10011358	Lus10005900	Lus10002922	Lus10019043	Lus10028237	Lus10009436	Lus10003421	Lus10032753
Lus10011378	Lus10005915	Lus10002924	Lus10019082	Lus10028271	Lus10009438	Lus10003422	Lus10032772
Lus10011399	Lus10005918	Lus10002929	Lus10019094	Lus10028318	Lus10009471	Lus10003435	Lus10032773
Lus10011447	Lus10005922	Lus10002941	Lus10019107	Lus10028455	Lus10009486	Lus10003437	Lus10032780
Lus10011539	Lus10005924	Lus10002961	Lus10019108	Lus10028519	Lus10009491	Lus10003439	Lus10032793
Lus10011587	Lus10005940	Lus10002973	Lus10019371	Lus10028564	Lus10009502	Lus10003461	Lus10032879
Lus10011614	Lus10005963	Lus10002975	Lus10019383	Lus10028578	Lus10009505	Lus10003467	Lus10032902
Lus10011616	Lus10005972	Lus10002977	Lus10019418	Lus10028592	Lus10009565	Lus10003468	Lus10032918
Lus10011664	Lus10005976	Lus10002979	Lus10019437	Lus10028645	Lus10009581	Lus10003477	Lus10033095
Lus10011693	Lus10005988	Lus10002983	Lus10019439	Lus10028685	Lus10009659	Lus10003492	Lus10033465
Lus10011701	Lus10005993	Lus10002986	Lus10019470	Lus10028953	Lus10009679	Lus10003499	Lus10033514
Lus10011708	Lus10006010	Lus10002989	Lus10019646	Lus10028979	Lus10009720	Lus10003510	Lus10033525
Lus10011721	Lus10006029	Lus10003019	Lus10019711	Lus10028981	Lus10009783	Lus10003511	Lus10033527
Lus10011722	Lus10006032	Lus10003020	Lus10019742	Lus10029082	Lus10009824	Lus10003520	Lus10033636
Lus10011754	Lus10006044	Lus10003025	Lus10019763	Lus10029113	Lus10009835	Lus10003528	Lus10033651
Lus10011819	Lus10006046	Lus10003026	Lus10019776	Lus10029262	Lus10009858	Lus10003530	Lus10033702
Lus10011893	Lus10006101	Lus10003030	Lus10019777	Lus10029283	Lus10009881	Lus10003537	Lus10033756
Lus10011916	Lus10006103	Lus10003032	Lus10019822	Lus10029398	Lus10009889	Lus10003548	Lus10033806
Lus10011973	Lus10006133	Lus10003040	Lus10019930	Lus10029625	Lus10009892	Lus10003551	Lus10033818
Lus10011975	Lus10006139	Lus10003041	Lus10020060	Lus10029629	Lus10009912	Lus10003552	Lus10033941
Lus10012012	Lus10006143	Lus10003043	Lus10020131	Lus10029637	Lus10009920	Lus10003562	Lus10033944
Lus10012131	Lus10006189	Lus10003044	Lus10020156	Lus10029645	Lus10009940	Lus10003563	Lus10034044
Lus10012177	Lus10006236	Lus10003060	Lus10020251	Lus10029730	Lus10009941	Lus10003571	Lus10034080
Lus10012181	Lus10006238	Lus10003061	Lus10020319	Lus10029734	Lus10009977	Lus10003593	Lus10034137
Lus10012182	Lus10006242	Lus10003064	Lus10020337	Lus10029779	Lus10009984	Lus10003600	Lus10034392
Lus10012224	Lus10006246	Lus10003079	Lus10020370	Lus10029784	Lus10009993	Lus10003631	Lus10034408
Lus10012236	Lus10006339	Lus10003087	Lus10020418	Lus10029817	Lus10010061	Lus10003632	Lus10034508
Lus10012316	Lus10006343	Lus10003093	Lus10020496	Lus10029964	Lus10010126	Lus10003637	Lus10034577
Lus10012366	Lus10006366	Lus10003094	Lus10020540	Lus10030045	Lus10010149	Lus10003652	Lus10034585
Lus10012368	Lus10006380	Lus10003097	Lus10020543	Lus10030129	Lus10010198	Lus10003657	Lus10034601
Lus10012388	Lus10006392	Lus10003098	Lus10020546	Lus10030235	Lus10010206	Lus10003658	Lus10034693
Lus10012389	Lus10006397	Lus10003102	Lus10020737	Lus10030360	Lus10010218	Lus10003662	Lus10034730
Lus10012405	Lus10006398	Lus10003107	Lus10020795	Lus10030436	Lus10010220	Lus10003670	Lus10034849
Lus10012441	Lus10006400	Lus10003108	Lus10020822	Lus10030440	Lus10010221	Lus10003682	Lus10034895
Lus10012457	Lus10006439	Lus10003134	Lus10020853	Lus10030512	Lus10010222	Lus10003683	Lus10034927
Lus10012466	Lus10006445	Lus10003160	Lus10020864	Lus10030712	Lus10010223	Lus10003703	Lus10035003
Lus10012546	Lus10006450	Lus10003165	Lus10020874	Lus10030716	Lus10010228	Lus10003704	Lus10035006
Lus10012547	Lus10006456	Lus10003168	Lus10020918	Lus10030738	Lus10010229	Lus10003724	Lus10035038
Lus10012550	Lus10006503	Lus10003182	Lus10020988	Lus10030769	Lus10010237	Lus10003726	Lus10035077
Lus10012604	Lus10006562	Lus10003185	Lus10021007	Lus10030794	Lus10010281	Lus10003759	Lus10035147
Lus10012628	Lus10006605	Lus10003188	Lus10021025	Lus10030995	Lus10010283	Lus10003772	Lus10035160
Lus10012665	Lus10006617	Lus10003193	Lus10021034	Lus10031202	Lus10010285	Lus10003775	Lus10035163
Lus10012668	Lus10006636	Lus10003219	Lus10021051	Lus10031276	Lus10010287	Lus10003779	Lus10035192
Lus10012706	Lus10006639	Lus10003222	Lus10021102	Lus10031277	Lus10010299	Lus10003800	Lus10035339
Lus10012724	Lus10006663	Lus10003224	Lus10021141	Lus10031346	Lus10010312	Lus10003801	Lus10035389
Lus10012746	Lus10006668	Lus10003246	Lus10021173	Lus10031372	Lus10010332	Lus10003806	Lus10035393
Lus10012771	Lus10006691	Lus10003248	Lus10021183	Lus10031387	Lus10010352	Lus10003811	Lus10035442
Lus10012781	Lus10006706	Lus10003253	Lus10021303	Lus10031388	Lus10010370	Lus10003820	Lus10035468
Lus10012889	Lus10006729	Lus10003256	Lus10021339	Lus10031420	Lus10010371	Lus10003830	Lus10035478
Lus10012934	Lus10006732	Lus10003268	Lus10021364	Lus10031489	Lus10010383	Lus10003849	Lus10035595
Lus10012935	Lus10006741	Lus10003269	Lus10021388	Lus10031531	Lus10010384	Lus10003865	Lus10035659
Lus10013023	Lus10006755	Lus10003271	Lus10021415	Lus10031571	Lus10010419	Lus10003914	Lus10035778
Lus10013047	Lus10006756	Lus10003284	Lus10021481	Lus10031582	Lus10010423	Lus10003917	Lus10036009
Lus10013056	Lus10006760	Lus10003287	Lus10021487	Lus10031699	Lus10010432	Lus10003918	Lus10036010
Lus10013081	Lus10006802	Lus10003288	Lus10021508	Lus10031710	Lus10010464	Lus10003923	Lus10036218
Lus10013086	Lus10006804	Lus10003289	Lus10021555	Lus10031817	Lus10010466	Lus10003929	Lus10036260
Lus10013088	Lus10006827	Lus10003294	Lus10021658	Lus10031932	Lus10010525	Lus10003930	Lus10036302
Lus10013091	Lus10006830	Lus10003321	Lus10021828	Lus10032156	Lus10010590	Lus10003945	Lus10036370
Lus10013094	Lus10006840	Lus10003326	Lus10021870	Lus10032168	Lus10010599	Lus10003960	Lus10036450
Lus10013263	Lus10006852	Lus10003344	Lus10021892	Lus10032264	Lus10010639	Lus10003963	Lus10036675
Lus10013268	Lus10006853	Lus10003368	Lus10021938	Lus10032278	Lus10010643	Lus10003970	Lus10036952
Lus10013354	Lus10006854	Lus10003369	Lus10021976	Lus10032316	Lus10010673	Lus10003999	Lus10037256
Lus10013439	Lus10006867	Lus10003374	Lus10022115	Lus10032383	Lus10010706	Lus10004019	Lus10037287
Lus10013614	Lus10006870	Lus10003380	Lus10022173	Lus10032509	Lus10010888	Lus10004026	Lus10037295
Lus10013662	Lus10006877	Lus10003381	Lus10022232	Lus10032627	Lus10010916	Lus10004029	Lus10037436
Lus10013701	Lus10006878	Lus10003383	Lus10022238	Lus10032678	Lus10010926	Lus10004038	Lus10037437
Lus10013714	Lus10006891	Lus10003394	Lus10022332	Lus10032721	Lus10010927	Lus10004067	Lus10037523
Lus10013728	Lus10006905	Lus10003395	Lus10022358	Lus10032753	Lus10010963	Lus10004131	Lus10037614
Lus10013749	Lus10006921	Lus10003429	Lus10022359	Lus10032772	Lus10010994	Lus10004137	Lus10037636
Lus10013850	Lus10006946	Lus10003454	Lus10022366	Lus10032773	Lus10011028	Lus10004142	Lus10037644
Lus10013865	Lus10006951	Lus10003456	Lus10022378	Lus10032780	Lus10011080	Lus10004143	Lus10037760
Lus10013918	Lus10006975	Lus10003464	Lus10022398	Lus10032793	Lus10011138	Lus10004163	Lus10037772
Lus10013921	Lus10006998	Lus10003471	Lus10022433	Lus10032821	Lus10011149	Lus10004175	Lus10037782
Lus10013957	Lus10007009	Lus10003482	Lus10022442	Lus10032866	Lus10011318	Lus10004186	Lus10037890
Lus10013958	Lus10007025	Lus10003483	Lus10022471	Lus10032879	Lus10011328	Lus10004187	Lus10037922
Lus10013974	Lus10007089	Lus10003484	Lus10022519	Lus10032902	Lus10011333	Lus10004197	Lus10038004
Lus10014003	Lus10007108	Lus10003501	Lus10022557	Lus10032918	Lus10011341	Lus10004200	Lus10038024
Lus10014017	Lus10007116	Lus10003503	Lus10022680	Lus10033095	Lus10011383	Lus10004223	Lus10038106
Lus10014044	Lus10007128	Lus10003505	Lus10022684	Lus10033465	Lus10011395	Lus10004227	Lus10038202
Lus10014176	Lus10007129	Lus10003515	Lus10022689	Lus10033514	Lus10011396	Lus10004273	Lus10038312
Lus10014192	Lus10007135	Lus10003517	Lus10022720	Lus10033525	Lus10011420	Lus10004275	Lus10038491
Lus10014211	Lus10007138	Lus10003525	Lus10022724	Lus10033527	Lus10011446	Lus10004286	Lus10038496
Lus10014269	Lus10007147	Lus10003553	Lus10022806	Lus10033636	Lus10011483	Lus10004342	Lus10038514
Lus10014277	Lus10007152	Lus10003568	Lus10022862	Lus10033651	Lus10011484	Lus10004357	Lus10038552
Lus10014289	Lus10007154	Lus10003569	Lus10022874	Lus10033702	Lus10011487	Lus10004373	Lus10038553
Lus10014364	Lus10007167	Lus10003570	Lus10022919	Lus10033756	Lus10011492	Lus10004382	Lus10038716
Lus10014369	Lus10007172	Lus10003575	Lus10022926	Lus10033806	Lus10011496	Lus10004388	Lus10038882
Lus10014425	Lus10007190	Lus10003576	Lus10023018	Lus10033818	Lus10011525	Lus10004402	Lus10039118
Lus10014541	Lus10007227	Lus10003578	Lus10023074	Lus10033876	Lus10011537	Lus10004420	Lus10039201
Lus10014542	Lus10007243	Lus10003584	Lus10023080	Lus10033941	Lus10011542	Lus10004456	Lus10039469
Lus10014549	Lus10007254	Lus10003585	Lus10023243	Lus10033944	Lus10011545	Lus10004458	Lus10039481
Lus10014565	Lus10007262	Lus10003586	Lus10023304	Lus10034041	Lus10011560	Lus10004459	Lus10039659
Lus10014573	Lus10007282	Lus10003587	Lus10023319	Lus10034044	Lus10011590	Lus10004467	Lus10039745
Lus10014613	Lus10007290	Lus10003591	Lus10023327	Lus10034080	Lus10011605	Lus10004476	Lus10039775
Lus10014622	Lus10007298	Lus10003605	Lus10023340	Lus10034137	Lus10011610	Lus10004477	Lus10039872
Lus10014626	Lus10007308	Lus10003606	Lus10023347	Lus10034241	Lus10011615	Lus10004481	Lus10039959
Lus10014650	Lus10007310	Lus10003607	Lus10023371	Lus10034392	Lus10011671	Lus10004483	Lus10040003
Lus10014666	Lus10007312	Lus10003608	Lus10023409	Lus10034408	Lus10011690	Lus10004495	Lus10040015
Lus10014698	Lus10007321	Lus10003610	Lus10023437	Lus10034472	Lus10011720	Lus10004499	Lus10040016
Lus10014730	Lus10007322	Lus10003613	Lus10023448	Lus10034503	Lus10011768	Lus10004501	Lus10040075
Lus10014760	Lus10007401	Lus10003614	Lus10023526	Lus10034508	Lus10011797	Lus10004518	Lus10040417
Lus10014793	Lus10007417	Lus10003615	Lus10023551	Lus10034577	Lus10011826	Lus10004542	Lus10040469
Lus10014798	Lus10007437	Lus10003618	Lus10023569	Lus10034585	Lus10011912	Lus10004546	Lus10040528
Lus10014814	Lus10007438	Lus10003622	Lus10023585	Lus10034601	Lus10011967	Lus10004551	Lus10040533
Lus10014867	Lus10007443	Lus10003624	Lus10023666	Lus10034693	Lus10011980	Lus10004553	Lus10041112
Lus10014898	Lus10007451	Lus10003625	Lus10023667	Lus10034697	Lus10011989	Lus10004562	Lus10041135
Lus10014990	Lus10007456	Lus10003626	Lus10023699	Lus10034730	Lus10012010	Lus10004564	Lus10041155
Lus10014995	Lus10007459	Lus10003634	Lus10023748	Lus10034849	Lus10012046	Lus10004566	Lus10041382
Lus10015011	Lus10007460	Lus10003641	Lus10023750	Lus10034895	Lus10012119	Lus10004574	Lus10041443
Lus10015043	Lus10007462	Lus10003646	Lus10023766	Lus10034927	Lus10012150	Lus10004579	Lus10041444
Lus10015060	Lus10007473	Lus10003647	Lus10023768	Lus10035003	Lus10012165	Lus10004581	Lus10041586
Lus10015065	Lus10007482	Lus10003674	Lus10023785	Lus10035006	Lus10012173	Lus10004582	Lus10041792
Lus10015092	Lus10007489	Lus10003675	Lus10023855	Lus10035038	Lus10012175	Lus10004583	Lus10041797
Lus10015097	Lus10007516	Lus10003677	Lus10023949	Lus10035077	Lus10012184	Lus10004585	Lus10041947
Lus10015149	Lus10007521	Lus10003678	Lus10023957	Lus10035147	Lus10012189	Lus10004609	Lus10041970
Lus10015155	Lus10007522	Lus10003679	Lus10023974	Lus10035160	Lus10012212	Lus10004614	Lus10042086
Lus10015175	Lus10007538	Lus10003700	Lus10024020	Lus10035163	Lus10012253	Lus10004641	Lus10042101
Lus10015245	Lus10007542	Lus10003712	Lus10024135	Lus10035172	Lus10012287	Lus10004652	Lus10042223
Lus10015256	Lus10007567	Lus10003715	Lus10024190	Lus10035192	Lus10012400	Lus10004653	Lus10042245
Lus10015272	Lus10007612	Lus10003730	Lus10024224	Lus10035339	Lus10012409	Lus10004661	Lus10042479
Lus10015273	Lus10007627	Lus10003734	Lus10024264	Lus10035389	Lus10012421	Lus10004668	Lus10042519
Lus10015274	Lus10007634	Lus10003735	Lus10024305	Lus10035393	Lus10012447	Lus10004671	Lus10042549
Lus10015344	Lus10007636	Lus10003738	Lus10024355	Lus10035442	Lus10012448	Lus10004679	Lus10042591
Lus10015347	Lus10007652	Lus10003740	Lus10024375	Lus10035468	Lus10012451	Lus10004714	Lus10042637
Lus10015362	Lus10007655	Lus10003757	Lus10024670	Lus10035478	Lus10012458	Lus10004721	Lus10042689
Lus10015420	Lus10007669	Lus10003782	Lus10024755	Lus10035595	Lus10012467	Lus10004728	Lus10042766
Lus10015465	Lus10007696	Lus10003786	Lus10024789	Lus10035659	Lus10012544	Lus10004733	Lus10042852
Lus10015482	Lus10007739	Lus10003792	Lus10024809	Lus10035778	Lus10012571	Lus10004737	Lus10042902
Lus10015497	Lus10007757	Lus10003799	Lus10024814	Lus10036009	Lus10012572	Lus10004741	Lus10042945
Lus10015518	Lus10007815	Lus10003807	Lus10025064	Lus10036010	Lus10012608	Lus10004751	Lus10043034
Lus10015542	Lus10007855	Lus10003858	Lus10025065	Lus10036218	Lus10012618	Lus10004756	Lus10043068
Lus10015549	Lus10007866	Lus10003867	Lus10025067	Lus10036260	Lus10012627	Lus10004758	Lus10043179
Lus10015576	Lus10007889	Lus10003868	Lus10025068	Lus10036302	Lus10012637	Lus10004772	Lus10043213
Lus10015603	Lus10007902	Lus10003870	Lus10025070	Lus10036370	Lus10012659	Lus10004773	Lus10043222
Lus10015613	Lus10007903	Lus10003871	Lus10025102	Lus10036450	Lus10012722	Lus10004776	Lus10043370
Lus10015640	Lus10007936	Lus10003872	Lus10025120	Lus10036571	Lus10012745	Lus10004782	Lus10043398
Lus10015645	Lus10007939	Lus10003873	Lus10025128	Lus10036675	Lus10012826	Lus10004791	Lus10043406
Lus10015703	Lus10007943	Lus10003874	Lus10025149	Lus10036895	Lus10012840	Lus10004796	Lus10043571
Lus10015762	Lus10007975	Lus10003879	Lus10025152	Lus10036952	Lus10012846	Lus10004797	Lus10043704
Lus10015795	Lus10007977	Lus10003885	Lus10025166	Lus10037256	Lus10012855	Lus10004798	Lus10043753
Lus10015824	Lus10008005	Lus10003886	Lus10025215	Lus10037287	Lus10012869	Lus10004799	Lus10043836
Lus10015854	Lus10008009	Lus10003887	Lus10025263	Lus10037295	Lus10012870	Lus10004801	Lus10043852
Lus10015945	Lus10008011	Lus10003889	Lus10025268	Lus10037436	Lus10012871	Lus10004824	Lus10043882
Lus10015977	Lus10008040	Lus10003893	Lus10025312	Lus10037437	Lus10012902	Lus10004830	Lus10043965
Lus10015985	Lus10008046	Lus10003915	Lus10025403	Lus10037523	Lus10012948	Lus10004838	Lus10044231
Lus10015999	Lus10008068	Lus10003931	Lus10025447	Lus10037614	Lus10013066	Lus10004840	Lus10044269
Lus10016008	Lus10008091	Lus10003935	Lus10025507	Lus10037636	Lus10013095	Lus10004858	Lus10044300
Lus10016015	Lus10008110	Lus10003943	Lus10025596	Lus10037644	Lus10013097	Lus10004885	Lus10044435
Lus10016016	Lus10008183	Lus10003954	Lus10025646	Lus10037760	Lus10013106	Lus10004895	Lus10044546
Lus10016019	Lus10008256	Lus10003964	Lus10025661	Lus10037772	Lus10013114	Lus10004901	Lus10044552
Lus10016026	Lus10008299	Lus10003965	Lus10025666	Lus10037782	Lus10013131	Lus10004903	Lus10044572
Lus10016037	Lus10008300	Lus10003977	Lus10025677	Lus10037890	Lus10013141	Lus10004905	Lus10044584
Lus10016040	Lus10008336	Lus10003978	Lus10025680	Lus10037922	Lus10013151	Lus10004911	Lus10044685
Lus10016083	Lus10008358	Lus10003983	Lus10025791	Lus10038001	Lus10013181	Lus10004914	Lus10044695
Lus10016085	Lus10008376	Lus10004004	Lus10025860	Lus10038004	Lus10013278	Lus10004916	Lus10044731
Lus10016086	Lus10008379	Lus10004032	Lus10025900	Lus10038024	Lus10013284	Lus10004928	Lus10044755
Lus10016106	Lus10008414	Lus10004033	Lus10025992	Lus10038059	Lus10013312	Lus10004933	Lus10044770
Lus10016115	Lus10008415	Lus10004055	Lus10026011	Lus10038106	Lus10013325	Lus10004959	Lus10044775
Lus10016130	Lus10008417	Lus10004061	Lus10026019	Lus10038202	Lus10013367	Lus10004960	Lus10044782
Lus10016229	Lus10008418	Lus10004075	Lus10026036	Lus10038312	Lus10013374	Lus10004964	Lus10044987
Lus10016317	Lus10008425	Lus10004079	Lus10026084	Lus10038491	Lus10013379	Lus10004965	Lus10045106
Lus10016351	Lus10008428	Lus10004087	Lus10026108	Lus10038496	Lus10013425	Lus10004966	Lus10045153
Lus10016355	Lus10008450	Lus10004095	Lus10026177	Lus10038514	Lus10013426	Lus10004972	Lus10045170
Lus10016385	Lus10008451	Lus10004096	Lus10026190	Lus10038552	Lus10013433	Lus10004974	Lus10045219
Lus10016389	Lus10008476	Lus10004114	Lus10026278	Lus10038553	Lus10013454	Lus10004975	Lus10045368
Lus10016390	Lus10008512	Lus10004117	Lus10026327	Lus10038690	Lus10013487	Lus10004978	Lus10045483
Lus10016395	Lus10008513	Lus10004119	Lus10026337	Lus10038716	Lus10013495	Lus10004981	Lus10045489
Lus10016478	Lus10008522	Lus10004153	Lus10026359	Lus10038882	Lus10013502	Lus10004992	Lus10045641
Lus10016530	Lus10008527	Lus10004155	Lus10026381	Lus10039036	Lus10013547	Lus10005000	Lus10045663
Lus10016540	Lus10008541	Lus10004156	Lus10026388	Lus10039118	Lus10013554	Lus10005011	Lus10045882
Lus10016598	Lus10008564	Lus10004198	Lus10026505	Lus10039201	Lus10013579	Lus10005022	Lus10045889
Lus10016643	Lus10008571	Lus10004208	Lus10026611	Lus10039469	Lus10013649	Lus10005025	Lus10045893
Lus10016657	Lus10008630	Lus10004209	Lus10026647	Lus10039481	Lus10013680	Lus10005087	Lus10045928
Lus10016689	Lus10008631	Lus10004241	Lus10026705	Lus10039659	Lus10013740	Lus10005098	Lus10046043
Lus10016690	Lus10008666	Lus10004243	Lus10026713	Lus10039745	Lus10013774	Lus10005100	Lus10046060
Lus10016697	Lus10008693	Lus10004244	Lus10026861	Lus10039775	Lus10013838	Lus10005112	Lus10046358
Lus10016718	Lus10008694	Lus10004245	Lus10026887	Lus10039871	Lus10013852	Lus10005123	Lus10046427
Lus10016776	Lus10008697	Lus10004250	Lus10026981	Lus10039872	Lus10013853	Lus10005125	Lus10046437
Lus10016779	Lus10008732	Lus10004253	Lus10027083	Lus10039959	Lus10013857	Lus10005130	Lus10046461
Lus10016783	Lus10008733	Lus10004259	Lus10027109	Lus10040003	Lus10013862	Lus10005141	Lus10046627
Lus10016784	Lus10008734	Lus10004261	Lus10027116	Lus10040015	Lus10013895	Lus10005142	Lus10046636
Lus10016809	Lus10008755	Lus10004263	Lus10027127	Lus10040016	Lus10013926	Lus10005148	Lus10046666
Lus10016814	Lus10008756	Lus10004292	Lus10027146	Lus10040075	Lus10013938	Lus10005150	Lus10046678
Lus10016826	Lus10008758	Lus10004297	Lus10027150	Lus10040187	Lus10013953	Lus10005152	Lus10046712
Lus10016829	Lus10008763	Lus10004298	Lus10027151	Lus10040417	Lus10013969	Lus10005160	Lus10046963
Lus10016841	Lus10008820	Lus10004305	Lus10027166	Lus10040469	Lus10013973	Lus10005170	Lus10047029
Lus10016852	Lus10008839	Lus10004306	Lus10027270	Lus10040528	Lus10014012	Lus10005235	Lus10047055
Lus10016872	Lus10008853	Lus10004307	Lus10027311	Lus10040533	Lus10014040	Lus10005241	Lus10047165
Lus10016904	Lus10008874	Lus10004339	Lus10027353	Lus10040686	Lus10014058	Lus10005247	Lus10047189
Lus10016940	Lus10008877	Lus10004340	Lus10027455	Lus10040704	Lus10014061	Lus10005292	Lus10047501
Lus10016945	Lus10008884	Lus10004352	Lus10027473	Lus10040760	Lus10014062	Lus10005293	Lus10047539
Lus10016955	Lus10008888	Lus10004359	Lus10027484	Lus10040889	Lus10014122	Lus10005295	Lus10047544
Lus10016957	Lus10008889	Lus10004360	Lus10027505	Lus10041112	Lus10014129	Lus10005299	Lus10047578
Lus10016960	Lus10008893	Lus10004375	Lus10027714	Lus10041134	Lus10014205	Lus10005305	Lus10047628
Lus10016992	Lus10008955	Lus10004392	Lus10027731	Lus10041135	Lus10014221	Lus10005306	Lus10047794
Lus10017044	Lus10008957	Lus10004395	Lus10027781	Lus10041155	Lus10014222	Lus10005309	Lus10047876
Lus10017142	Lus10008958	Lus10004396	Lus10027864	Lus10041382	Lus10014273	Lus10005311	Lus10047918
Lus10017153	Lus10008969	Lus10004397	Lus10027989	Lus10041443	Lus10014304	Lus10005318	Lus10047930
Lus10017173	Lus10008981	Lus10004399	Lus10027990	Lus10041444	Lus10014310	Lus10005321	Lus10047932
Lus10017191	Lus10008993	Lus10004404	Lus10028010	Lus10041586	Lus10014325	Lus10005327	Lus10047945
Lus10017205	Lus10009019	Lus10004405	Lus10028157	Lus10041792	Lus10014360	Lus10005350	Lus10047949
Lus10017250	Lus10009030	Lus10004407	Lus10028209	Lus10041797	Lus10014365	Lus10005356	Lus10048108
Lus10017254	Lus10009041	Lus10004409	Lus10028300	Lus10041947	Lus10014379	Lus10005364	Lus10048418
Lus10017300	Lus10009042	Lus10004414	Lus10028343	Lus10041970	Lus10014385	Lus10005374	Lus10048477
Lus10017332	Lus10009044	Lus10004430	Lus10028344	Lus10042086	Lus10014388	Lus10005388	scaffold101-18
Lus10017356	Lus10009047	Lus10004441	Lus10028345	Lus10042101	Lus10014389	Lus10005390	scaffold101-4
Lus10017385	Lus10009053	Lus10004448	Lus10028359	Lus10042223	Lus10014397	Lus10005394	scaffold1010-10
Lus10017397	Lus10009057	Lus10004463	Lus10028395	Lus10042245	Lus10014436	Lus10005397	scaffold103-55
Lus10017398	Lus10009063	Lus10004469	Lus10028452	Lus10042479	Lus10014495	Lus10005401	scaffold104-9
Lus10017424	Lus10009069	Lus10004473	Lus10028485	Lus10042519	Lus10014550	Lus10005402	scaffold1052-6
Lus10017425	Lus10009081	Lus10004474	Lus10028518	Lus10042549	Lus10014552	Lus10005405	scaffold1056-1
Lus10017429	Lus10009091	Lus10004479	Lus10028568	Lus10042591	Lus10014620	Lus10005416	scaffold107-23
Lus10017507	Lus10009093	Lus10004480	Lus10028574	Lus10042637	Lus10014640	Lus10005420	scaffold107-51
Lus10017518	Lus10009094	Lus10004492	Lus10028576	Lus10042689	Lus10014695	Lus10005442	scaffold1105-2
Lus10017547	Lus10009097	Lus10004494	Lus10028599	Lus10042766	Lus10014697	Lus10005443	scaffold111-3
Lus10017554	Lus10009107	Lus10004505	Lus10028664	Lus10042852	Lus10014702	Lus10005444	scaffold112-39
Lus10017562	Lus10009109	Lus10004506	Lus10028668	Lus10042902	Lus10014706	Lus10005447	scaffold112-68
Lus10017596	Lus10009112	Lus10004511	Lus10028823	Lus10042945	Lus10014711	Lus10005448	scaffold112-69
Lus10017629	Lus10009118	Lus10004516	Lus10028826	Lus10042976	Lus10014715	Lus10005452	scaffold112-9
Lus10017639	Lus10009119	Lus10004519	Lus10028827	Lus10043034	Lus10014725	Lus10005453	scaffold1120-21
Lus10017643	Lus10009175	Lus10004520	Lus10028840	Lus10043068	Lus10014758	Lus10005456	scaffold1123-51
Lus10017660	Lus10009209	Lus10004561	Lus10028872	Lus10043179	Lus10014829	Lus10005499	scaffold1123-9
Lus10017669	Lus10009227	Lus10004572	Lus10028909	Lus10043213	Lus10014830	Lus10005520	scaffold1136-12
Lus10017678	Lus10009294	Lus10004577	Lus10028967	Lus10043222	Lus10014833	Lus10005524	scaffold1143-117
Lus10017721	Lus10009295	Lus10004597	Lus10029032	Lus10043370	Lus10014849	Lus10005525	scaffold1143-138
Lus10017746	Lus10009316	Lus10004603	Lus10029033	Lus10043398	Lus10014873	Lus10005560	scaffold1143-46
Lus10017790	Lus10009318	Lus10004615	Lus10029037	Lus10043406	Lus10014885	Lus10005568	scaffold1143-5
Lus10017796	Lus10009364	Lus10004616	Lus10029106	Lus10043571	Lus10014889	Lus10005583	scaffold1158-28
Lus10017825	Lus10009382	Lus10004620	Lus10029181	Lus10043704	Lus10014903	Lus10005584	scaffold1158-32
Lus10017830	Lus10009383	Lus10004624	Lus10029186	Lus10043753	Lus10014906	Lus10005594	scaffold116-5
Lus10017853	Lus10009387	Lus10004625	Lus10029260	Lus10043836	Lus10014908	Lus10005608	scaffold1168-109
Lus10017857	Lus10009408	Lus10004632	Lus10029378	Lus10043852	Lus10014915	Lus10005614	scaffold1168-111
Lus10017928	Lus10009415	Lus10004634	Lus10029380	Lus10043882	Lus10014950	Lus10005621	scaffold1168-122
Lus10017976	Lus10009447	Lus10004637	Lus10029381	Lus10043965	Lus10014980	Lus10005629	scaffold1168-123
Lus10018160	Lus10009506	Lus10004644	Lus10029390	Lus10044231	Lus10015010	Lus10005638	scaffold1168-134
Lus10018164	Lus10009509	Lus10004663	Lus10029441	Lus10044269	Lus10015020	Lus10005639	scaffold1186-22
Lus10018176	Lus10009548	Lus10004675	Lus10029548	Lus10044300	Lus10015029	Lus10005659	scaffold1186-48
Lus10018185	Lus10009569	Lus10004677	Lus10029565	Lus10044435	Lus10015037	Lus10005680	scaffold12-4
Lus10018191	Lus10009573	Lus10004680	Lus10029627	Lus10044546	Lus10015142	Lus10005684	scaffold120-9
Lus10018216	Lus10009578	Lus10004687	Lus10029651	Lus10044552	Lus10015162	Lus10005718	scaffold121-20
Lus10018341	Lus10009583	Lus10004691	Lus10030070	Lus10044572	Lus10015176	Lus10005725	scaffold121-9
Lus10018355	Lus10009596	Lus10004708	Lus10030088	Lus10044584	Lus10015191	Lus10005732	scaffold1216-110
Lus10018388	Lus10009599	Lus10004709	Lus10030120	Lus10044685	Lus10015192	Lus10005781	scaffold1216-12
Lus10018528	Lus10009628	Lus10004723	Lus10030214	Lus10044695	Lus10015196	Lus10005782	scaffold123-10
Lus10018529	Lus10009639	Lus10004725	Lus10030331	Lus10044731	Lus10015207	Lus10005813	scaffold123-11
Lus10018553	Lus10009670	Lus10004726	Lus10030447	Lus10044755	Lus10015237	Lus10005819	scaffold123-127
Lus10018575	Lus10009673	Lus10004729	Lus10030455	Lus10044770	Lus10015239	Lus10005823	scaffold123-189
Lus10018606	Lus10009691	Lus10004731	Lus10030500	Lus10044775	Lus10015266	Lus10005832	scaffold123-19
Lus10018617	Lus10009750	Lus10004732	Lus10030636	Lus10044782	Lus10015281	Lus10005835	scaffold123-2
Lus10018735	Lus10009755	Lus10004742	Lus10030651	Lus10044838	Lus10015325	Lus10005841	scaffold123-208
Lus10018816	Lus10009773	Lus10004746	Lus10030652	Lus10044987	Lus10015390	Lus10005871	scaffold123-215
Lus10018817	Lus10009775	Lus10004755	Lus10030674	Lus10045106	Lus10015419	Lus10005872	scaffold123-260
Lus10018846	Lus10009786	Lus10004768	Lus10030713	Lus10045153	Lus10015424	Lus10005896	scaffold123-291
Lus10018853	Lus10009791	Lus10004769	Lus10030824	Lus10045170	Lus10015426	Lus10005902	scaffold123-312
Lus10018896	Lus10009808	Lus10004771	Lus10031044	Lus10045219	Lus10015431	Lus10005903	scaffold123-343
Lus10018926	Lus10009818	Lus10004781	Lus10031073	Lus10045358	Lus10015441	Lus10005947	scaffold123-380
Lus10019023	Lus10009820	Lus10004783	Lus10031082	Lus10045368	Lus10015495	Lus10005951	scaffold123-90
Lus10019024	Lus10009826	Lus10004788	Lus10031154	Lus10045483	Lus10015532	Lus10005959	scaffold1247-41
Lus10019030	Lus10009851	Lus10004794	Lus10031155	Lus10045489	Lus10015535	Lus10005973	scaffold1249-23
Lus10019043	Lus10009855	Lus10004803	Lus10031164	Lus10045641	Lus10015547	Lus10005982	scaffold1253-25
Lus10019044	Lus10009873	Lus10004811	Lus10031214	Lus10045663	Lus10015564	Lus10005998	scaffold1253-81
Lus10019082	Lus10009879	Lus10004817	Lus10031325	Lus10045882	Lus10015566	Lus10006003	scaffold126-6
Lus10019094	Lus10009895	Lus10004849	Lus10031392	Lus10045889	Lus10015567	Lus10006027	scaffold127-42
Lus10019096	Lus10009896	Lus10004853	Lus10031393	Lus10045893	Lus10015579	Lus10006037	scaffold13-14
Lus10019107	Lus10009903	Lus10004857	Lus10031421	Lus10045928	Lus10015580	Lus10006039	scaffold13-15
Lus10019108	Lus10009907	Lus10004872	Lus10031448	Lus10046043	Lus10015602	Lus10006053	scaffold1308-13
Lus10019138	Lus10009934	Lus10004874	Lus10031457	Lus10046060	Lus10015609	Lus10006058	scaffold1308-17
Lus10019296	Lus10009948	Lus10004878	Lus10031467	Lus10046322	Lus10015624	Lus10006086	scaffold1308-20
Lus10019325	Lus10009953	Lus10004880	Lus10031514	Lus10046358	Lus10015685	Lus10006090	scaffold1308-48
Lus10019371	Lus10009978	Lus10004881	Lus10031594	Lus10046427	Lus10015707	Lus10006095	scaffold1308-56
Lus10019383	Lus10010018	Lus10004882	Lus10031645	Lus10046437	Lus10015712	Lus10006097	scaffold1308-91
Lus10019418	Lus10010029	Lus10004888	Lus10031681	Lus10046461	Lus10015748	Lus10006102	scaffold132-4
Lus10019419	Lus10010036	Lus10004893	Lus10031714	Lus10046627	Lus10015765	Lus10006118	scaffold132-5
Lus10019429	Lus10010049	Lus10004896	Lus10031784	Lus10046636	Lus10015791	Lus10006119	scaffold132-54
Lus10019437	Lus10010057	Lus10004898	Lus10031790	Lus10046666	Lus10015805	Lus10006150	scaffold132-59
Lus10019439	Lus10010101	Lus10004899	Lus10031813	Lus10046678	Lus10015844	Lus10006171	scaffold132-65
Lus10019470	Lus10010110	Lus10004900	Lus10031822	Lus10046712	Lus10015865	Lus10006178	scaffold132-76
Lus10019477	Lus10010131	Lus10004902	Lus10031876	Lus10046963	Lus10015874	Lus10006179	scaffold1331-53
Lus10019494	Lus10010165	Lus10004912	Lus10031881	Lus10046985	Lus10015875	Lus10006191	scaffold1331-59
Lus10019646	Lus10010179	Lus10004915	Lus10031916	Lus10047029	Lus10015895	Lus10006192	scaffold134-15
Lus10019711	Lus10010180	Lus10004929	Lus10031938	Lus10047055	Lus10015896	Lus10006213	scaffold1347-11
Lus10019729	Lus10010195	Lus10004932	Lus10032031	Lus10047165	Lus10015915	Lus10006226	scaffold1356-18
Lus10019742	Lus10010196	Lus10004956	Lus10032034	Lus10047168	Lus10015940	Lus10006230	scaffold1356-21
Lus10019763	Lus10010202	Lus10004969	Lus10032079	Lus10047189	Lus10015942	Lus10006237	scaffold1356-25
Lus10019776	Lus10010209	Lus10004973	Lus10032131	Lus10047501	Lus10016101	Lus10006244	scaffold1363-5
Lus10019777	Lus10010266	Lus10004979	Lus10032132	Lus10047539	Lus10016112	Lus10006254	scaffold1399-1
Lus10019801	Lus10010268	Lus10004998	Lus10032166	Lus10047544	Lus10016121	Lus10006260	scaffold14-11
Lus10019822	Lus10010269	Lus10005001	Lus10032182	Lus10047578	Lus10016164	Lus10006286	scaffold140-119
Lus10019843	Lus10010284	Lus10005005	Lus10032218	Lus10047611	Lus10016176	Lus10006295	scaffold1421-18
Lus10019924	Lus10010294	Lus10005008	Lus10032325	Lus10047628	Lus10016180	Lus10006299	scaffold1421-25
Lus10019930	Lus10010310	Lus10005017	Lus10032330	Lus10047794	Lus10016191	Lus10006302	scaffold145-108
Lus10019937	Lus10010316	Lus10005020	Lus10032342	Lus10047876	Lus10016200	Lus10006354	scaffold145-127
Lus10020000	Lus10010335	Lus10005021	Lus10032347	Lus10047918	Lus10016205	Lus10006362	scaffold145-42
Lus10020009	Lus10010354	Lus10005024	Lus10032377	Lus10047930	Lus10016233	Lus10006373	scaffold145-67
Lus10020060	Lus10010364	Lus10005026	Lus10032414	Lus10047932	Lus10016245	Lus10006377	scaffold1486-2
Lus10020131	Lus10010372	Lus10005028	Lus10032422	Lus10047945	Lus10016246	Lus10006379	scaffold1491-30
Lus10020138	Lus10010391	Lus10005030	Lus10032448	Lus10047949	Lus10016307	Lus10006381	scaffold15-105
Lus10020156	Lus10010407	Lus10005041	Lus10032601	Lus10048108	Lus10016337	Lus10006385	scaffold15-151
Lus10020222	Lus10010427	Lus10005043	Lus10032779	Lus10048418	Lus10016340	Lus10006389	scaffold15-179
Lus10020251	Lus10010454	Lus10005047	Lus10032843	Lus10048477	Lus10016349	Lus10006390	scaffold15-185
Lus10020319	Lus10010457	Lus10005048	Lus10032942	scaffold1004-11	Lus10016366	Lus10006396	scaffold15-187
Lus10020337	Lus10010539	Lus10005055	Lus10033005	scaffold101-18	Lus10016397	Lus10006409	scaffold15-5
Lus10020370	Lus10010550	Lus10005069	Lus10033049	scaffold101-4	Lus10016435	Lus10006414	scaffold15-77
Lus10020418	Lus10010552	Lus10005080	Lus10033064	scaffold1010-10	Lus10016508	Lus10006441	scaffold15-8
Lus10020437	Lus10010560	Lus10005082	Lus10033149	scaffold103-13	Lus10016533	Lus10006451	scaffold150-1
Lus10020479	Lus10010583	Lus10005083	Lus10033183	scaffold103-55	Lus10016545	Lus10006455	scaffold151-19
Lus10020480	Lus10010596	Lus10005122	Lus10033380	scaffold104-9	Lus10016553	Lus10006463	scaffold151-60
Lus10020496	Lus10010629	Lus10005129	Lus10033439	scaffold1044-3	Lus10016557	Lus10006467	scaffold151-62
Lus10020540	Lus10010633	Lus10005132	Lus10033474	scaffold1052-6	Lus10016636	Lus10006489	scaffold1519-13
Lus10020543	Lus10010636	Lus10005133	Lus10033538	scaffold1056-1	Lus10016647	Lus10006490	scaffold153-48
Lus10020546	Lus10010646	Lus10005140	Lus10033614	scaffold107-23	Lus10016659	Lus10006492	scaffold1533-8
Lus10020550	Lus10010677	Lus10005147	Lus10033632	scaffold107-51	Lus10016664	Lus10006494	scaffold1536-13
Lus10020737	Lus10010680	Lus10005164	Lus10033634	scaffold109-4	Lus10016665	Lus10006496	scaffold1536-39
Lus10020792	Lus10010728	Lus10005173	Lus10033753	scaffold1105-2	Lus10016669	Lus10006518	scaffold1536-9
Lus10020793	Lus10010730	Lus10005184	Lus10033788	scaffold1106-8	Lus10016699	Lus10006556	scaffold155-107
Lus10020794	Lus10010758	Lus10005186	Lus10033824	scaffold111-3	Lus10016704	Lus10006565	scaffold155-110
Lus10020795	Lus10010818	Lus10005187	Lus10033875	scaffold112-39	Lus10016710	Lus10006579	scaffold155-30
Lus10020822	Lus10010829	Lus10005189	Lus10034009	scaffold112-68	Lus10016726	Lus10006591	scaffold155-36
Lus10020838	Lus10010838	Lus10005190	Lus10034023	scaffold112-69	Lus10016738	Lus10006611	scaffold155-44
Lus10020853	Lus10010844	Lus10005192	Lus10034024	scaffold112-9	Lus10016837	Lus10006616	scaffold155-58
Lus10020864	Lus10010917	Lus10005205	Lus10034074	scaffold1120-21	Lus10016863	Lus10006622	scaffold1558-3
Lus10020874	Lus10010953	Lus10005211	Lus10034075	scaffold1123-51	Lus10016884	Lus10006624	scaffold1558-46
Lus10020918	Lus10010969	Lus10005219	Lus10034089	scaffold1123-9	Lus10016885	Lus10006632	scaffold1558-53
Lus10020988	Lus10010983	Lus10005220	Lus10034144	scaffold1136-12	Lus10016968	Lus10006637	scaffold1558-63
Lus10021007	Lus10010984	Lus10005228	Lus10034191	scaffold1143-100	Lus10016978	Lus10006645	scaffold156-10
Lus10021025	Lus10010987	Lus10005231	Lus10034246	scaffold1143-117	Lus10017005	Lus10006673	scaffold156-181
Lus10021034	Lus10010988	Lus10005233	Lus10034258	scaffold1143-138	Lus10017035	Lus10006697	scaffold156-199
Lus10021051	Lus10010989	Lus10005234	Lus10034301	scaffold1143-46	Lus10017047	Lus10006716	scaffold156-206
Lus10021102	Lus10010999	Lus10005263	Lus10034411	scaffold1143-5	Lus10017136	Lus10006735	scaffold156-236
Lus10021104	Lus10011022	Lus10005264	Lus10034457	scaffold1158-28	Lus10017168	Lus10006746	scaffold156-245
Lus10021106	Lus10011029	Lus10005265	Lus10034467	scaffold1158-32	Lus10017192	Lus10006749	scaffold156-64
Lus10021116	Lus10011030	Lus10005270	Lus10034506	scaffold116-5	Lus10017196	Lus10006757	scaffold1578-61
Lus10021137	Lus10011034	Lus10005271	Lus10034507	scaffold1168-1	Lus10017213	Lus10006768	scaffold1578-72
Lus10021141	Lus10011036	Lus10005278	Lus10034547	scaffold1168-109	Lus10017229	Lus10006806	scaffold16-129
Lus10021173	Lus10011042	Lus10005289	Lus10034559	scaffold1168-111	Lus10017274	Lus10006808	scaffold163-46
Lus10021183	Lus10011058	Lus10005302	Lus10034592	scaffold1168-122	Lus10017348	Lus10006809	scaffold1630-40
Lus10021268	Lus10011086	Lus10005319	Lus10034594	scaffold1168-123	Lus10017374	Lus10006811	scaffold1635-39
Lus10021303	Lus10011087	Lus10005323	Lus10034606	scaffold1168-134	Lus10017391	Lus10006822	scaffold1639-8
Lus10021339	Lus10011101	Lus10005324	Lus10034627	scaffold1168-86	Lus10017394	Lus10006824	scaffold164-37
Lus10021359	Lus10011103	Lus10005325	Lus10034633	scaffold117-1	Lus10017404	Lus10006826	scaffold165-25
Lus10021360	Lus10011125	Lus10005329	Lus10034645	scaffold1186-22	Lus10017469	Lus10006831	scaffold167-1
Lus10021364	Lus10011139	Lus10005337	Lus10034733	scaffold1186-48	Lus10017512	Lus10006846	scaffold1686-17
Lus10021388	Lus10011152	Lus10005351	Lus10034809	scaffold12-4	Lus10017541	Lus10006855	scaffold1686-8
Lus10021409	Lus10011159	Lus10005357	Lus10034898	scaffold120-9	Lus10017572	Lus10006873	scaffold169-39
Lus10021415	Lus10011167	Lus10005370	Lus10034918	scaffold121-20	Lus10017581	Lus10006875	scaffold169-58
Lus10021481	Lus10011174	Lus10005376	Lus10034947	scaffold121-9	Lus10017595	Lus10006879	scaffold172-36
Lus10021487	Lus10011178	Lus10005377	Lus10034955	scaffold1216-110	Lus10017610	Lus10006880	scaffold172-44
Lus10021507	Lus10011221	Lus10005381	Lus10035004	scaffold1216-12	Lus10017612	Lus10006884	scaffold172-78
Lus10021508	Lus10011240	Lus10005383	Lus10035052	scaffold1216-19	Lus10017620	Lus10006918	scaffold172-84
Lus10021523	Lus10011241	Lus10005385	Lus10035148	scaffold122-7	Lus10017635	Lus10006922	scaffold172-89
Lus10021524	Lus10011274	Lus10005386	Lus10035150	scaffold123-10	Lus10017644	Lus10006926	scaffold1721-29
Lus10021555	Lus10011275	Lus10005393	Lus10035235	scaffold123-11	Lus10017712	Lus10006928	scaffold175-32
Lus10021658	Lus10011277	Lus10005395	Lus10035246	scaffold123-127	Lus10017719	Lus10006930	scaffold175-5
Lus10021670	Lus10011287	Lus10005399	Lus10035432	scaffold123-189	Lus10017758	Lus10006931	scaffold177-4
Lus10021724	Lus10011291	Lus10005403	Lus10035496	scaffold123-19	Lus10017775	Lus10006938	scaffold179-21
Lus10021728	Lus10011305	Lus10005412	Lus10035532	scaffold123-2	Lus10017776	Lus10006968	scaffold179-44
Lus10021812	Lus10011308	Lus10005422	Lus10035561	scaffold123-207	Lus10017783	Lus10006984	scaffold179-6
Lus10021813	Lus10011310	Lus10005423	Lus10035577	scaffold123-208	Lus10017788	Lus10006989	scaffold1801-17
Lus10021828	Lus10011312	Lus10005427	Lus10035596	scaffold123-215	Lus10017818	Lus10006995	scaffold182-29
Lus10021870	Lus10011313	Lus10005434	Lus10035605	scaffold123-260	Lus10017838	Lus10007005	scaffold182-36
Lus10021890	Lus10011319	Lus10005435	Lus10035624	scaffold123-291	Lus10017944	Lus10007020	scaffold184-22
Lus10021892	Lus10011323	Lus10005461	Lus10035672	scaffold123-312	Lus10017947	Lus10007021	scaffold1847-11
Lus10021938	Lus10011327	Lus10005492	Lus10035766	scaffold123-343	Lus10018029	Lus10007050	scaffold1847-12
Lus10021951	Lus10011334	Lus10005498	Lus10035774	scaffold123-380	Lus10018035	Lus10007080	scaffold1856-4
Lus10021976	Lus10011345	Lus10005500	Lus10035775	scaffold123-90	Lus10018053	Lus10007095	scaffold1884-15
Lus10021980	Lus10011353	Lus10005504	Lus10035851	scaffold1247-41	Lus10018101	Lus10007106	scaffold19-24
Lus10022071	Lus10011358	Lus10005512	Lus10035871	scaffold1249-11	Lus10018132	Lus10007107	scaffold19-34
Lus10022115	Lus10011378	Lus10005513	Lus10036104	scaffold1249-23	Lus10018156	Lus10007109	scaffold19-41
Lus10022173	Lus10011384	Lus10005519	Lus10036107	scaffold1253-25	Lus10018168	Lus10007127	scaffold196-131
Lus10022232	Lus10011399	Lus10005542	Lus10036125	scaffold1253-81	Lus10018177	Lus10007136	scaffold196-151
Lus10022238	Lus10011402	Lus10005566	Lus10036129	scaffold126-6	Lus10018195	Lus10007141	scaffold196-154
Lus10022331	Lus10011408	Lus10005569	Lus10036136	scaffold127-42	Lus10018196	Lus10007143	scaffold196-257
Lus10022332	Lus10011416	Lus10005575	Lus10036157	scaffold13-14	Lus10018200	Lus10007162	scaffold196-261
Lus10022358	Lus10011447	Lus10005577	Lus10036164	scaffold13-15	Lus10018234	Lus10007168	scaffold196-289
Lus10022359	Lus10011456	Lus10005580	Lus10036258	scaffold1302-5	Lus10018240	Lus10007170	scaffold1989-4
Lus10022366	Lus10011479	Lus10005589	Lus10036295	scaffold1308-13	Lus10018278	Lus10007174	scaffold1999-8
Lus10022378	Lus10011505	Lus10005593	Lus10036408	scaffold1308-17	Lus10018300	Lus10007198	scaffold2-29
Lus10022398	Lus10011509	Lus10005603	Lus10036493	scaffold1308-20	Lus10018301	Lus10007202	scaffold2-54
Lus10022433	Lus10011513	Lus10005604	Lus10036552	scaffold1308-48	Lus10018307	Lus10007204	scaffold2-86
Lus10022442	Lus10011529	Lus10005607	Lus10036601	scaffold1308-56	Lus10018315	Lus10007250	scaffold201-19
Lus10022471	Lus10011533	Lus10005610	Lus10036681	scaffold1308-91	Lus10018326	Lus10007251	scaffold2022-3
Lus10022481	Lus10011569	Lus10005618	Lus10036755	scaffold1313-56	Lus10018333	Lus10007252	scaffold204-22
Lus10022519	Lus10011587	Lus10005623	Lus10036774	scaffold1317-38	Lus10018376	Lus10007263	scaffold205-14
Lus10022529	Lus10011614	Lus10005628	Lus10036783	scaffold132-25	Lus10018387	Lus10007278	scaffold2057-20
Lus10022557	Lus10011616	Lus10005635	Lus10036806	scaffold132-4	Lus10018418	Lus10007292	scaffold2057-4
Lus10022643	Lus10011678	Lus10005636	Lus10036816	scaffold132-5	Lus10018426	Lus10007299	scaffold208-1
Lus10022680	Lus10011685	Lus10005641	Lus10036889	scaffold132-54	Lus10018449	Lus10007300	scaffold208-28
Lus10022684	Lus10011689	Lus10005647	Lus10036914	scaffold132-59	Lus10018541	Lus10007301	scaffold208-29
Lus10022689	Lus10011693	Lus10005651	Lus10036984	scaffold132-65	Lus10018543	Lus10007303	scaffold208-48
Lus10022720	Lus10011697	Lus10005674	Lus10037057	scaffold132-76	Lus10018559	Lus10007311	scaffold21-19
Lus10022724	Lus10011701	Lus10005677	Lus10037059	scaffold1331-53	Lus10018585	Lus10007314	scaffold2103-19
Lus10022744	Lus10011706	Lus10005678	Lus10037107	scaffold1331-59	Lus10018586	Lus10007324	scaffold2103-24
Lus10022806	Lus10011708	Lus10005679	Lus10037222	scaffold134-15	Lus10018604	Lus10007327	scaffold2103-4
Lus10022862	Lus10011718	Lus10005690	Lus10037264	scaffold1347-11	Lus10018628	Lus10007331	scaffold2151-4
Lus10022874	Lus10011721	Lus10005691	Lus10037447	scaffold1356-14	Lus10018656	Lus10007334	scaffold217-178
Lus10022919	Lus10011722	Lus10005723	Lus10037507	scaffold1356-18	Lus10018715	Lus10007335	scaffold217-93
Lus10022926	Lus10011729	Lus10005724	Lus10037537	scaffold1356-21	Lus10018718	Lus10007336	scaffold22-5
Lus10022999	Lus10011732	Lus10005728	Lus10037557	scaffold1356-25	Lus10018743	Lus10007344	scaffold222-39
Lus10023018	Lus10011745	Lus10005739	Lus10037574	scaffold1363-5	Lus10018749	Lus10007350	scaffold225-29
Lus10023074	Lus10011752	Lus10005742	Lus10037591	scaffold1399-1	Lus10018809	Lus10007357	scaffold225-51
Lus10023080	Lus10011766	Lus10005745	Lus10037615	scaffold14-11	Lus10018832	Lus10007368	scaffold2252-4
Lus10023100	Lus10011791	Lus10005768	Lus10037638	scaffold140-119	Lus10018837	Lus10007372	scaffold228-8
Lus10023112	Lus10011814	Lus10005771	Lus10037726	scaffold1421-18	Lus10018838	Lus10007379	scaffold2292-7
Lus10023113	Lus10011819	Lus10005773	Lus10037756	scaffold1421-25	Lus10018862	Lus10007382	scaffold23-36
Lus10023117	Lus10011850	Lus10005783	Lus10037885	scaffold145-108	Lus10018870	Lus10007389	scaffold23-85
Lus10023186	Lus10011887	Lus10005786	Lus10037895	scaffold145-127	Lus10018872	Lus10007395	scaffold230-11
Lus10023232	Lus10011888	Lus10005793	Lus10037918	scaffold145-42	Lus10018898	Lus10007405	scaffold230-39
Lus10023243	Lus10011893	Lus10005794	Lus10037940	scaffold145-67	Lus10018943	Lus10007414	scaffold231-59
Lus10023280	Lus10011894	Lus10005799	Lus10037952	scaffold1486-2	Lus10018954	Lus10007425	scaffold2324-13
Lus10023288	Lus10011916	Lus10005814	Lus10037961	scaffold1491-30	Lus10019010	Lus10007441	scaffold2324-58
Lus10023304	Lus10011924	Lus10005815	Lus10037978	scaffold15-105	Lus10019032	Lus10007472	scaffold233-8
Lus10023319	Lus10011941	Lus10005818	Lus10038028	scaffold15-151	Lus10019090	Lus10007498	scaffold2404-10
Lus10023327	Lus10011946	Lus10005827	Lus10038038	scaffold15-179	Lus10019097	Lus10007532	scaffold249-13
Lus10023340	Lus10011950	Lus10005828	Lus10038057	scaffold15-182	Lus10019106	Lus10007546	scaffold249-19
Lus10023347	Lus10011973	Lus10005836	Lus10038066	scaffold15-185	Lus10019147	Lus10007548	scaffold25-140
Lus10023371	Lus10011975	Lus10005837	Lus10038136	scaffold15-187	Lus10019232	Lus10007583	scaffold25-205
Lus10023382	Lus10011976	Lus10005839	Lus10038140	scaffold15-5	Lus10019236	Lus10007589	scaffold25-81
Lus10023383	Lus10011991	Lus10005840	Lus10038248	scaffold15-77	Lus10019243	Lus10007591	scaffold251-32
Lus10023409	Lus10012098	Lus10005852	Lus10038307	scaffold15-8	Lus10019246	Lus10007592	scaffold251-42
Lus10023437	Lus10012130	Lus10005854	Lus10038505	scaffold150-1	Lus10019256	Lus10007595	scaffold253-9
Lus10023448	Lus10012131	Lus10005855	Lus10038517	scaffold151-19	Lus10019270	Lus10007597	scaffold2532-2
Lus10023503	Lus10012134	Lus10005856	Lus10038539	scaffold151-60	Lus10019307	Lus10007602	scaffold254-24
Lus10023526	Lus10012141	Lus10005873	Lus10038601	scaffold151-62	Lus10019320	Lus10007623	scaffold255-5
Lus10023551	Lus10012157	Lus10005884	Lus10038636	scaffold1519-13	Lus10019385	Lus10007660	scaffold259-26
Lus10023554	Lus10012192	Lus10005885	Lus10038653	scaffold153-48	Lus10019404	Lus10007661	scaffold260-15
Lus10023569	Lus10012211	Lus10005891	Lus10038661	scaffold1533-8	Lus10019476	Lus10007662	scaffold260-9
Lus10023585	Lus10012235	Lus10005893	Lus10038662	scaffold1536-13	Lus10019482	Lus10007695	scaffold261-119
Lus10023650	Lus10012236	Lus10005895	Lus10038706	scaffold1536-14	Lus10019499	Lus10007702	scaffold261-32
Lus10023666	Lus10012237	Lus10005898	Lus10038707	scaffold1536-39	Lus10019511	Lus10007706	scaffold261-43
Lus10023667	Lus10012239	Lus10005900	Lus10038812	scaffold1536-9	Lus10019528	Lus10007710	scaffold261-61
Lus10023683	Lus10012248	Lus10005901	Lus10038864	scaffold155-107	Lus10019550	Lus10007716	scaffold261-74
Lus10023699	Lus10012291	Lus10005909	Lus10038955	scaffold155-110	Lus10019554	Lus10007738	scaffold262-7
Lus10023748	Lus10012363	Lus10005915	Lus10038975	scaffold155-30	Lus10019570	Lus10007750	scaffold267-11
Lus10023750	Lus10012366	Lus10005918	Lus10039115	scaffold155-36	Lus10019573	Lus10007772	scaffold267-23
Lus10023766	Lus10012368	Lus10005922	Lus10039116	scaffold155-44	Lus10019577	Lus10007780	scaffold27-13
Lus10023768	Lus10012371	Lus10005924	Lus10039124	scaffold155-58	Lus10019590	Lus10007781	scaffold27-4
Lus10023785	Lus10012388	Lus10005931	Lus10039170	scaffold1558-3	Lus10019621	Lus10007784	scaffold27-7
Lus10023855	Lus10012389	Lus10005932	Lus10039207	scaffold1558-46	Lus10019627	Lus10007788	scaffold27-88
Lus10023949	Lus10012402	Lus10005940	Lus10039245	scaffold1558-53	Lus10019631	Lus10007800	scaffold270-1
Lus10023957	Lus10012405	Lus10005941	Lus10039278	scaffold1558-63	Lus10019636	Lus10007829	scaffold272-113
Lus10023974	Lus10012417	Lus10005955	Lus10039330	scaffold156-10	Lus10019644	Lus10007852	scaffold272-12
Lus10024020	Lus10012450	Lus10005956	Lus10039392	scaffold156-155	Lus10019649	Lus10007853	scaffold272-122
Lus10024039	Lus10012484	Lus10005957	Lus10039487	scaffold156-181	Lus10019690	Lus10007857	scaffold272-130
Lus10024065	Lus10012496	Lus10005969	Lus10039502	scaffold156-199	Lus10019702	Lus10007858	scaffold272-142
Lus10024108	Lus10012497	Lus10005972	Lus10039516	scaffold156-206	Lus10019712	Lus10007878	scaffold272-151
Lus10024135	Lus10012515	Lus10005976	Lus10039601	scaffold156-236	Lus10019728	Lus10007901	scaffold272-186
Lus10024190	Lus10012523	Lus10005988	Lus10039640	scaffold156-245	Lus10019743	Lus10007917	scaffold272-259
Lus10024224	Lus10012524	Lus10005989	Lus10039641	scaffold156-64	Lus10019759	Lus10007949	scaffold272-47
Lus10024229	Lus10012535	Lus10005991	Lus10039644	scaffold1578-61	Lus10019768	Lus10007951	scaffold272-61
Lus10024254	Lus10012538	Lus10005992	Lus10039729	scaffold1578-72	Lus10019769	Lus10007960	scaffold272-86
Lus10024264	Lus10012546	Lus10005993	Lus10039755	scaffold16-129	Lus10019804	Lus10007973	scaffold272-94
Lus10024305	Lus10012547	Lus10006004	Lus10039798	scaffold1603-30	Lus10019807	Lus10007983	scaffold273-23
Lus10024355	Lus10012560	Lus10006006	Lus10039801	scaffold163-46	Lus10019870	Lus10007989	scaffold275-62
Lus10024375	Lus10012567	Lus10006010	Lus10039802	scaffold1630-40	Lus10019894	Lus10007995	scaffold275-7
Lus10024489	Lus10012604	Lus10006016	Lus10039818	scaffold1635-39	Lus10019931	Lus10008001	scaffold2786-2
Lus10024493	Lus10012628	Lus10006017	Lus10039865	scaffold1639-8	Lus10019968	Lus10008008	scaffold2786-26
Lus10024536	Lus10012630	Lus10006029	Lus10039925	scaffold164-37	Lus10019988	Lus10008022	scaffold2788-16
Lus10024597	Lus10012631	Lus10006031	Lus10039997	scaffold165-25	Lus10020025	Lus10008029	scaffold279-38
Lus10024614	Lus10012665	Lus10006032	Lus10040118	scaffold167-1	Lus10020065	Lus10008033	scaffold279-45
Lus10024670	Lus10012668	Lus10006044	Lus10040139	scaffold1686-17	Lus10020111	Lus10008041	scaffold279-81
Lus10024740	Lus10012671	Lus10006046	Lus10040140	scaffold1686-8	Lus10020129	Lus10008042	scaffold28-10
Lus10024755	Lus10012675	Lus10006066	Lus10040160	scaffold169-39	Lus10020133	Lus10008062	scaffold28-132
Lus10024789	Lus10012706	Lus10006080	Lus10040170	scaffold169-58	Lus10020161	Lus10008063	scaffold28-154
Lus10024809	Lus10012724	Lus10006101	Lus10040202	scaffold172-36	Lus10020284	Lus10008074	scaffold28-186
Lus10024814	Lus10012725	Lus10006103	Lus10040324	scaffold172-44	Lus10020306	Lus10008111	scaffold28-204
Lus10025064	Lus10012728	Lus10006108	Lus10040340	scaffold172-78	Lus10020324	Lus10008120	scaffold28-86
Lus10025065	Lus10012744	Lus10006110	Lus10040420	scaffold172-84	Lus10020348	Lus10008143	scaffold280-109
Lus10025067	Lus10012763	Lus10006121	Lus10040483	scaffold172-89	Lus10020355	Lus10008149	scaffold280-212
Lus10025068	Lus10012769	Lus10006133	Lus10040493	scaffold1721-29	Lus10020416	Lus10008151	scaffold280-292
Lus10025070	Lus10012771	Lus10006143	Lus10040499	scaffold175-32	Lus10020434	Lus10008159	scaffold280-306
Lus10025102	Lus10012779	Lus10006144	Lus10040567	scaffold175-5	Lus10020441	Lus10008171	scaffold280-314
Lus10025103	Lus10012781	Lus10006145	Lus10040642	scaffold175-7	Lus10020463	Lus10008176	scaffold280-67
Lus10025120	Lus10012788	Lus10006146	Lus10040751	scaffold176-41	Lus10020487	Lus10008211	scaffold284-7
Lus10025125	Lus10012833	Lus10006174	Lus10040919	scaffold177-4	Lus10020489	Lus10008250	scaffold286-33
Lus10025128	Lus10012848	Lus10006189	Lus10040935	scaffold1775-2	Lus10020513	Lus10008273	scaffold291-43
Lus10025149	Lus10012849	Lus10006198	Lus10040944	scaffold179-21	Lus10020565	Lus10008282	scaffold291-69
Lus10025152	Lus10012863	Lus10006212	Lus10040980	scaffold179-44	Lus10020569	Lus10008296	scaffold291-98
Lus10025166	Lus10012864	Lus10006216	Lus10040998	scaffold179-6	Lus10020583	Lus10008298	scaffold292-115
Lus10025215	Lus10012867	Lus10006222	Lus10041060	scaffold1801-17	Lus10020584	Lus10008304	scaffold292-54
Lus10025263	Lus10012888	Lus10006235	Lus10041101	scaffold182-29	Lus10020606	Lus10008333	scaffold292-71
Lus10025268	Lus10012889	Lus10006236	Lus10041194	scaffold182-33	Lus10020620	Lus10008346	scaffold292-84
Lus10025312	Lus10012891	Lus10006238	Lus10041235	scaffold182-36	Lus10020628	Lus10008348	scaffold2945-1
Lus10025318	Lus10012896	Lus10006242	Lus10041236	scaffold184-22	Lus10020677	Lus10008352	scaffold295-1
Lus10025331	Lus10012943	Lus10006246	Lus10041257	scaffold1847-11	Lus10020684	Lus10008357	scaffold296-20
Lus10025396	Lus10013010	Lus10006280	Lus10041309	scaffold1847-12	Lus10020686	Lus10008364	scaffold297-29
Lus10025403	Lus10013013	Lus10006303	Lus10041310	scaffold1856-4	Lus10020692	Lus10008367	scaffold297-42
Lus10025447	Lus10013023	Lus10006308	Lus10041313	scaffold1884-15	Lus10020725	Lus10008368	scaffold297-64
Lus10025452	Lus10013035	Lus10006312	Lus10041340	scaffold1884-9	Lus10020771	Lus10008370	scaffold297-66
Lus10025507	Lus10013056	Lus10006320	Lus10041346	scaffold19-24	Lus10020807	Lus10008374	scaffold2974-17
Lus10025558	Lus10013082	Lus10006339	Lus10041408	scaffold19-34	Lus10020812	Lus10008387	scaffold2974-20
Lus10025596	Lus10013084	Lus10006340	Lus10041468	scaffold19-41	Lus10020826	Lus10008421	scaffold2992-5
Lus10025630	Lus10013088	Lus10006341	Lus10041494	scaffold196-131	Lus10020835	Lus10008426	scaffold30-20
Lus10025646	Lus10013094	Lus10006343	Lus10041548	scaffold196-151	Lus10020847	Lus10008431	scaffold30-45
Lus10025660	Lus10013145	Lus10006344	Lus10041550	scaffold196-154	Lus10020878	Lus10008432	scaffold30-8
Lus10025661	Lus10013146	Lus10006348	Lus10041615	scaffold196-186	Lus10020881	Lus10008433	scaffold300-5
Lus10025666	Lus10013216	Lus10006365	Lus10041655	scaffold196-257	Lus10020913	Lus10008434	scaffold302-12
Lus10025677	Lus10013268	Lus10006366	Lus10041789	scaffold196-261	Lus10020938	Lus10008440	scaffold302-17
Lus10025680	Lus10013317	Lus10006369	Lus10041796	scaffold196-289	Lus10020943	Lus10008441	scaffold303-104
Lus10025742	Lus10013375	Lus10006372	Lus10041861	scaffold1989-4	Lus10020951	Lus10008444	scaffold303-114
Lus10025771	Lus10013409	Lus10006375	Lus10041910	scaffold1999-8	Lus10020963	Lus10008445	scaffold303-52
Lus10025791	Lus10013475	Lus10006376	Lus10042119	scaffold2-29	Lus10020983	Lus10008448	scaffold305-59
Lus10025860	Lus10013482	Lus10006380	Lus10042124	scaffold2-54	Lus10020994	Lus10008464	scaffold305-80
Lus10025900	Lus10013509	Lus10006387	Lus10042143	scaffold2-86	Lus10021009	Lus10008482	scaffold305-9
Lus10025992	Lus10013516	Lus10006388	Lus10042147	scaffold201-19	Lus10021014	Lus10008495	scaffold3059-11
Lus10026003	Lus10013615	Lus10006392	Lus10042156	scaffold2022-3	Lus10021029	Lus10008497	scaffold31-106
Lus10026011	Lus10013620	Lus10006394	Lus10042204	scaffold204-22	Lus10021062	Lus10008504	scaffold31-65
Lus10026019	Lus10013640	Lus10006397	Lus10042256	scaffold205-14	Lus10021063	Lus10008537	scaffold31-81
Lus10026036	Lus10013675	Lus10006398	Lus10042326	scaffold2057-20	Lus10021072	Lus10008538	scaffold310-1
Lus10026046	Lus10013701	Lus10006399	Lus10042381	scaffold2057-4	Lus10021083	Lus10008548	scaffold310-47
Lus10026084	Lus10013714	Lus10006400	Lus10042382	scaffold208-1	Lus10021088	Lus10008561	scaffold310-89
Lus10026097	Lus10013715	Lus10006404	Lus10042392	scaffold208-28	Lus10021109	Lus10008567	scaffold311-28
Lus10026108	Lus10013789	Lus10006439	Lus10042393	scaffold208-29	Lus10021113	Lus10008574	scaffold315-9
Lus10026126	Lus10013814	Lus10006445	Lus10042399	scaffold208-48	Lus10021171	Lus10008589	scaffold318-13
Lus10026177	Lus10013842	Lus10006446	Lus10042487	scaffold21-19	Lus10021187	Lus10008590	scaffold318-39
Lus10026190	Lus10013850	Lus10006450	Lus10042599	scaffold2103-19	Lus10021213	Lus10008608	scaffold319-12
Lus10026221	Lus10013901	Lus10006454	Lus10042607	scaffold2103-24	Lus10021294	Lus10008611	scaffold319-142
Lus10026258	Lus10013906	Lus10006456	Lus10042660	scaffold2103-4	Lus10021353	Lus10008620	scaffold319-62
Lus10026278	Lus10013909	Lus10006478	Lus10042743	scaffold2151-4	Lus10021354	Lus10008640	scaffold319-78
Lus10026327	Lus10013918	Lus10006480	Lus10042767	scaffold217-178	Lus10021431	Lus10008668	scaffold325-20
Lus10026337	Lus10013931	Lus10006493	Lus10042784	scaffold217-93	Lus10021533	Lus10008682	scaffold325-75
Lus10026359	Lus10013933	Lus10006500	Lus10042808	scaffold22-5	Lus10021586	Lus10008685	scaffold325-79
Lus10026381	Lus10013966	Lus10006503	Lus10042818	scaffold222-39	Lus10021600	Lus10008687	scaffold325-89
Lus10026388	Lus10013974	Lus10006515	Lus10042827	scaffold225-22	Lus10021614	Lus10008704	scaffold327-101
Lus10026454	Lus10014001	Lus10006519	Lus10042832	scaffold225-29	Lus10021625	Lus10008709	scaffold327-116
Lus10026505	Lus10014002	Lus10006527	Lus10042920	scaffold225-51	Lus10021650	Lus10008714	scaffold327-118
Lus10026611	Lus10014003	Lus10006533	Lus10042999	scaffold225-81	Lus10021653	Lus10008715	scaffold327-122
Lus10026616	Lus10014006	Lus10006535	Lus10043136	scaffold2252-4	Lus10021681	Lus10008718	scaffold327-50
Lus10026617	Lus10014017	Lus10006537	Lus10043243	scaffold228-8	Lus10021682	Lus10008735	scaffold327-68
Lus10026647	Lus10014033	Lus10006562	Lus10043291	scaffold2292-7	Lus10021707	Lus10008740	scaffold33-151
Lus10026675	Lus10014038	Lus10006603	Lus10043292	scaffold23-36	Lus10021708	Lus10008747	scaffold33-28
Lus10026705	Lus10014048	Lus10006605	Lus10043293	scaffold23-85	Lus10021721	Lus10008749	scaffold33-33
Lus10026713	Lus10014072	Lus10006607	Lus10043312	scaffold230-11	Lus10021760	Lus10008753	scaffold33-37
Lus10026717	Lus10014085	Lus10006617	Lus10043401	scaffold230-39	Lus10021793	Lus10008761	scaffold33-9
Lus10026810	Lus10014176	Lus10006634	Lus10043455	scaffold231-59	Lus10021797	Lus10008777	scaffold339-59
Lus10026861	Lus10014192	Lus10006635	Lus10043468	scaffold2324-13	Lus10021801	Lus10008826	scaffold339-7
Lus10026863	Lus10014207	Lus10006636	Lus10043488	scaffold2324-58	Lus10021802	Lus10008840	scaffold34-150
Lus10026879	Lus10014211	Lus10006639	Lus10043493	scaffold233-8	Lus10021803	Lus10008841	scaffold34-151
Lus10026887	Lus10014269	Lus10006654	Lus10043545	scaffold2404-10	Lus10021879	Lus10008845	scaffold34-207
Lus10026904	Lus10014277	Lus10006663	Lus10043659	scaffold249-13	Lus10021922	Lus10008871	scaffold34-248
Lus10026981	Lus10014288	Lus10006665	Lus10043677	scaffold249-19	Lus10021942	Lus10008903	scaffold34-299
Lus10026988	Lus10014289	Lus10006691	Lus10043694	scaffold25-140	Lus10021943	Lus10008904	scaffold34-312
Lus10027067	Lus10014291	Lus10006700	Lus10043771	scaffold25-205	Lus10021984	Lus10008906	scaffold34-36
Lus10027080	Lus10014321	Lus10006706	Lus10043790	scaffold25-342	Lus10022024	Lus10008909	scaffold34-4
Lus10027083	Lus10014323	Lus10006728	Lus10043942	scaffold25-81	Lus10022078	Lus10008926	scaffold34-54
Lus10027093	Lus10014356	Lus10006729	Lus10043943	scaffold251-32	Lus10022169	Lus10008935	scaffold344-32
Lus10027109	Lus10014375	Lus10006732	Lus10043944	scaffold251-33	Lus10022187	Lus10008937	scaffold344-37
Lus10027110	Lus10014409	Lus10006736	Lus10043951	scaffold251-42	Lus10022188	Lus10008939	scaffold344-39
Lus10027116	Lus10014412	Lus10006737	Lus10043990	scaffold253-9	Lus10022240	Lus10008952	scaffold346-51
Lus10027127	Lus10014425	Lus10006741	Lus10043992	scaffold2532-2	Lus10022247	Lus10008977	scaffold349-45
Lus10027140	Lus10014484	Lus10006751	Lus10044012	scaffold254-24	Lus10022294	Lus10008985	scaffold349-73
Lus10027146	Lus10014512	Lus10006753	Lus10044075	scaffold255-5	Lus10022351	Lus10008995	scaffold35-24
Lus10027150	Lus10014514	Lus10006755	Lus10044131	scaffold259-26	Lus10022425	Lus10009006	scaffold353-101
Lus10027151	Lus10014519	Lus10006756	Lus10044139	scaffold259-50	Lus10022435	Lus10009011	scaffold353-104
Lus10027166	Lus10014539	Lus10006760	Lus10044204	scaffold260-15	Lus10022436	Lus10009015	scaffold353-3
Lus10027168	Lus10014541	Lus10006788	Lus10044359	scaffold260-9	Lus10022446	Lus10009026	scaffold353-52
Lus10027175	Lus10014542	Lus10006791	Lus10044374	scaffold261-119	Lus10022457	Lus10009058	scaffold355-25
Lus10027192	Lus10014549	Lus10006794	Lus10044463	scaffold261-32	Lus10022458	Lus10009062	scaffold355-26
Lus10027208	Lus10014553	Lus10006801	Lus10044471	scaffold261-43	Lus10022461	Lus10009065	scaffold356-2
Lus10027270	Lus10014557	Lus10006802	Lus10044578	scaffold261-61	Lus10022463	Lus10009072	scaffold359-3
Lus10027311	Lus10014560	Lus10006804	Lus10044606	scaffold261-74	Lus10022466	Lus10009078	scaffold359-37
Lus10027353	Lus10014566	Lus10006810	Lus10044619	scaffold262-7	Lus10022492	Lus10009083	scaffold360-16
Lus10027367	Lus10014573	Lus10006812	Lus10044620	scaffold267-11	Lus10022522	Lus10009136	scaffold360-36
Lus10027375	Lus10014580	Lus10006813	Lus10044675	scaffold267-23	Lus10022523	Lus10009138	scaffold361-53
Lus10027380	Lus10014594	Lus10006827	Lus10044713	scaffold27-13	Lus10022538	Lus10009139	scaffold361-61
Lus10027428	Lus10014595	Lus10006830	Lus10044738	scaffold27-4	Lus10022585	Lus10009144	scaffold362-5
Lus10027431	Lus10014596	Lus10006832	Lus10044786	scaffold27-7	Lus10022586	Lus10009149	scaffold37-11
Lus10027436	Lus10014602	Lus10006833	Lus10044889	scaffold27-88	Lus10022664	Lus10009154	scaffold37-29
Lus10027442	Lus10014607	Lus10006840	Lus10044969	scaffold270-1	Lus10022666	Lus10009162	scaffold37-32
Lus10027455	Lus10014613	Lus10006841	Lus10044988	scaffold272-103	Lus10022739	Lus10009176	scaffold37-49
Lus10027473	Lus10014624	Lus10006852	Lus10045023	scaffold272-113	Lus10022792	Lus10009199	scaffold37-66
Lus10027484	Lus10014628	Lus10006853	Lus10045037	scaffold272-12	Lus10022872	Lus10009205	scaffold371-4
Lus10027505	Lus10014635	Lus10006854	Lus10045064	scaffold272-122	Lus10022882	Lus10009220	scaffold373-26
Lus10027515	Lus10014650	Lus10006865	Lus10045066	scaffold272-130	Lus10022883	Lus10009241	scaffold374-10
Lus10027661	Lus10014651	Lus10006867	Lus10045148	scaffold272-142	Lus10022907	Lus10009256	scaffold376-33
Lus10027714	Lus10014657	Lus10006870	Lus10045151	scaffold272-151	Lus10022931	Lus10009263	scaffold376-69
Lus10027731	Lus10014666	Lus10006876	Lus10045190	scaffold272-176	Lus10022961	Lus10009280	scaffold376-78
Lus10027780	Lus10014683	Lus10006877	Lus10045231	scaffold272-180	Lus10022975	Lus10009281	scaffold376-96
Lus10027781	Lus10014698	Lus10006878	Lus10045232	scaffold272-186	Lus10022977	Lus10009292	scaffold38-103
Lus10027786	Lus10014730	Lus10006891	Lus10045265	scaffold272-259	Lus10022978	Lus10009301	scaffold38-39
Lus10027803	Lus10014749	Lus10006905	Lus10045326	scaffold272-277	Lus10023012	Lus10009302	scaffold380-15
Lus10027864	Lus10014760	Lus10006917	Lus10045356	scaffold272-278	Lus10023019	Lus10009312	scaffold380-16
Lus10027870	Lus10014770	Lus10006921	Lus10045360	scaffold272-44	Lus10023075	Lus10009321	scaffold381-14
Lus10027989	Lus10014780	Lus10006939	Lus10045423	scaffold272-47	Lus10023096	Lus10009328	scaffold413-114
Lus10027990	Lus10014788	Lus10006946	Lus10045424	scaffold272-61	Lus10023120	Lus10009336	scaffold413-129
Lus10028010	Lus10014793	Lus10006947	Lus10045492	scaffold272-86	Lus10023134	Lus10009348	scaffold413-133
Lus10028035	Lus10014798	Lus10006948	Lus10045535	scaffold272-94	Lus10023160	Lus10009362	scaffold413-95
Lus10028069	Lus10014814	Lus10006951	Lus10045554	scaffold273-23	Lus10023261	Lus10009391	scaffold413-97
Lus10028157	Lus10014825	Lus10006952	Lus10045787	scaffold275-62	Lus10023292	Lus10009398	scaffold416-101
Lus10028209	Lus10014843	Lus10006954	Lus10045789	scaffold275-7	Lus10023301	Lus10009406	scaffold416-21
Lus10028238	Lus10014846	Lus10006955	Lus10045816	scaffold2786-2	Lus10023302	Lus10009414	scaffold416-94
Lus10028269	Lus10014861	Lus10006961	Lus10045909	scaffold2786-26	Lus10023374	Lus10009428	scaffold418-1
Lus10028300	Lus10014866	Lus10006966	Lus10045940	scaffold2788-16	Lus10023387	Lus10009433	scaffold418-113
Lus10028343	Lus10014867	Lus10006975	Lus10045984	scaffold279-2	Lus10023407	Lus10009436	scaffold418-127
Lus10028344	Lus10014877	Lus10006979	Lus10046022	scaffold279-38	Lus10023423	Lus10009437	scaffold418-13
Lus10028345	Lus10014898	Lus10006986	Lus10046061	scaffold279-45	Lus10023425	Lus10009438	scaffold418-55
Lus10028359	Lus10014945	Lus10006987	Lus10046108	scaffold279-81	Lus10023483	Lus10009468	scaffold418-6
Lus10028395	Lus10014955	Lus10006993	Lus10046157	scaffold28-10	Lus10023533	Lus10009471	scaffold418-70
Lus10028400	Lus10014969	Lus10006994	Lus10046253	scaffold28-132	Lus10023545	Lus10009486	scaffold42-166
Lus10028408	Lus10014995	Lus10006997	Lus10046313	scaffold28-154	Lus10023634	Lus10009491	scaffold42-17
Lus10028409	Lus10015003	Lus10006998	Lus10046355	scaffold28-186	Lus10023640	Lus10009502	scaffold42-76
Lus10028452	Lus10015006	Lus10007009	Lus10046362	scaffold28-204	Lus10023660	Lus10009505	scaffold420-55
Lus10028485	Lus10015011	Lus10007025	Lus10046403	scaffold28-86	Lus10023661	Lus10009528	scaffold420-56
Lus10028518	Lus10015016	Lus10007031	Lus10046498	scaffold280-109	Lus10023663	Lus10009554	scaffold422-5
Lus10028568	Lus10015021	Lus10007032	Lus10046499	scaffold280-212	Lus10023672	Lus10009565	scaffold426-16
Lus10028574	Lus10015031	Lus10007033	Lus10046533	scaffold280-289	Lus10023679	Lus10009581	scaffold426-3
Lus10028576	Lus10015043	Lus10007075	Lus10046586	scaffold280-292	Lus10023692	Lus10009584	scaffold43-134
Lus10028599	Lus10015054	Lus10007084	Lus10046600	scaffold280-306	Lus10023696	Lus10009588	scaffold43-6
Lus10028664	Lus10015055	Lus10007089	Lus10046618	scaffold280-314	Lus10023757	Lus10009638	scaffold43-72
Lus10028668	Lus10015060	Lus10007105	Lus10046677	scaffold280-67	Lus10023762	Lus10009659	scaffold44-1
Lus10028733	Lus10015063	Lus10007108	Lus10046698	scaffold280-80	Lus10023764	Lus10009660	scaffold44-40
Lus10028734	Lus10015065	Lus10007110	Lus10046720	scaffold284-7	Lus10023765	Lus10009677	scaffold44-50
Lus10028769	Lus10015066	Lus10007116	Lus10046761	scaffold286-33	Lus10023769	Lus10009679	scaffold450-6
Lus10028799	Lus10015067	Lus10007123	Lus10046766	scaffold290-17	Lus10023797	Lus10009682	scaffold450-7
Lus10028817	Lus10015079	Lus10007128	Lus10046797	scaffold291-43	Lus10023863	Lus10009683	scaffold451-5
Lus10028818	Lus10015083	Lus10007129	Lus10046799	scaffold291-69	Lus10023910	Lus10009710	scaffold454-81
Lus10028819	Lus10015110	Lus10007132	Lus10046801	scaffold291-98	Lus10023912	Lus10009720	scaffold454-94
Lus10028823	Lus10015121	Lus10007135	Lus10046810	scaffold292-115	Lus10023929	Lus10009732	scaffold46-40
Lus10028826	Lus10015130	Lus10007138	Lus10046920	scaffold292-144	Lus10023962	Lus10009735	scaffold461-57
Lus10028827	Lus10015144	Lus10007147	Lus10046939	scaffold292-183	Lus10023983	Lus10009742	scaffold461-81
Lus10028840	Lus10015149	Lus10007152	Lus10046941	scaffold292-54	Lus10023987	Lus10009771	scaffold462-115
Lus10028872	Lus10015160	Lus10007154	Lus10046943	scaffold292-71	Lus10023993	Lus10009780	scaffold462-123
Lus10028874	Lus10015167	Lus10007155	Lus10046946	scaffold292-84	Lus10023994	Lus10009783	scaffold462-135
Lus10028909	Lus10015184	Lus10007167	Lus10047000	scaffold2945-1	Lus10023998	Lus10009800	scaffold462-194
Lus10028926	Lus10015189	Lus10007172	Lus10047004	scaffold295-1	Lus10024000	Lus10009824	scaffold462-195
Lus10028967	Lus10015202	Lus10007175	Lus10047019	scaffold296-14	Lus10024010	Lus10009835	scaffold462-23
Lus10029021	Lus10015211	Lus10007177	Lus10047068	scaffold296-20	Lus10024050	Lus10009858	scaffold462-236
Lus10029032	Lus10015218	Lus10007178	Lus10047074	scaffold297-29	Lus10024051	Lus10009868	scaffold464-109
Lus10029033	Lus10015245	Lus10007190	Lus10047084	scaffold297-42	Lus10024085	Lus10009869	scaffold464-116
Lus10029037	Lus10015248	Lus10007227	Lus10047130	scaffold297-64	Lus10024112	Lus10009881	scaffold464-12
Lus10029038	Lus10015252	Lus10007228	Lus10047134	scaffold297-66	Lus10024123	Lus10009889	scaffold464-139
Lus10029103	Lus10015256	Lus10007229	Lus10047178	scaffold2974-17	Lus10024136	Lus10009892	scaffold464-14
Lus10029106	Lus10015268	Lus10007243	Lus10047291	scaffold2974-20	Lus10024183	Lus10009899	scaffold464-16
Lus10029135	Lus10015273	Lus10007253	Lus10047316	scaffold2992-5	Lus10024189	Lus10009912	scaffold464-160
Lus10029160	Lus10015274	Lus10007254	Lus10047343	scaffold30-20	Lus10024213	Lus10009920	scaffold464-177
Lus10029167	Lus10015336	Lus10007262	Lus10047350	scaffold30-45	Lus10024259	Lus10009927	scaffold464-195
Lus10029181	Lus10015343	Lus10007265	Lus10047354	scaffold30-8	Lus10024275	Lus10009931	scaffold464-249
Lus10029186	Lus10015344	Lus10007282	Lus10047392	scaffold300-12	Lus10024317	Lus10009937	scaffold464-26
Lus10029224	Lus10015347	Lus10007289	Lus10047428	scaffold300-5	Lus10024359	Lus10009941	scaffold464-271
Lus10029260	Lus10015354	Lus10007290	Lus10047429	scaffold302-12	Lus10024365	Lus10009955	scaffold468-3
Lus10029378	Lus10015358	Lus10007308	Lus10047455	scaffold302-17	Lus10024389	Lus10009961	scaffold471-5
Lus10029380	Lus10015362	Lus10007312	Lus10047608	scaffold303-104	Lus10024400	Lus10009966	scaffold472-127
Lus10029381	Lus10015397	Lus10007316	Lus10047648	scaffold303-114	Lus10024414	Lus10009977	scaffold472-132
Lus10029390	Lus10015415	Lus10007317	Lus10047659	scaffold303-52	Lus10024415	Lus10009980	scaffold472-141
Lus10029441	Lus10015420	Lus10007321	Lus10047766	scaffold305-59	Lus10024424	Lus10009984	scaffold473-125
Lus10029548	Lus10015437	Lus10007322	Lus10047852	scaffold305-80	Lus10024431	Lus10009993	scaffold473-35
Lus10029565	Lus10015455	Lus10007343	Lus10047944	scaffold305-9	Lus10024491	Lus10009999	scaffold473-46
Lus10029576	Lus10015459	Lus10007361	Lus10047964	scaffold3059-11	Lus10024495	Lus10010023	scaffold473-50
Lus10029627	Lus10015463	Lus10007367	Lus10048010	scaffold31-106	Lus10024571	Lus10010031	scaffold475-113
Lus10029651	Lus10015465	Lus10007381	Lus10048041	scaffold31-65	Lus10024647	Lus10010035	scaffold475-188
Lus10029726	Lus10015475	Lus10007383	Lus10048051	scaffold31-81	Lus10024660	Lus10010060	scaffold475-46
Lus10029998	Lus10015496	Lus10007387	Lus10048112	scaffold310-1	Lus10024710	Lus10010062	scaffold48-21
Lus10030024	Lus10015497	Lus10007390	Lus10048113	scaffold310-47	Lus10024720	Lus10010065	scaffold480-26
Lus10030070	Lus10015518	Lus10007399	Lus10048166	scaffold310-77	Lus10024724	Lus10010070	scaffold485-10
Lus10030088	Lus10015542	Lus10007401	Lus10048208	scaffold310-89	Lus10024739	Lus10010102	scaffold488-107
Lus10030120	Lus10015543	Lus10007403	Lus10048231	scaffold311-28	Lus10024757	Lus10010116	scaffold488-127
Lus10030213	Lus10015548	Lus10007411	Lus10048239	scaffold315-9	Lus10024791	Lus10010126	scaffold488-65
Lus10030214	Lus10015549	Lus10007417	Lus10048314	scaffold3153-7	Lus10024815	Lus10010133	scaffold488-82
Lus10030242	Lus10015574	Lus10007420	Lus10048423	scaffold318-13	Lus10024852	Lus10010149	scaffold490-5
Lus10030243	Lus10015577	Lus10007421	Lus10048452	scaffold318-39	Lus10024855	Lus10010155	scaffold50-40
Lus10030331	Lus10015588	Lus10007426	Lus10048650	scaffold319-106	Lus10024874	Lus10010160	scaffold500-21
Lus10030447	Lus10015613	Lus10007427	scaffold103-15	scaffold319-12	Lus10024882	Lus10010166	scaffold505-129
Lus10030455	Lus10015640	Lus10007435	scaffold1060-17	scaffold319-13	Lus10024973	Lus10010198	scaffold505-18
Lus10030499	Lus10015642	Lus10007437	scaffold1060-2	scaffold319-142	Lus10025028	Lus10010206	scaffold505-4
Lus10030500	Lus10015644	Lus10007438	scaffold1-12	scaffold319-62	Lus10025071	Lus10010218	scaffold505-70
Lus10030583	Lus10015645	Lus10007443	scaffold11-30	scaffold319-78	Lus10025099	Lus10010220	scaffold505-87
Lus10030636	Lus10015656	Lus10007444	scaffold11-34	scaffold320-18	Lus10025117	Lus10010221	scaffold51-16
Lus10030651	Lus10015666	Lus10007451	scaffold11-40	scaffold325-20	Lus10025140	Lus10010222	scaffold51-90
Lus10030652	Lus10015677	Lus10007456	scaffold114-12	scaffold325-75	Lus10025160	Lus10010223	scaffold51-91
Lus10030674	Lus10015693	Lus10007457	scaffold1143-26	scaffold325-79	Lus10025192	Lus10010226	scaffold51-92
Lus10030694	Lus10015699	Lus10007459	scaffold1143-52	scaffold325-89	Lus10025267	Lus10010228	scaffold511-24
Lus10030713	Lus10015703	Lus10007460	scaffold1143-53	scaffold327-101	Lus10025295	Lus10010229	scaffold511-52
Lus10030747	Lus10015713	Lus10007462	scaffold1143-74	scaffold327-116	Lus10025341	Lus10010276	scaffold520-20
Lus10030809	Lus10015718	Lus10007468	scaffold1155-24	scaffold327-118	Lus10025343	Lus10010281	scaffold524-5
Lus10030824	Lus10015741	Lus10007473	scaffold1158-9	scaffold327-122	Lus10025346	Lus10010283	scaffold54-38
Lus10030887	Lus10015762	Lus10007474	scaffold117-25	scaffold327-50	Lus10025383	Lus10010285	scaffold540-102
Lus10031044	Lus10015770	Lus10007479	scaffold1199-5	scaffold327-68	Lus10025419	Lus10010287	scaffold540-121
Lus10031073	Lus10015800	Lus10007482	scaffold1202-6	scaffold33-115	Lus10025426	Lus10010291	scaffold540-124
Lus10031082	Lus10015801	Lus10007488	scaffold122-1	scaffold33-151	Lus10025562	Lus10010299	scaffold540-49
Lus10031154	Lus10015818	Lus10007489	scaffold122-31	scaffold33-28	Lus10025602	Lus10010306	scaffold543-1
Lus10031155	Lus10015823	Lus10007512	scaffold123-167	scaffold33-33	Lus10025611	Lus10010312	scaffold562-4
Lus10031164	Lus10015824	Lus10007521	scaffold123-244	scaffold33-37	Lus10025662	Lus10010332	scaffold568-15
Lus10031214	Lus10015845	Lus10007522	scaffold123-247	scaffold33-9	Lus10025693	Lus10010338	scaffold568-5
Lus10031317	Lus10015854	Lus10007528	scaffold123-268	scaffold339-59	Lus10025699	Lus10010345	scaffold57-1
Lus10031323	Lus10015860	Lus10007534	scaffold123-378	scaffold339-7	Lus10025748	Lus10010352	scaffold57-222
Lus10031325	Lus10015877	Lus10007536	scaffold123-5	scaffold34-150	Lus10025749	Lus10010358	scaffold57-42
Lus10031392	Lus10015938	Lus10007538	scaffold12-40	scaffold34-151	Lus10025778	Lus10010359	scaffold572-2
Lus10031393	Lus10015939	Lus10007540	scaffold1247-27	scaffold34-207	Lus10025780	Lus10010360	scaffold575-3
Lus10031421	Lus10015945	Lus10007587	scaffold1247-49	scaffold34-248	Lus10025785	Lus10010368	scaffold584-13
Lus10031448	Lus10015948	Lus10007607	scaffold125-4	scaffold34-299	Lus10025956	Lus10010370	scaffold584-27
Lus10031457	Lus10015954	Lus10007612	scaffold12-70	scaffold34-312	Lus10025962	Lus10010371	scaffold584-43
Lus10031466	Lus10015969	Lus10007617	scaffold127-18	scaffold34-36	Lus10026060	Lus10010383	scaffold584-57
Lus10031467	Lus10015977	Lus10007619	scaffold13-10	scaffold34-4	Lus10026064	Lus10010384	scaffold587-1
Lus10031514	Lus10015985	Lus10007620	scaffold1311-19	scaffold34-42	Lus10026077	Lus10010388	scaffold587-22
Lus10031552	Lus10015993	Lus10007627	scaffold1311-20	scaffold34-54	Lus10026096	Lus10010406	scaffold587-42
Lus10031594	Lus10015999	Lus10007629	scaffold1313-9	scaffold344-32	Lus10026109	Lus10010417	scaffold587-60
Lus10031603	Lus10016008	Lus10007634	scaffold132-35	scaffold344-37	Lus10026110	Lus10010419	scaffold59-2
Lus10031645	Lus10016015	Lus10007636	scaffold1356-31	scaffold344-39	Lus10026111	Lus10010423	scaffold59-57
Lus10031681	Lus10016016	Lus10007644	scaffold1376-50	scaffold346-51	Lus10026112	Lus10010432	scaffold59-62
Lus10031701	Lus10016040	Lus10007652	scaffold140-160	scaffold349-45	Lus10026113	Lus10010434	scaffold59-96
Lus10031704	Lus10016044	Lus10007655	scaffold140-175	scaffold349-73	Lus10026117	Lus10010436	scaffold594-6
Lus10031714	Lus10016104	Lus10007669	scaffold140-49	scaffold35-24	Lus10026118	Lus10010443	scaffold6-23
Lus10031763	Lus10016106	Lus10007696	scaffold140-60	scaffold353-101	Lus10026123	Lus10010464	scaffold6-30
Lus10031784	Lus10016114	Lus10007712	scaffold14-19	scaffold353-104	Lus10026155	Lus10010466	scaffold60-3
Lus10031789	Lus10016217	Lus10007720	scaffold145-33	scaffold353-3	Lus10026163	Lus10010497	scaffold605-125
Lus10031790	Lus10016229	Lus10007726	scaffold145-37	scaffold353-52	Lus10026175	Lus10010498	scaffold605-126
Lus10031813	Lus10016272	Lus10007737	scaffold151-11	scaffold353-82	Lus10026183	Lus10010500	scaffold605-13
Lus10031822	Lus10016317	Lus10007739	scaffold1519-14	scaffold355-25	Lus10026209	Lus10010501	scaffold605-131
Lus10031876	Lus10016321	Lus10007757	scaffold15-218	scaffold355-26	Lus10026227	Lus10010525	scaffold605-153
Lus10031881	Lus10016322	Lus10007765	scaffold153-22	scaffold356-2	Lus10026238	Lus10010532	scaffold605-77
Lus10031885	Lus10016327	Lus10007773	scaffold153-59	scaffold359-3	Lus10026283	Lus10010590	scaffold605-78
Lus10031915	Lus10016351	Lus10007797	scaffold1536-40	scaffold359-37	Lus10026296	Lus10010599	scaffold605-86
Lus10031916	Lus10016355	Lus10007814	scaffold155-39	scaffold36-3	Lus10026302	Lus10010627	scaffold610-6
Lus10031938	Lus10016358	Lus10007815	scaffold155-80	scaffold360-16	Lus10026303	Lus10010639	scaffold617-101
Lus10032031	Lus10016359	Lus10007816	scaffold155-81	scaffold360-36	Lus10026304	Lus10010643	scaffold617-122
Lus10032034	Lus10016362	Lus10007827	scaffold155-85	scaffold361-53	Lus10026313	Lus10010647	scaffold617-18
Lus10032079	Lus10016375	Lus10007843	scaffold155-86	scaffold361-61	Lus10026341	Lus10010653	scaffold617-30
Lus10032131	Lus10016381	Lus10007844	scaffold156-43	scaffold361-7	Lus10026362	Lus10010672	scaffold618-1
Lus10032132	Lus10016385	Lus10007855	scaffold1578-18	scaffold362-5	Lus10026369	Lus10010673	scaffold618-17
Lus10032166	Lus10016389	Lus10007856	scaffold15-92	scaffold37-11	Lus10026376	Lus10010678	scaffold618-27
Lus10032167	Lus10016446	Lus10007866	scaffold1630-19	scaffold37-29	Lus10026392	Lus10010689	scaffold618-37
Lus10032177	Lus10016469	Lus10007868	scaffold16-68	scaffold37-32	Lus10026425	Lus10010706	scaffold618-42
Lus10032182	Lus10016471	Lus10007873	scaffold16-76	scaffold37-49	Lus10026477	Lus10010718	scaffold62-48
Lus10032218	Lus10016478	Lus10007883	scaffold177-5	scaffold37-66	Lus10026507	Lus10010721	scaffold62-5
Lus10032321	Lus10016479	Lus10007884	scaffold183-18	scaffold37-8	Lus10026571	Lus10010747	scaffold62-8
Lus10032325	Lus10016480	Lus10007885	scaffold196-135	scaffold371-4	Lus10026601	Lus10010753	scaffold629-14
Lus10032330	Lus10016491	Lus10007889	scaffold196-218	scaffold373-26	Lus10026618	Lus10010754	scaffold629-3
Lus10032342	Lus10016501	Lus10007890	scaffold196-8	scaffold374-10	Lus10026621	Lus10010762	scaffold630-4
Lus10032347	Lus10016504	Lus10007891	scaffold196-93	scaffold376-33	Lus10026626	Lus10010768	scaffold630-58
Lus10032377	Lus10016505	Lus10007902	scaffold1982-8	scaffold376-69	Lus10026684	Lus10010771	scaffold635-31
Lus10032414	Lus10016515	Lus10007903	scaffold200-12	scaffold376-78	Lus10026687	Lus10010799	scaffold651-100
Lus10032422	Lus10016516	Lus10007927	scaffold200-37	scaffold376-96	Lus10026689	Lus10010806	scaffold651-112
Lus10032448	Lus10016530	Lus10007939	scaffold201-28	scaffold377-12	Lus10026739	Lus10010807	scaffold651-116
Lus10032541	Lus10016539	Lus10007943	scaffold201-29	scaffold38-103	Lus10026750	Lus10010843	scaffold651-43
Lus10032596	Lus10016568	Lus10007944	scaffold206-41	scaffold38-39	Lus10026752	Lus10010851	scaffold66-15
Lus10032601	Lus10016569	Lus10007947	scaffold2083-20	scaffold380-15	Lus10026853	Lus10010864	scaffold66-81
Lus10032647	Lus10016592	Lus10007975	scaffold2103-37	scaffold380-16	Lus10026924	Lus10010872	scaffold67-10
Lus10032720	Lus10016597	Lus10007977	scaffold2114-5	scaffold381-14	Lus10026957	Lus10010888	scaffold67-170
Lus10032726	Lus10016598	Lus10007979	scaffold212-25	scaffold413-114	Lus10027006	Lus10010903	scaffold67-45
Lus10032764	Lus10016615	Lus10007994	scaffold212-26	scaffold413-129	Lus10027018	Lus10010916	scaffold67-50
Lus10032779	Lus10016617	Lus10007999	scaffold215-1	scaffold413-133	Lus10027028	Lus10010923	scaffold680-43
Lus10032843	Lus10016622	Lus10008004	scaffold215-9	scaffold413-36	Lus10027031	Lus10010926	scaffold687-33
Lus10032844	Lus10016643	Lus10008005	scaffold216-22	scaffold413-95	Lus10027048	Lus10010927	scaffold687-6
Lus10032864	Lus10016655	Lus10008006	scaffold217-21	scaffold413-97	Lus10027059	Lus10010931	scaffold701-106
Lus10032888	Lus10016657	Lus10008011	scaffold217-22	scaffold416-101	Lus10027084	Lus10010932	scaffold701-128
Lus10032889	Lus10016688	Lus10008012	scaffold217-39	scaffold416-15	Lus10027088	Lus10010963	scaffold701-188
Lus10032908	Lus10016689	Lus10008013	scaffold217-41	scaffold416-21	Lus10027113	Lus10010964	scaffold701-45
Lus10032909	Lus10016690	Lus10008017	scaffold2212-3	scaffold416-94	Lus10027134	Lus10010994	scaffold701-58
Lus10032939	Lus10016697	Lus10008040	scaffold225-91	scaffold418-1	Lus10027147	Lus10011019	scaffold706-3
Lus10032942	Lus10016718	Lus10008043	scaffold230-57	scaffold418-113	Lus10027157	Lus10011028	scaffold711-16
Lus10033005	Lus10016776	Lus10008046	scaffold23-34	scaffold418-127	Lus10027160	Lus10011065	scaffold711-43
Lus10033015	Lus10016777	Lus10008066	scaffold23-84	scaffold418-13	Lus10027229	Lus10011072	scaffold711-66
Lus10033049	Lus10016779	Lus10008068	scaffold24-18	scaffold418-55	Lus10027230	Lus10011080	scaffold722-31
Lus10033064	Lus10016783	Lus10008079	scaffold24-19	scaffold418-6	Lus10027324	Lus10011089	scaffold722-44
Lus10033149	Lus10016784	Lus10008089	scaffold24-20	scaffold418-70	Lus10027373	Lus10011109	scaffold728-3
Lus10033183	Lus10016790	Lus10008090	scaffold244-24	scaffold42-166	Lus10027374	Lus10011134	scaffold74-4
Lus10033297	Lus10016809	Lus10008091	scaffold251-23	scaffold42-17	Lus10027378	Lus10011136	scaffold743-29
Lus10033353	Lus10016812	Lus10008110	scaffold25-127	scaffold42-76	Lus10027402	Lus10011138	scaffold743-7
Lus10033380	Lus10016814	Lus10008112	scaffold251-67	scaffold420-55	Lus10027418	Lus10011149	scaffold744-27
Lus10033439	Lus10016826	Lus10008124	scaffold251-97	scaffold420-56	Lus10027430	Lus10011158	scaffold744-32
Lus10033474	Lus10016829	Lus10008129	scaffold25-294	scaffold422-15	Lus10027441	Lus10011173	scaffold744-33
Lus10033507	Lus10016841	Lus10008132	scaffold25-295	scaffold422-5	Lus10027463	Lus10011231	scaffold744-51
Lus10033508	Lus10016842	Lus10008134	scaffold2532-3	scaffold426-16	Lus10027483	Lus10011235	scaffold744-8
Lus10033526	Lus10016852	Lus10008164	scaffold260-19	scaffold426-3	Lus10027502	Lus10011236	scaffold751-16
Lus10033538	Lus10016872	Lus10008175	scaffold260-26	scaffold43-134	Lus10027523	Lus10011248	scaffold751-27
Lus10033594	Lus10016892	Lus10008183	scaffold260-41	scaffold43-6	Lus10027528	Lus10011260	scaffold754-12
Lus10033614	Lus10016899	Lus10008217	scaffold261-31	scaffold43-72	Lus10027584	Lus10011281	scaffold754-38
Lus10033632	Lus10016952	Lus10008241	scaffold261-37	scaffold43-77	Lus10027594	Lus10011314	scaffold754-45
Lus10033634	Lus10016953	Lus10008256	scaffold263-14	scaffold434-13	Lus10027632	Lus10011318	scaffold754-60
Lus10033658	Lus10016955	Lus10008274	scaffold27-12	scaffold44-1	Lus10027690	Lus10011320	scaffold754-66
Lus10033698	Lus10016957	Lus10008297	scaffold272-173	scaffold44-40	Lus10027709	Lus10011328	scaffold76-147
Lus10033753	Lus10016960	Lus10008299	scaffold272-300	scaffold44-50	Lus10027736	Lus10011331	scaffold76-164
Lus10033776	Lus10016981	Lus10008300	scaffold272-331	scaffold440-8	Lus10027762	Lus10011333	scaffold76-6
Lus10033788	Lus10016992	Lus10008301	scaffold272-337	scaffold450-6	Lus10027765	Lus10011340	scaffold76-7
Lus10033824	Lus10017021	Lus10008336	scaffold272-6	scaffold450-7	Lus10027783	Lus10011341	scaffold76-8
Lus10033832	Lus10017025	Lus10008347	scaffold273-6	scaffold451-5	Lus10027802	Lus10011356	scaffold765-22
Lus10033875	Lus10017043	Lus10008358	scaffold273-65	scaffold454-81	Lus10027816	Lus10011366	scaffold765-25
Lus10034009	Lus10017044	Lus10008362	scaffold279-13	scaffold454-94	Lus10027836	Lus10011368	scaffold765-55
Lus10034018	Lus10017048	Lus10008365	scaffold2796-8	scaffold46-40	Lus10027838	Lus10011383	scaffold765-60
Lus10034023	Lus10017054	Lus10008372	scaffold280-2	scaffold461-57	Lus10027862	Lus10011386	scaffold77-30
Lus10034024	Lus10017061	Lus10008375	scaffold280-274	scaffold461-81	Lus10027882	Lus10011395	scaffold77-31
Lus10034074	Lus10017065	Lus10008376	scaffold280-286	scaffold462-115	Lus10027961	Lus10011396	scaffold779-12
Lus10034075	Lus10017069	Lus10008379	scaffold280-321	scaffold462-123	Lus10027967	Lus10011397	scaffold779-13
Lus10034089	Lus10017114	Lus10008382	scaffold280-48	scaffold462-135	Lus10027982	Lus10011420	scaffold783-105
Lus10034144	Lus10017132	Lus10008383	scaffold280-72	scaffold462-194	Lus10027998	Lus10011421	scaffold783-38
Lus10034147	Lus10017133	Lus10008386	scaffold280-96	scaffold462-195	Lus10028014	Lus10011431	scaffold783-95
Lus10034191	Lus10017142	Lus10008389	scaffold281-16	scaffold462-23	Lus10028018	Lus10011442	scaffold786-3
Lus10034246	Lus10017153	Lus10008393	scaffold281-18	scaffold462-236	Lus10028092	Lus10011446	scaffold792-9
Lus10034258	Lus10017173	Lus10008395	scaffold28-218	scaffold464-109	Lus10028113	Lus10011483	scaffold8-47
Lus10034301	Lus10017176	Lus10008396	scaffold28-221	scaffold464-116	Lus10028137	Lus10011484	scaffold8-49
Lus10034393	Lus10017191	Lus10008397	scaffold286-60	scaffold464-12	Lus10028164	Lus10011485	scaffold8-62
Lus10034411	Lus10017205	Lus10008414	scaffold289-9	scaffold464-139	Lus10028194	Lus10011487	scaffold8-81
Lus10034457	Lus10017228	Lus10008415	scaffold291-55	scaffold464-14	Lus10028216	Lus10011492	scaffold810-12
Lus10034467	Lus10017250	Lus10008417	scaffold305-50	scaffold464-145	Lus10028262	Lus10011496	scaffold812-8
Lus10034486	Lus10017254	Lus10008418	scaffold310-105	scaffold464-16	Lus10028271	Lus10011498	scaffold82-39
Lus10034506	Lus10017280	Lus10008419	scaffold310-168	scaffold464-160	Lus10028314	Lus10011504	scaffold82-44
Lus10034507	Lus10017283	Lus10008420	scaffold310-76	scaffold464-177	Lus10028318	Lus10011525	scaffold820-17
Lus10034519	Lus10017288	Lus10008425	scaffold310-78	scaffold464-195	Lus10028368	Lus10011527	scaffold820-26
Lus10034520	Lus10017289	Lus10008435	scaffold31-19	scaffold464-249	Lus10028384	Lus10011537	scaffold820-30
Lus10034547	Lus10017330	Lus10008443	scaffold31-25	scaffold464-26	Lus10028420	Lus10011542	scaffold820-44
Lus10034559	Lus10017332	Lus10008449	scaffold314-3	scaffold464-271	Lus10028455	Lus10011543	scaffold832-4
Lus10034592	Lus10017353	Lus10008450	scaffold31-45	scaffold465-15	Lus10028462	Lus10011545	scaffold858-19
Lus10034593	Lus10017356	Lus10008451	scaffold318-5	scaffold468-3	Lus10028519	Lus10011549	scaffold859-18
Lus10034594	Lus10017361	Lus10008469	scaffold319-52	scaffold471-5	Lus10028564	Lus10011560	scaffold86-117
Lus10034606	Lus10017364	Lus10008476	scaffold319-54	scaffold472-127	Lus10028578	Lus10011561	scaffold86-124
Lus10034618	Lus10017385	Lus10008499	scaffold319-74	scaffold472-132	Lus10028585	Lus10011564	scaffold86-153
Lus10034627	Lus10017397	Lus10008501	scaffold319-93	scaffold472-141	Lus10028592	Lus10011578	scaffold86-199
Lus10034633	Lus10017413	Lus10008506	scaffold325-84	scaffold472-31	Lus10028602	Lus10011579	scaffold86-286
Lus10034645	Lus10017453	Lus10008512	scaffold325-85	scaffold473-125	Lus10028659	Lus10011580	scaffold86-41
Lus10034718	Lus10017476	Lus10008513	scaffold327-31	scaffold473-18	Lus10028685	Lus10011590	scaffold86-45
Lus10034724	Lus10017507	Lus10008522	scaffold327-9	scaffold473-35	Lus10028710	Lus10011592	scaffold86-55
Lus10034726	Lus10017515	Lus10008527	scaffold328-7	scaffold473-46	Lus10028725	Lus10011604	scaffold863-125
Lus10034733	Lus10017543	Lus10008539	scaffold33-113	scaffold473-50	Lus10028783	Lus10011605	scaffold863-150
Lus10034752	Lus10017547	Lus10008541	scaffold33-119	scaffold475-113	Lus10028814	Lus10011610	scaffold863-182
Lus10034809	Lus10017588	Lus10008544	scaffold33-17	scaffold475-154	Lus10028869	Lus10011615	scaffold863-46
Lus10034823	Lus10017590	Lus10008552	scaffold338-3	scaffold475-188	Lus10028918	Lus10011628	scaffold863-47
Lus10034898	Lus10017622	Lus10008553	scaffold339-4	scaffold475-46	Lus10028951	Lus10011654	scaffold863-60
Lus10034918	Lus10017629	Lus10008554	scaffold339-68	scaffold475-54	Lus10028953	Lus10011670	scaffold863-84
Lus10034947	Lus10017637	Lus10008564	scaffold339-9	scaffold48-21	Lus10028954	Lus10011690	scaffold866-52
Lus10034951	Lus10017639	Lus10008571	scaffold34-162	scaffold480-26	Lus10028978	Lus10011704	scaffold87-31
Lus10034955	Lus10017643	Lus10008578	scaffold34-349	scaffold485-10	Lus10028979	Lus10011720	scaffold883-2
Lus10035004	Lus10017657	Lus10008581	scaffold346-143	scaffold488-107	Lus10028981	Lus10011723	scaffold883-52
Lus10035052	Lus10017660	Lus10008582	scaffold346-89	scaffold488-127	Lus10028986	Lus10011730	scaffold883-53
Lus10035069	Lus10017669	Lus10008583	scaffold353-62	scaffold488-65	Lus10028994	Lus10011770	scaffold898-22
Lus10035148	Lus10017678	Lus10008605	scaffold358-10	scaffold488-82	Lus10028997	Lus10011780	scaffold898-3
Lus10035149	Lus10017708	Lus10008606	scaffold359-29	scaffold490-5	Lus10029051	Lus10011789	scaffold898-82
Lus10035150	Lus10017720	Lus10008610	scaffold359-30	scaffold491-2	Lus10029061	Lus10011793	scaffold9-133
Lus10035202	Lus10017721	Lus10008617	scaffold360-29	scaffold50-40	Lus10029066	Lus10011795	scaffold903-33
Lus10035235	Lus10017735	Lus10008624	scaffold373-131	scaffold500-21	Lus10029077	Lus10011797	scaffold903-72
Lus10035246	Lus10017746	Lus10008631	scaffold373-52	scaffold505-129	Lus10029082	Lus10011806	scaffold903-96
Lus10035392	Lus10017749	Lus10008632	scaffold377-106	scaffold505-18	Lus10029083	Lus10011811	scaffold906-20
Lus10035432	Lus10017754	Lus10008666	scaffold38-56	scaffold505-4	Lus10029086	Lus10011826	scaffold906-21
Lus10035453	Lus10017763	Lus10008670	scaffold4092-2	scaffold505-70	Lus10029094	Lus10011846	scaffold906-92
Lus10035496	Lus10017797	Lus10008679	scaffold413-127	scaffold505-87	Lus10029107	Lus10011847	scaffold906-98
Lus10035523	Lus10017798	Lus10008689	scaffold413-136	scaffold51-16	Lus10029113	Lus10011851	scaffold910-47
Lus10035525	Lus10017809	Lus10008693	scaffold413-79	scaffold51-90	Lus10029119	Lus10011853	scaffold910-50
Lus10035532	Lus10017823	Lus10008694	scaffold416-142	scaffold51-91	Lus10029164	Lus10011872	scaffold910-6
Lus10035561	Lus10017824	Lus10008697	scaffold416-19	scaffold51-92	Lus10029193	Lus10011889	scaffold910-9
Lus10035577	Lus10017825	Lus10008698	scaffold416-44	scaffold511-24	Lus10029212	Lus10011902	scaffold911-19
Lus10035596	Lus10017830	Lus10008699	scaffold42-180	scaffold511-52	Lus10029262	Lus10011906	scaffold911-7
Lus10035605	Lus10017850	Lus10008711	scaffold434-18	scaffold520-20	Lus10029283	Lus10011912	scaffold915-28
Lus10035624	Lus10017853	Lus10008719	scaffold43-44	scaffold524-5	Lus10029296	Lus10011956	scaffold915-4
Lus10035662	Lus10017854	Lus10008722	scaffold437-16	scaffold54-38	Lus10029361	Lus10011967	scaffold915-56
Lus10035672	Lus10017857	Lus10008732	scaffold440-20	scaffold540-102	Lus10029382	Lus10011980	scaffold917-118
Lus10035703	Lus10017879	Lus10008733	scaffold44-43	scaffold540-121	Lus10029385	Lus10011982	scaffold917-145
Lus10035760	Lus10017880	Lus10008734	scaffold454-52	scaffold540-124	Lus10029398	Lus10011989	scaffold924-35
Lus10035766	Lus10017884	Lus10008744	scaffold455-8	scaffold540-49	Lus10029473	Lus10011993	scaffold924-54
Lus10035774	Lus10017886	Lus10008754	scaffold461-64	scaffold543-1	Lus10029545	Lus10012010	scaffold924-55
Lus10035775	Lus10017915	Lus10008755	scaffold462-2	scaffold562-4	Lus10029546	Lus10012014	scaffold94-9
Lus10035851	Lus10017928	Lus10008756	scaffold46-45	scaffold568-15	Lus10029583	Lus10012020	scaffold947-21
Lus10035871	Lus10017960	Lus10008758	scaffold464-73	scaffold568-5	Lus10029600	Lus10012037	scaffold947-54
Lus10035892	Lus10017965	Lus10008763	scaffold472-77	scaffold57-1	Lus10029625	Lus10012046	scaffold947-64
Lus10035992	Lus10017973	Lus10008764	scaffold473-10	scaffold57-222	Lus10029629	Lus10012094	scaffold96-85
Lus10036059	Lus10017976	Lus10008765	scaffold475-138	scaffold57-42	Lus10029637	Lus10012101	scaffold96-87
Lus10036095	Lus10017996	Lus10008767	scaffold475-158	scaffold572-2	Lus10029645	Lus10012119	scaffold977-106
Lus10036104	Lus10018019	Lus10008807	scaffold475-55	scaffold575-3	Lus10029665	Lus10012150	scaffold977-13
Lus10036107	Lus10018022	Lus10008810	scaffold476-7	scaffold584-13	Lus10029681	Lus10012158	scaffold977-19
Lus10036125	Lus10018030	Lus10008819	scaffold482-5	scaffold584-18	Lus10029682	Lus10012163	scaffold977-46
Lus10036129	Lus10018032	Lus10008820	scaffold488-102	scaffold584-27	Lus10029730	Lus10012165	scaffold977-75
Lus10036136	Lus10018039	Lus10008835	scaffold500-14	scaffold584-43	Lus10029744	Lus10012167	scaffold977-85
Lus10036157	Lus10018086	Lus10008836	scaffold505-83	scaffold584-57	Lus10029784	Lus10012173	scaffold98-30
Lus10036164	Lus10018088	Lus10008837	scaffold51-40	scaffold587-1	Lus10029786	Lus10012175	scaffold98-53
Lus10036186	Lus10018122	Lus10008839	scaffold51-53	scaffold587-22	Lus10029787	Lus10012183	scaffold98-84
Lus10036258	Lus10018123	Lus10008853	scaffold517-33	scaffold587-42	Lus10029817	Lus10012184	scaffold981-2
Lus10036295	Lus10018124	Lus10008856	scaffold524-36	scaffold587-60	Lus10029938	Lus10012188	scaffold983-13
Lus10036350	Lus10018130	Lus10008857	scaffold524-37	scaffold59-2	Lus10029947	Lus10012189	scaffold993-5
Lus10036363	Lus10018143	Lus10008859	scaffold53-5	scaffold59-57	Lus10029964	Lus10012195	scaffold996-5
Lus10036376	Lus10018147	Lus10008861	scaffold583-5	scaffold59-59	Lus10030002	Lus10012202
Lus10036408	Lus10018164	Lus10008863	scaffold583-6	scaffold59-62	Lus10030012	Lus10012207
Lus10036411	Lus10018180	Lus10008869	scaffold584-37	scaffold59-96	Lus10030022	Lus10012214
Lus10036427	Lus10018181	Lus10008874	scaffold60-6	scaffold594-6	Lus10030045	Lus10012215
Lus10036493	Lus10018185	Lus10008875	scaffold610-44	scaffold6-23	Lus10030102	Lus10012218
Lus10036506	Lus10018191	Lus10008877	scaffold61-19	scaffold6-30	Lus10030132	Lus10012227
Lus10036526	Lus10018248	Lus10008884	scaffold61-26	scaffold6-34	Lus10030195	Lus10012230
Lus10036552	Lus10018261	Lus10008886	scaffold6-2	scaffold60-3	Lus10030227	Lus10012247
Lus10036601	Lus10018267	Lus10008889	scaffold630-12	scaffold605-125	Lus10030230	Lus10012250
Lus10036681	Lus10018296	Lus10008893	scaffold635-54	scaffold605-126	Lus10030276	Lus10012253
Lus10036755	Lus10018297	Lus10008902	scaffold648-8	scaffold605-13	Lus10030283	Lus10012278
Lus10036774	Lus10018341	Lus10008941	scaffold651-12	scaffold605-131	Lus10030286	Lus10012286
Lus10036783	Lus10018358	Lus10008942	scaffold651-39	scaffold605-153	Lus10030360	Lus10012287
Lus10036805	Lus10018361	Lus10008943	scaffold669-10	scaffold605-77	Lus10030368	Lus10012294
Lus10036806	Lus10018388	Lus10008955	scaffold67-5	scaffold605-78	Lus10030400	Lus10012302
Lus10036809	Lus10018390	Lus10008957	scaffold67-76	scaffold605-86	Lus10030419	Lus10012308
Lus10036816	Lus10018406	Lus10008958	scaffold680-16	scaffold610-6	Lus10030436	Lus10012310
Lus10036843	Lus10018458	Lus10008981	scaffold687-38	scaffold617-101	Lus10030440	Lus10012339
Lus10036871	Lus10018501	Lus10008982	scaffold689-4	scaffold617-122	Lus10030444	Lus10012347
Lus10036889	Lus10018524	Lus10008993	scaffold701-122	scaffold617-15	Lus10030474	Lus10012349
Lus10036914	Lus10018553	Lus10009003	scaffold701-134	scaffold617-18	Lus10030481	Lus10012352
Lus10036958	Lus10018564	Lus10009005	scaffold701-165	scaffold617-30	Lus10030511	Lus10012393
Lus10036984	Lus10018565	Lus10009019	scaffold701-179	scaffold618-1	Lus10030512	Lus10012394
Lus10037038	Lus10018575	Lus10009021	scaffold705-5	scaffold618-17	Lus10030518	Lus10012400
Lus10037050	Lus10018606	Lus10009023	scaffold706-8	scaffold618-21	Lus10030521	Lus10012404
Lus10037057	Lus10018672	Lus10009024	scaffold711-46	scaffold618-27	Lus10030577	Lus10012409
Lus10037059	Lus10018706	Lus10009029	scaffold721-12	scaffold618-37	Lus10030657	Lus10012413
Lus10037090	Lus10018716	Lus10009041	scaffold744-13	scaffold618-42	Lus10030673	Lus10012414
Lus10037098	Lus10018719	Lus10009042	scaffold744-17	scaffold62-30	Lus10030689	Lus10012421
Lus10037107	Lus10018731	Lus10009043	scaffold751-3	scaffold62-48	Lus10030696	Lus10012424
Lus10037179	Lus10018744	Lus10009047	scaffold76-24	scaffold62-5	Lus10030716	Lus10012428
Lus10037181	Lus10018774	Lus10009050	scaffold779-20	scaffold62-8	Lus10030719	Lus10012429
Lus10037222	Lus10018780	Lus10009053	scaffold779-21	scaffold629-14	Lus10030738	Lus10012446
Lus10037264	Lus10018801	Lus10009055	scaffold783-102	scaffold629-3	Lus10030769	Lus10012447
Lus10037422	Lus10018805	Lus10009056	scaffold783-103	scaffold630-4	Lus10030773	Lus10012448
Lus10037447	Lus10018817	Lus10009057	scaffold812-49	scaffold630-58	Lus10030794	Lus10012451
Lus10037507	Lus10018819	Lus10009059	scaffold825-1	scaffold635-31	Lus10030795	Lus10012456
Lus10037537	Lus10018822	Lus10009063	scaffold82-51	scaffold651-100	Lus10030801	Lus10012457
Lus10037557	Lus10018824	Lus10009064	scaffold860-70	scaffold651-108	Lus10030842	Lus10012464
Lus10037571	Lus10018836	Lus10009069	scaffold86-178	scaffold651-112	Lus10030881	Lus10012467
Lus10037574	Lus10018846	Lus10009074	scaffold86-195	scaffold651-116	Lus10030900	Lus10012472
Lus10037577	Lus10018847	Lus10009081	scaffold86-246	scaffold651-41	Lus10030908	Lus10012481
Lus10037591	Lus10018877	Lus10009082	scaffold86-266	scaffold651-43	Lus10030910	Lus10012486
Lus10037615	Lus10018881	Lus10009090	scaffold863-65	scaffold651-87	Lus10030922	Lus10012487
Lus10037638	Lus10018896	Lus10009091	scaffold866-40	scaffold66-15	Lus10030933	Lus10012514
Lus10037656	Lus10018944	Lus10009092	scaffold867-3	scaffold66-81	Lus10030970	Lus10012517
Lus10037658	Lus10018991	Lus10009093	scaffold883-33	scaffold67-10	Lus10030985	Lus10012544
Lus10037709	Lus10018992	Lus10009094	scaffold883-35	scaffold67-129	Lus10030995	Lus10012552
Lus10037726	Lus10019014	Lus10009097	scaffold896-5	scaffold67-170	Lus10031032	Lus10012556
Lus10037756	Lus10019023	Lus10009102	scaffold898-132	scaffold67-171	Lus10031042	Lus10012562
Lus10037824	Lus10019024	Lus10009105	scaffold903-16	scaffold67-23	Lus10031056	Lus10012563
Lus10037885	Lus10019028	Lus10009106	scaffold906-63	scaffold67-45	Lus10031063	Lus10012571
Lus10037895	Lus10019029	Lus10009107	scaffold906-88	scaffold67-47	Lus10031070	Lus10012572
Lus10037902	Lus10019043	Lus10009109	scaffold911-15	scaffold67-50	Lus10031129	Lus10012606
Lus10037918	Lus10019044	Lus10009112	scaffold915-40	scaffold678-6	Lus10031172	Lus10012608
Lus10037940	Lus10019057	Lus10009113	scaffold9-17	scaffold680-43	Lus10031202	Lus10012615
Lus10037952	Lus10019058	Lus10009118	scaffold917-124	scaffold687-33	Lus10031224	Lus10012618
Lus10037961	Lus10019061	Lus10009119	scaffold9-21	scaffold687-51	Lus10031276	Lus10012622
Lus10037978	Lus10019081	Lus10009130	scaffold9-52	scaffold687-6	Lus10031277	Lus10012627
Lus10038028	Lus10019082	Lus10009132	scaffold96-43	scaffold687-70	Lus10031346	Lus10012636
Lus10038038	Lus10019083	Lus10009170	scaffold96-6	scaffold701-106	Lus10031363	Lus10012637
Lus10038057	Lus10019094	Lus10009175	scaffold97-12	scaffold701-128	Lus10031372	Lus10012650
Lus10038066	Lus10019107	Lus10009188	scaffold977-143	scaffold701-188	Lus10031387	Lus10012659
Lus10038136	Lus10019108	Lus10009189	scaffold977-152	scaffold701-45	Lus10031388	Lus10012698
Lus10038140	Lus10019123	Lus10009190	scaffold977-97	scaffold701-58	Lus10031453	Lus10012702
Lus10038211	Lus10019139	Lus10009195	scaffold981-13	scaffold706-3	Lus10031466	Lus10012745
Lus10038248	Lus10019140	Lus10009208	scaffold983-19	scaffold709-23	Lus10031489	Lus10012750
Lus10038307	Lus10019227	Lus10009209	scaffold98-9	scaffold711-16	Lus10031531	Lus10012755
Lus10038344	Lus10019248	Lus10009210		scaffold711-43	Lus10031539	Lus10012756
Lus10038505	Lus10019276	Lus10009223		scaffold711-66	Lus10031540	Lus10012789
Lus10038517	Lus10019304	Lus10009227		scaffold722-31	Lus10031571	Lus10012815
Lus10038539	Lus10019318	Lus10009249		scaffold722-44	Lus10031573	Lus10012818
Lus10038546	Lus10019338	Lus10009278		scaffold728-3	Lus10031582	Lus10012825
Lus10038569	Lus10019342	Lus10009294		scaffold729-12	Lus10031699	Lus10012826
Lus10038601	Lus10019349	Lus10009295		scaffold729-3	Lus10031745	Lus10012840
Lus10038607	Lus10019353	Lus10009297		scaffold74-4	Lus10031817	Lus10012842
Lus10038636	Lus10019357	Lus10009307		scaffold743-29	Lus10031821	Lus10012844
Lus10038653	Lus10019371	Lus10009316		scaffold743-7	Lus10031854	Lus10012846
Lus10038661	Lus10019372	Lus10009318		scaffold744-27	Lus10031875	Lus10012850
Lus10038662	Lus10019374	Lus10009320		scaffold744-32	Lus10031883	Lus10012855
Lus10038689	Lus10019382	Lus10009349		scaffold744-33	Lus10031898	Lus10012856
Lus10038706	Lus10019383	Lus10009364		scaffold744-51	Lus10031910	Lus10012869
Lus10038707	Lus10019418	Lus10009382		scaffold744-8	Lus10031932	Lus10012870
Lus10038793	Lus10019437	Lus10009387		scaffold751-16	Lus10031959	Lus10012871
Lus10038812	Lus10019439	Lus10009389		scaffold751-27	Lus10031971	Lus10012879
Lus10038864	Lus10019440	Lus10009393		scaffold754-12	Lus10032010	Lus10012898
Lus10038905	Lus10019442	Lus10009397		scaffold754-38	Lus10032019	Lus10012900
Lus10038930	Lus10019468	Lus10009399		scaffold754-45	Lus10032022	Lus10012902
Lus10038955	Lus10019470	Lus10009408		scaffold754-60	Lus10032025	Lus10012906
Lus10038966	Lus10019489	Lus10009415		scaffold754-66	Lus10032093	Lus10012920
Lus10038970	Lus10019491	Lus10009444		scaffold76-147	Lus10032099	Lus10012928
Lus10038975	Lus10019494	Lus10009447		scaffold76-164	Lus10032101	Lus10012930
Lus10039011	Lus10019534	Lus10009496		scaffold76-6	Lus10032102	Lus10012935
Lus10039055	Lus10019535	Lus10009498		scaffold76-7	Lus10032119	Lus10012937
Lus10039059	Lus10019546	Lus10009509		scaffold76-8	Lus10032142	Lus10012938
Lus10039065	Lus10019561	Lus10009515		scaffold765-22	Lus10032156	Lus10012945
Lus10039077	Lus10019581	Lus10009525		scaffold765-25	Lus10032168	Lus10012947
Lus10039115	Lus10019586	Lus10009530		scaffold765-55	Lus10032183	Lus10012948
Lus10039116	Lus10019602	Lus10009548		scaffold765-60	Lus10032184	Lus10012954
Lus10039117	Lus10019603	Lus10009558		scaffold77-30	Lus10032187	Lus10012979
Lus10039124	Lus10019607	Lus10009559		scaffold77-31	Lus10032192	Lus10012993
Lus10039165	Lus10019622	Lus10009563		scaffold779-12	Lus10032255	Lus10012994
Lus10039170	Lus10019629	Lus10009566		scaffold779-13	Lus10032259	Lus10013002
Lus10039207	Lus10019635	Lus10009567		scaffold783-105	Lus10032278	Lus10013009
Lus10039245	Lus10019646	Lus10009569		scaffold783-111	Lus10032294	Lus10013028
Lus10039278	Lus10019652	Lus10009573		scaffold783-38	Lus10032298	Lus10013031
Lus10039330	Lus10019672	Lus10009576		scaffold783-95	Lus10032299	Lus10013040
Lus10039392	Lus10019673	Lus10009577		scaffold786-3	Lus10032317	Lus10013041
Lus10039460	Lus10019711	Lus10009578		scaffold792-9	Lus10032329	Lus10013046
Lus10039487	Lus10019742	Lus10009579		scaffold8-47	Lus10032371	Lus10013066
Lus10039502	Lus10019744	Lus10009580		scaffold8-49	Lus10032383	Lus10013089
Lus10039507	Lus10019748	Lus10009583		scaffold8-62	Lus10032392	Lus10013095
Lus10039516	Lus10019762	Lus10009596		scaffold8-81	Lus10032417	Lus10013096
Lus10039601	Lus10019763	Lus10009599		scaffold810-12	Lus10032436	Lus10013097
Lus10039640	Lus10019764	Lus10009628		scaffold812-8	Lus10032485	Lus10013101
Lus10039641	Lus10019772	Lus10009639		scaffold82-39	Lus10032509	Lus10013106
Lus10039644	Lus10019776	Lus10009661		scaffold82-44	Lus10032627	Lus10013114
Lus10039674	Lus10019777	Lus10009662		scaffold82-58	Lus10032678	Lus10013123
Lus10039729	Lus10019779	Lus10009667		scaffold820-17	Lus10032683	Lus10013124
Lus10039755	Lus10019782	Lus10009670		scaffold820-26	Lus10032718	Lus10013126
Lus10039798	Lus10019803	Lus10009671		scaffold820-30	Lus10032720	Lus10013131
Lus10039801	Lus10019810	Lus10009673		scaffold820-44	Lus10032721	Lus10013136
Lus10039802	Lus10019821	Lus10009681		scaffold832-4	Lus10032753	Lus10013141
Lus10039818	Lus10019822	Lus10009690		scaffold858-19	Lus10032772	Lus10013151
Lus10039865	Lus10019845	Lus10009691		scaffold859-18	Lus10032773	Lus10013172
Lus10039925	Lus10019913	Lus10009698		scaffold86-117	Lus10032774	Lus10013181
Lus10039965	Lus10019924	Lus10009699		scaffold86-124	Lus10032777	Lus10013184
Lus10039997	Lus10019926	Lus10009727		scaffold86-153	Lus10032780	Lus10013202
Lus10040093	Lus10019930	Lus10009733		scaffold86-160	Lus10032781	Lus10013242
Lus10040118	Lus10019964	Lus10009750		scaffold86-199	Lus10032788	Lus10013247
Lus10040131	Lus10019974	Lus10009755		scaffold86-286	Lus10032793	Lus10013253
Lus10040132	Lus10019975	Lus10009756		scaffold86-41	Lus10032836	Lus10013278
Lus10040139	Lus10019989	Lus10009765		scaffold86-45	Lus10032861	Lus10013284
Lus10040140	Lus10019997	Lus10009773		scaffold86-55	Lus10032863	Lus10013312
Lus10040160	Lus10020014	Lus10009775		scaffold860-59	Lus10032866	Lus10013318
Lus10040170	Lus10020060	Lus10009786		scaffold863-125	Lus10032879	Lus10013325
Lus10040182	Lus10020072	Lus10009791		scaffold863-150	Lus10032881	Lus10013331
Lus10040185	Lus10020099	Lus10009793		scaffold863-182	Lus10032882	Lus10013367
Lus10040202	Lus10020131	Lus10009808		scaffold863-46	Lus10032899	Lus10013374
Lus10040205	Lus10020154	Lus10009818		scaffold863-47	Lus10032902	Lus10013379
Lus10040279	Lus10020156	Lus10009820		scaffold863-53	Lus10032918	Lus10013404
Lus10040323	Lus10020171	Lus10009821		scaffold863-60	Lus10032988	Lus10013421
Lus10040324	Lus10020251	Lus10009826		scaffold863-84	Lus10033016	Lus10013425
Lus10040340	Lus10020285	Lus10009837		scaffold866-52	Lus10033083	Lus10013426
Lus10040420	Lus10020298	Lus10009847		scaffold87-31	Lus10033095	Lus10013432
Lus10040483	Lus10020319	Lus10009849		scaffold883-2	Lus10033193	Lus10013433
Lus10040493	Lus10020337	Lus10009851		scaffold883-52	Lus10033202	Lus10013447
Lus10040499	Lus10020350	Lus10009855		scaffold883-53	Lus10033325	Lus10013454
Lus10040567	Lus10020366	Lus10009871		scaffold898-112	Lus10033331	Lus10013455
Lus10040606	Lus10020367	Lus10009873		scaffold898-22	Lus10033364	Lus10013463
Lus10040642	Lus10020370	Lus10009879		scaffold898-3	Lus10033388	Lus10013473
Lus10040715	Lus10020372	Lus10009884		scaffold898-82	Lus10033419	Lus10013480
Lus10040751	Lus10020378	Lus10009886		scaffold9-133	Lus10033438	Lus10013484
Lus10040919	Lus10020383	Lus10009890		scaffold903-33	Lus10033441	Lus10013487
Lus10040935	Lus10020384	Lus10009895		scaffold903-72	Lus10033465	Lus10013494
Lus10040944	Lus10020387	Lus10009896		scaffold903-96	Lus10033487	Lus10013495
Lus10040950	Lus10020404	Lus10009898		scaffold906-20	Lus10033514	Lus10013519
Lus10040980	Lus10020406	Lus10009903		scaffold906-21	Lus10033525	Lus10013525
Lus10040986	Lus10020418	Lus10009907		scaffold906-92	Lus10033527	Lus10013529
Lus10040998	Lus10020432	Lus10009908		scaffold906-98	Lus10033539	Lus10013547
Lus10041057	Lus10020439	Lus10009921		scaffold910-12	Lus10033573	Lus10013548
Lus10041060	Lus10020456	Lus10009925		scaffold910-47	Lus10033575	Lus10013554
Lus10041101	Lus10020473	Lus10009934		scaffold910-50	Lus10033635	Lus10013569
Lus10041194	Lus10020478	Lus10009948		scaffold910-6	Lus10033636	Lus10013579
Lus10041235	Lus10020496	Lus10009952		scaffold910-9	Lus10033651	Lus10013607
Lus10041236	Lus10020509	Lus10009953		scaffold911-19	Lus10033653	Lus10013632
Lus10041257	Lus10020527	Lus10009978		scaffold911-7	Lus10033694	Lus10013635
Lus10041263	Lus10020537	Lus10009986		scaffold915-28	Lus10033700	Lus10013656
Lus10041295	Lus10020540	Lus10010018		scaffold915-4	Lus10033702	Lus10013680
Lus10041303	Lus10020543	Lus10010029		scaffold915-56	Lus10033710	Lus10013703
Lus10041309	Lus10020546	Lus10010032		scaffold917-118	Lus10033712	Lus10013709
Lus10041310	Lus10020560	Lus10010045		scaffold917-145	Lus10033739	Lus10013721
Lus10041313	Lus10020585	Lus10010049		scaffold924-35	Lus10033746	Lus10013724
Lus10041340	Lus10020595	Lus10010053		scaffold924-54	Lus10033756	Lus10013733
Lus10041346	Lus10020596	Lus10010054		scaffold924-55	Lus10033779	Lus10013734
Lus10041408	Lus10020644	Lus10010056		scaffold94-9	Lus10033806	Lus10013740
Lus10041468	Lus10020665	Lus10010057		scaffold947-21	Lus10033807	Lus10013741
Lus10041494	Lus10020675	Lus10010058		scaffold947-54	Lus10033818	Lus10013759
Lus10041525	Lus10020680	Lus10010079		scaffold947-64	Lus10033828	Lus10013765
Lus10041548	Lus10020719	Lus10010100		scaffold96-12	Lus10033831	Lus10013766
Lus10041550	Lus10020723	Lus10010101		scaffold96-85	Lus10033899	Lus10013774
Lus10041615	Lus10020737	Lus10010110		scaffold96-87	Lus10033928	Lus10013786
Lus10041655	Lus10020756	Lus10010121		scaffold977-106	Lus10033940	Lus10013799
Lus10041702	Lus10020766	Lus10010131		scaffold977-13	Lus10033941	Lus10013811
Lus10041789	Lus10020768	Lus10010141		scaffold977-19	Lus10033944	Lus10013815
Lus10041796	Lus10020769	Lus10010145		scaffold977-46	Lus10033961	Lus10013820
Lus10041858	Lus10020781	Lus10010146		scaffold977-75	Lus10033983	Lus10013821
Lus10041859	Lus10020795	Lus10010151		scaffold977-85	Lus10034044	Lus10013838
Lus10041861	Lus10020822	Lus10010156		scaffold98-30	Lus10034045	Lus10013852
Lus10041864	Lus10020834	Lus10010163		scaffold98-44	Lus10034080	Lus10013853
Lus10041886	Lus10020853	Lus10010164		scaffold98-53	Lus10034081	Lus10013856
Lus10041909	Lus10020859	Lus10010165		scaffold98-84	Lus10034137	Lus10013857
Lus10041910	Lus10020862	Lus10010175		scaffold981-2	Lus10034177	Lus10013861
Lus10041935	Lus10020864	Lus10010179		scaffold983-13	Lus10034226	Lus10013862
Lus10041979	Lus10020865	Lus10010180		scaffold993-5	Lus10034293	Lus10013872
Lus10042037	Lus10020874	Lus10010195		scaffold996-5	Lus10034305	Lus10013895
Lus10042054	Lus10020885	Lus10010196			Lus10034312	Lus10013911
Lus10042096	Lus10020892	Lus10010200			Lus10034350	Lus10013924
Lus10042119	Lus10020893	Lus10010202			Lus10034362	Lus10013926
Lus10042122	Lus10020918	Lus10010207			Lus10034368	Lus10013927
Lus10042124	Lus10020919	Lus10010209			Lus10034388	Lus10013938
Lus10042143	Lus10020973	Lus10010211			Lus10034391	Lus10013953
Lus10042147	Lus10020985	Lus10010212			Lus10034392	Lus10013956
Lus10042156	Lus10020988	Lus10010234			Lus10034401	Lus10013962
Lus10042204	Lus10020997	Lus10010236			Lus10034408	Lus10013973
Lus10042231	Lus10020999	Lus10010239			Lus10034413	Lus10013992
Lus10042256	Lus10021007	Lus10010245			Lus10034459	Lus10013997
Lus10042326	Lus10021008	Lus10010246			Lus10034472	Lus10014012
Lus10042333	Lus10021018	Lus10010254			Lus10034485	Lus10014026
Lus10042381	Lus10021025	Lus10010263			Lus10034503	Lus10014034
Lus10042382	Lus10021034	Lus10010266			Lus10034508	Lus10014037
Lus10042392	Lus10021051	Lus10010267			Lus10034568	Lus10014040
Lus10042393	Lus10021053	Lus10010268			Lus10034577	Lus10014047
Lus10042399	Lus10021087	Lus10010269			Lus10034585	Lus10014057
Lus10042487	Lus10021102	Lus10010270			Lus10034601	Lus10014058
Lus10042571	Lus10021122	Lus10010272			Lus10034653	Lus10014060
Lus10042599	Lus10021141	Lus10010284			Lus10034693	Lus10014061
Lus10042607	Lus10021162	Lus10010289			Lus10034719	Lus10014062
Lus10042623	Lus10021173	Lus10010293			Lus10034730	Lus10014079
Lus10042628	Lus10021183	Lus10010294			Lus10034753	Lus10014122
Lus10042660	Lus10021199	Lus10010295			Lus10034800	Lus10014129
Lus10042705	Lus10021225	Lus10010309			Lus10034802	Lus10014140
Lus10042743	Lus10021226	Lus10010310			Lus10034808	Lus10014148
Lus10042767	Lus10021228	Lus10010314			Lus10034849	Lus10014149
Lus10042784	Lus10021283	Lus10010316			Lus10034883	Lus10014205
Lus10042808	Lus10021285	Lus10010335			Lus10034895	Lus10014209
Lus10042818	Lus10021298	Lus10010339			Lus10034927	Lus10014221
Lus10042827	Lus10021303	Lus10010340			Lus10034992	Lus10014222
Lus10042832	Lus10021305	Lus10010341			Lus10035001	Lus10014273
Lus10042912	Lus10021327	Lus10010342			Lus10035003	Lus10014295
Lus10042920	Lus10021338	Lus10010343			Lus10035006	Lus10014310
Lus10042925	Lus10021339	Lus10010349			Lus10035027	Lus10014325
Lus10042940	Lus10021364	Lus10010350			Lus10035028	Lus10014359
Lus10042999	Lus10021388	Lus10010351			Lus10035038	Lus10014365
Lus10043052	Lus10021397	Lus10010354			Lus10035077	Lus10014366
Lus10043136	Lus10021412	Lus10010364			Lus10035083	Lus10014379
Lus10043243	Lus10021415	Lus10010372			Lus10035084	Lus10014385
Lus10043291	Lus10021430	Lus10010373			Lus10035142	Lus10014388
Lus10043292	Lus10021470	Lus10010374			Lus10035147	Lus10014389
Lus10043293	Lus10021475	Lus10010391			Lus10035153	Lus10014396
Lus10043312	Lus10021481	Lus10010407			Lus10035155	Lus10014397
Lus10043357	Lus10021484	Lus10010420			Lus10035159	Lus10014420
Lus10043360	Lus10021486	Lus10010421			Lus10035160	Lus10014436
Lus10043362	Lus10021487	Lus10010422			Lus10035163	Lus10014463
Lus10043401	Lus10021504	Lus10010426			Lus10035172	Lus10014495
Lus10043408	Lus10021508	Lus10010427			Lus10035192	Lus10014515
Lus10043455	Lus10021555	Lus10010454			Lus10035211	Lus10014525
Lus10043468	Lus10021573	Lus10010457			Lus10035234	Lus10014547
Lus10043488	Lus10021578	Lus10010473			Lus10035236	Lus10014550
Lus10043491	Lus10021579	Lus10010480			Lus10035251	Lus10014552
Lus10043493	Lus10021598	Lus10010494			Lus10035269	Lus10014561
Lus10043508	Lus10021603	Lus10010521			Lus10035275	Lus10014562
Lus10043545	Lus10021605	Lus10010524			Lus10035287	Lus10014571
Lus10043606	Lus10021615	Lus10010531			Lus10035298	Lus10014614
Lus10043659	Lus10021658	Lus10010539			Lus10035339	Lus10014615
Lus10043677	Lus10021662	Lus10010546			Lus10035347	Lus10014620
Lus10043694	Lus10021677	Lus10010549			Lus10035389	Lus10014640
Lus10043771	Lus10021768	Lus10010550			Lus10035393	Lus10014655
Lus10043790	Lus10021774	Lus10010551			Lus10035436	Lus10014663
Lus10043802	Lus10021783	Lus10010552			Lus10035442	Lus10014679
Lus10043816	Lus10021796	Lus10010556			Lus10035463	Lus10014685
Lus10043819	Lus10021805	Lus10010557			Lus10035468	Lus10014695
Lus10043942	Lus10021812	Lus10010560			Lus10035478	Lus10014697
Lus10043943	Lus10021813	Lus10010562			Lus10035519	Lus10014702
Lus10043944	Lus10021828	Lus10010564			Lus10035524	Lus10014705
Lus10043951	Lus10021862	Lus10010583			Lus10035595	Lus10014706
Lus10043990	Lus10021867	Lus10010586			Lus10035612	Lus10014709
Lus10043992	Lus10021870	Lus10010596			Lus10035617	Lus10014711
Lus10044012	Lus10021874	Lus10010611			Lus10035627	Lus10014715
Lus10044075	Lus10021880	Lus10010622			Lus10035649	Lus10014725
Lus10044131	Lus10021892	Lus10010629			Lus10035656	Lus10014763
Lus10044137	Lus10021893	Lus10010633			Lus10035659	Lus10014794
Lus10044139	Lus10021909	Lus10010636			Lus10035666	Lus10014797
Lus10044151	Lus10021932	Lus10010638			Lus10035696	Lus10014808
Lus10044164	Lus10021938	Lus10010646			Lus10035709	Lus10014810
Lus10044204	Lus10021949	Lus10010680			Lus10035735	Lus10014811
Lus10044236	Lus10021951	Lus10010682			Lus10035744	Lus10014829
Lus10044258	Lus10021967	Lus10010707			Lus10035746	Lus10014830
Lus10044313	Lus10021976	Lus10010716			Lus10035747	Lus10014833
Lus10044359	Lus10022001	Lus10010717			Lus10035750	Lus10014849
Lus10044365	Lus10022030	Lus10010722			Lus10035776	Lus10014854
Lus10044366	Lus10022034	Lus10010723			Lus10035778	Lus10014856
Lus10044374	Lus10022036	Lus10010726			Lus10035867	Lus10014873
Lus10044395	Lus10022114	Lus10010728			Lus10035880	Lus10014874
Lus10044463	Lus10022115	Lus10010729			Lus10035927	Lus10014879
Lus10044471	Lus10022154	Lus10010730			Lus10035968	Lus10014880
Lus10044549	Lus10022171	Lus10010758			Lus10035975	Lus10014885
Lus10044569	Lus10022173	Lus10010759			Lus10036009	Lus10014889
Lus10044570	Lus10022186	Lus10010764			Lus10036010	Lus10014901
Lus10044578	Lus10022216	Lus10010766			Lus10036030	Lus10014902
Lus10044597	Lus10022217	Lus10010818			Lus10036058	Lus10014903
Lus10044606	Lus10022232	Lus10010824			Lus10036081	Lus10014904
Lus10044619	Lus10022233	Lus10010829			Lus10036093	Lus10014905
Lus10044620	Lus10022238	Lus10010837			Lus10036126	Lus10014906
Lus10044635	Lus10022278	Lus10010838			Lus10036191	Lus10014908
Lus10044675	Lus10022321	Lus10010841			Lus10036218	Lus10014915
Lus10044713	Lus10022322	Lus10010844			Lus10036219	Lus10014918
Lus10044738	Lus10022324	Lus10010845			Lus10036247	Lus10014922
Lus10044786	Lus10022330	Lus10010848			Lus10036260	Lus10014949
Lus10044889	Lus10022331	Lus10010849			Lus10036291	Lus10014950
Lus10044969	Lus10022332	Lus10010852			Lus10036302	Lus10014964
Lus10044988	Lus10022353	Lus10010855			Lus10036340	Lus10014965
Lus10045023	Lus10022358	Lus10010856			Lus10036366	Lus10014973
Lus10045037	Lus10022359	Lus10010857			Lus10036370	Lus10014980
Lus10045064	Lus10022362	Lus10010896			Lus10036415	Lus10015002
Lus10045066	Lus10022366	Lus10010898			Lus10036450	Lus10015010
Lus10045078	Lus10022378	Lus10010907			Lus10036489	Lus10015015
Lus10045144	Lus10022390	Lus10010917			Lus10036536	Lus10015026
Lus10045147	Lus10022398	Lus10010919			Lus10036571	Lus10015027
Lus10045148	Lus10022402	Lus10010938			Lus10036577	Lus10015029
Lus10045151	Lus10022431	Lus10010941			Lus10036675	Lus10015037
Lus10045190	Lus10022433	Lus10010944			Lus10036743	Lus10015046
Lus10045218	Lus10022442	Lus10010948			Lus10036762	Lus10015078
Lus10045231	Lus10022464	Lus10010950			Lus10036796	Lus10015084
Lus10045232	Lus10022465	Lus10010953			Lus10036802	Lus10015085
Lus10045265	Lus10022471	Lus10010969			Lus10036927	Lus10015086
Lus10045326	Lus10022477	Lus10010970			Lus10036952	Lus10015091
Lus10045356	Lus10022487	Lus10010973			Lus10037065	Lus10015098
Lus10045360	Lus10022511	Lus10010983			Lus10037129	Lus10015122
Lus10045367	Lus10022519	Lus10010984			Lus10037147	Lus10015128
Lus10045423	Lus10022521	Lus10010987			Lus10037165	Lus10015142
Lus10045424	Lus10022527	Lus10010988			Lus10037174	Lus10015147
Lus10045428	Lus10022537	Lus10010989			Lus10037177	Lus10015162
Lus10045440	Lus10022554	Lus10010999			Lus10037203	Lus10015163
Lus10045492	Lus10022557	Lus10011013			Lus10037212	Lus10015164
Lus10045511	Lus10022564	Lus10011022			Lus10037256	Lus10015175
Lus10045535	Lus10022578	Lus10011029			Lus10037260	Lus10015176
Lus10045554	Lus10022604	Lus10011030			Lus10037287	Lus10015192
Lus10045701	Lus10022627	Lus10011034			Lus10037295	Lus10015195
Lus10045707	Lus10022639	Lus10011036			Lus10037318	Lus10015196
Lus10045743	Lus10022675	Lus10011042			Lus10037377	Lus10015199
Lus10045767	Lus10022680	Lus10011047			Lus10037436	Lus10015207
Lus10045787	Lus10022684	Lus10011058			Lus10037437	Lus10015224
Lus10045789	Lus10022689	Lus10011087			Lus10037440	Lus10015232
Lus10045816	Lus10022714	Lus10011101			Lus10037466	Lus10015237
Lus10045909	Lus10022716	Lus10011103			Lus10037523	Lus10015239
Lus10045940	Lus10022720	Lus10011112			Lus10037528	Lus10015253
Lus10045960	Lus10022724	Lus10011125			Lus10037584	Lus10015258
Lus10045984	Lus10022771	Lus10011139			Lus10037614	Lus10015266
Lus10046022	Lus10022775	Lus10011152			Lus10037616	Lus10015270
Lus10046061	Lus10022783	Lus10011159			Lus10037636	Lus10015281
Lus10046081	Lus10022806	Lus10011161			Lus10037640	Lus10015292
Lus10046089	Lus10022862	Lus10011165			Lus10037644	Lus10015297
Lus10046108	Lus10022863	Lus10011167			Lus10037646	Lus10015302
Lus10046157	Lus10022874	Lus10011168			Lus10037715	Lus10015325
Lus10046187	Lus10022875	Lus10011169			Lus10037758	Lus10015346
Lus10046253	Lus10022905	Lus10011174			Lus10037760	Lus10015354
Lus10046282	Lus10022909	Lus10011175			Lus10037772	Lus10015365
Lus10046313	Lus10022915	Lus10011178			Lus10037782	Lus10015369
Lus10046323	Lus10022919	Lus10011179			Lus10037786	Lus10015376
Lus10046355	Lus10022925	Lus10011186			Lus10037791	Lus10015390
Lus10046362	Lus10022926	Lus10011198			Lus10037798	Lus10015417
Lus10046403	Lus10022927	Lus10011207			Lus10037845	Lus10015419
Lus10046498	Lus10022932	Lus10011211			Lus10037852	Lus10015424
Lus10046499	Lus10022933	Lus10011212			Lus10037862	Lus10015426
Lus10046525	Lus10022971	Lus10011214			Lus10037868	Lus10015431
Lus10046533	Lus10023017	Lus10011219			Lus10037874	Lus10015438
Lus10046586	Lus10023018	Lus10011221			Lus10037890	Lus10015441
Lus10046600	Lus10023023	Lus10011226			Lus10037906	Lus10015464
Lus10046618	Lus10023066	Lus10011239			Lus10037922	Lus10015477
Lus10046655	Lus10023074	Lus10011240			Lus10037958	Lus10015492
Lus10046675	Lus10023080	Lus10011241			Lus10037970	Lus10015494
Lus10046677	Lus10023090	Lus10011243			Lus10037971	Lus10015495
Lus10046698	Lus10023092	Lus10011247			Lus10037972	Lus10015506
Lus10046720	Lus10023125	Lus10011254			Lus10037976	Lus10015513
Lus10046759	Lus10023140	Lus10011266			Lus10037980	Lus10015515
Lus10046760	Lus10023202	Lus10011274			Lus10038004	Lus10015521
Lus10046761	Lus10023243	Lus10011275			Lus10038009	Lus10015522
Lus10046763	Lus10023244	Lus10011277			Lus10038010	Lus10015525
Lus10046766	Lus10023257	Lus10011278			Lus10038016	Lus10015532
Lus10046795	Lus10023258	Lus10011287			Lus10038024	Lus10015535
Lus10046797	Lus10023260	Lus10011289			Lus10038059	Lus10015546
Lus10046799	Lus10023274	Lus10011291			Lus10038106	Lus10015547
Lus10046801	Lus10023290	Lus10011308			Lus10038183	Lus10015564
Lus10046808	Lus10023304	Lus10011310			Lus10038202	Lus10015566
Lus10046810	Lus10023319	Lus10011311			Lus10038222	Lus10015567
Lus10046905	Lus10023324	Lus10011312			Lus10038223	Lus10015579
Lus10046909	Lus10023326	Lus10011313			Lus10038256	Lus10015580
Lus10046920	Lus10023327	Lus10011319			Lus10038299	Lus10015594
Lus10046939	Lus10023335	Lus10011323			Lus10038312	Lus10015595
Lus10046941	Lus10023339	Lus10011326			Lus10038335	Lus10015597
Lus10046943	Lus10023340	Lus10011327			Lus10038366	Lus10015602
Lus10046946	Lus10023341	Lus10011329			Lus10038374	Lus10015619
Lus10046996	Lus10023346	Lus10011330			Lus10038440	Lus10015622
Lus10047000	Lus10023347	Lus10011334			Lus10038453	Lus10015624
Lus10047004	Lus10023348	Lus10011343			Lus10038484	Lus10015628
Lus10047019	Lus10023358	Lus10011345			Lus10038485	Lus10015630
Lus10047068	Lus10023368	Lus10011349			Lus10038491	Lus10015637
Lus10047074	Lus10023369	Lus10011353			Lus10038496	Lus10015654
Lus10047084	Lus10023371	Lus10011354			Lus10038500	Lus10015655
Lus10047123	Lus10023378	Lus10011355			Lus10038508	Lus10015663
Lus10047130	Lus10023394	Lus10011357			Lus10038514	Lus10015665
Lus10047134	Lus10023402	Lus10011358			Lus10038548	Lus10015668
Lus10047178	Lus10023409	Lus10011363			Lus10038552	Lus10015673
Lus10047291	Lus10023437	Lus10011378			Lus10038553	Lus10015679
Lus10047316	Lus10023448	Lus10011384			Lus10038556	Lus10015680
Lus10047322	Lus10023504	Lus10011399			Lus10038561	Lus10015685
Lus10047343	Lus10023526	Lus10011402			Lus10038567	Lus10015697
Lus10047346	Lus10023532	Lus10011408			Lus10038595	Lus10015707
Lus10047350	Lus10023551	Lus10011409			Lus10038616	Lus10015708
Lus10047354	Lus10023569	Lus10011428			Lus10038619	Lus10015711
Lus10047392	Lus10023570	Lus10011444			Lus10038645	Lus10015727
Lus10047428	Lus10023582	Lus10011448			Lus10038656	Lus10015729
Lus10047429	Lus10023584	Lus10011449			Lus10038682	Lus10015738
Lus10047455	Lus10023585	Lus10011451			Lus10038703	Lus10015747
Lus10047497	Lus10023652	Lus10011456			Lus10038716	Lus10015748
Lus10047608	Lus10023666	Lus10011468			Lus10038723	Lus10015754
Lus10047648	Lus10023667	Lus10011480			Lus10038740	Lus10015759
Lus10047659	Lus10023690	Lus10011505			Lus10038746	Lus10015765
Lus10047766	Lus10023699	Lus10011509			Lus10038754	Lus10015782
Lus10047808	Lus10023707	Lus10011513			Lus10038757	Lus10015790
Lus10047852	Lus10023745	Lus10011517			Lus10038797	Lus10015791
Lus10047895	Lus10023748	Lus10011519			Lus10038798	Lus10015804
Lus10047911	Lus10023749	Lus10011529			Lus10038806	Lus10015814
Lus10047944	Lus10023750	Lus10011533			Lus10038834	Lus10015844
Lus10047959	Lus10023766	Lus10011540			Lus10038846	Lus10015847
Lus10047964	Lus10023768	Lus10011546			Lus10038866	Lus10015851
Lus10047990	Lus10023785	Lus10011557			Lus10038882	Lus10015852
Lus10048010	Lus10023811	Lus10011566			Lus10038938	Lus10015865
Lus10048040	Lus10023855	Lus10011568			Lus10039025	Lus10015874
Lus10048041	Lus10023866	Lus10011569			Lus10039039	Lus10015875
Lus10048051	Lus10023903	Lus10011587			Lus10039078	Lus10015895
Lus10048112	Lus10023925	Lus10011599			Lus10039090	Lus10015896
Lus10048113	Lus10023926	Lus10011602			Lus10039118	Lus10015904
Lus10048117	Lus10023927	Lus10011603			Lus10039139	Lus10015910
Lus10048141	Lus10023938	Lus10011616			Lus10039153	Lus10015911
Lus10048166	Lus10023949	Lus10011660			Lus10039194	Lus10015915
Lus10048208	Lus10023957	Lus10011678			Lus10039201	Lus10015927
Lus10048217	Lus10023960	Lus10011685			Lus10039273	Lus10015940
Lus10048231	Lus10023974	Lus10011689			Lus10039359	Lus10015941
Lus10048238	Lus10023975	Lus10011693			Lus10039443	Lus10015942
Lus10048239	Lus10024012	Lus10011695			Lus10039469	Lus10015965
Lus10048314	Lus10024017	Lus10011696			Lus10039470	Lus10015970
Lus10048387	Lus10024020	Lus10011697			Lus10039481	Lus10015980
Lus10048423	Lus10024021	Lus10011701			Lus10039495	Lus10015981
Lus10048452	Lus10024048	Lus10011706			Lus10039584	Lus10016022
Lus10048650	Lus10024057	Lus10011707			Lus10039599	Lus10016028
scaffold103-15	Lus10024072	Lus10011708			Lus10039625	Lus10016032
scaffold1035-38	Lus10024099	Lus10011709			Lus10039659	Lus10016051
scaffold105-3	Lus10024104	Lus10011711			Lus10039664	Lus10016065
scaffold1060-17	Lus10024135	Lus10011713			Lus10039678	Lus10016076
scaffold1060-2	Lus10024145	Lus10011715			Lus10039707	Lus10016099
scaffold1068-16	Lus10024146	Lus10011717			Lus10039745	Lus10016101
scaffold1072-2	Lus10024190	Lus10011718			Lus10039775	Lus10016102
scaffold108-22	Lus10024196	Lus10011721			Lus10039784	Lus10016108
scaffold1-12	Lus10024197	Lus10011722			Lus10039785	Lus10016112
scaffold1120-9	Lus10024224	Lus10011728			Lus10039815	Lus10016119
scaffold112-15	Lus10024255	Lus10011729			Lus10039819	Lus10016121
scaffold1123-72	Lus10024257	Lus10011732			Lus10039862	Lus10016131
scaffold11-30	Lus10024264	Lus10011744			Lus10039871	Lus10016135
scaffold11-34	Lus10024305	Lus10011745			Lus10039872	Lus10016147
scaffold11-40	Lus10024355	Lus10011751			Lus10039929	Lus10016152
scaffold114-12	Lus10024372	Lus10011752			Lus10039952	Lus10016164
scaffold1143-146	Lus10024375	Lus10011753			Lus10039959	Lus10016176
scaffold1143-26	Lus10024392	Lus10011762			Lus10039969	Lus10016177
scaffold1143-52	Lus10024408	Lus10011763			Lus10039986	Lus10016180
scaffold1143-53	Lus10024421	Lus10011764			Lus10040003	Lus10016186
scaffold1143-74	Lus10024484	Lus10011765			Lus10040005	Lus10016188
scaffold1143-97	Lus10024487	Lus10011766			Lus10040015	Lus10016189
scaffold1155-15	Lus10024493	Lus10011773			Lus10040016	Lus10016191
scaffold1155-24	Lus10024511	Lus10011776			Lus10040023	Lus10016200
scaffold1158-9	Lus10024515	Lus10011791			Lus10040038	Lus10016205
scaffold1168-133	Lus10024516	Lus10011814			Lus10040067	Lus10016212
scaffold117-25	Lus10024525	Lus10011819			Lus10040075	Lus10016233
scaffold117-64	Lus10024550	Lus10011831			Lus10040091	Lus10016243
scaffold1186-38	Lus10024593	Lus10011850			Lus10040128	Lus10016245
scaffold1199-5	Lus10024595	Lus10011855			Lus10040144	Lus10016246
scaffold1202-6	Lus10024624	Lus10011859			Lus10040177	Lus10016265
scaffold122-1	Lus10024646	Lus10011862			Lus10040187	Lus10016276
scaffold122-3	Lus10024658	Lus10011868			Lus10040197	Lus10016297
scaffold122-31	Lus10024670	Lus10011873			Lus10040221	Lus10016307
scaffold123-167	Lus10024740	Lus10011885			Lus10040251	Lus10016314
scaffold123-244	Lus10024755	Lus10011887			Lus10040287	Lus10016337
scaffold123-247	Lus10024761	Lus10011888			Lus10040327	Lus10016340
scaffold123-268	Lus10024769	Lus10011890			Lus10040375	Lus10016347
scaffold123-341	Lus10024789	Lus10011894			Lus10040381	Lus10016349
scaffold123-351	Lus10024809	Lus10011916			Lus10040386	Lus10016366
scaffold123-378	Lus10024814	Lus10011917			Lus10040417	Lus10016379
scaffold123-5	Lus10024819	Lus10011919			Lus10040469	Lus10016380
scaffold12-40	Lus10024820	Lus10011924			Lus10040521	Lus10016397
scaffold1247-27	Lus10024838	Lus10011930			Lus10040528	Lus10016417
scaffold1247-47	Lus10024840	Lus10011940			Lus10040533	Lus10016430
scaffold1247-49	Lus10024897	Lus10011941			Lus10040539	Lus10016435
scaffold1253-29	Lus10024901	Lus10011945			Lus10040558	Lus10016442
scaffold1253-30	Lus10024906	Lus10011946			Lus10040598	Lus10016475
scaffold1253-34	Lus10024914	Lus10011948			Lus10040618	Lus10016485
scaffold125-4	Lus10024925	Lus10011950			Lus10040631	Lus10016496
scaffold12-70	Lus10024985	Lus10011951			Lus10040633	Lus10016533
scaffold127-18	Lus10025058	Lus10011960			Lus10040634	Lus10016538
scaffold13-10	Lus10025063	Lus10011961			Lus10040691	Lus10016541
scaffold1311-10	Lus10025064	Lus10011965			Lus10040750	Lus10016545
scaffold1311-19	Lus10025065	Lus10011970			Lus10040771	Lus10016553
scaffold1311-20	Lus10025067	Lus10011973			Lus10040777	Lus10016557
scaffold1313-37	Lus10025068	Lus10011975			Lus10040890	Lus10016561
scaffold1313-9	Lus10025069	Lus10011976			Lus10040894	Lus10016609
scaffold1317-11	Lus10025070	Lus10011977			Lus10040939	Lus10016624
scaffold132-35	Lus10025074	Lus10011991			Lus10041005	Lus10016629
scaffold1356-31	Lus10025102	Lus10011992			Lus10041091	Lus10016636
scaffold1363-4	Lus10025120	Lus10011995			Lus10041112	Lus10016647
scaffold1376-50	Lus10025122	Lus10012029			Lus10041134	Lus10016650
scaffold140-160	Lus10025123	Lus10012036			Lus10041135	Lus10016660
scaffold140-175	Lus10025125	Lus10012047			Lus10041145	Lus10016662
scaffold140-49	Lus10025128	Lus10012055			Lus10041155	Lus10016664
scaffold140-60	Lus10025149	Lus10012065			Lus10041176	Lus10016665
scaffold140-61	Lus10025152	Lus10012067			Lus10041205	Lus10016669
scaffold14-19	Lus10025166	Lus10012080			Lus10041271	Lus10016672
scaffold1421-15	Lus10025186	Lus10012097			Lus10041320	Lus10016679
scaffold1421-16	Lus10025215	Lus10012098			Lus10041349	Lus10016680
scaffold145-32	Lus10025232	Lus10012104			Lus10041362	Lus10016685
scaffold145-33	Lus10025253	Lus10012123			Lus10041367	Lus10016695
scaffold145-37	Lus10025263	Lus10012126			Lus10041382	Lus10016698
scaffold145-72	Lus10025268	Lus10012128			Lus10041388	Lus10016704
scaffold1478-3	Lus10025280	Lus10012130			Lus10041406	Lus10016710
scaffold1491-94	Lus10025299	Lus10012131			Lus10041433	Lus10016726
scaffold1491-95	Lus10025302	Lus10012133			Lus10041443	Lus10016738
scaffold151-11	Lus10025312	Lus10012134			Lus10041444	Lus10016741
scaffold15-144	Lus10025320	Lus10012157			Lus10041446	Lus10016754
scaffold1519-14	Lus10025327	Lus10012192			Lus10041462	Lus10016755
scaffold15-218	Lus10025358	Lus10012203			Lus10041470	Lus10016781
scaffold153-22	Lus10025380	Lus10012209			Lus10041481	Lus10016807
scaffold153-59	Lus10025391	Lus10012210			Lus10041507	Lus10016837
scaffold1536-40	Lus10025394	Lus10012211			Lus10041526	Lus10016847
scaffold155-39	Lus10025395	Lus10012235			Lus10041552	Lus10016863
scaffold155-80	Lus10025403	Lus10012236			Lus10041556	Lus10016868
scaffold155-81	Lus10025447	Lus10012237			Lus10041561	Lus10016878
scaffold1558-39	Lus10025450	Lus10012274			Lus10041566	Lus10016881
scaffold155-85	Lus10025498	Lus10012285			Lus10041570	Lus10016884
scaffold155-86	Lus10025501	Lus10012291			Lus10041586	Lus10016885
scaffold155-92	Lus10025505	Lus10012298			Lus10041588	Lus10016909
scaffold156-161	Lus10025507	Lus10012319			Lus10041616	Lus10016913
scaffold156-175	Lus10025511	Lus10012321			Lus10041666	Lus10016944
scaffold156-177	Lus10025512	Lus10012356			Lus10041720	Lus10016948
scaffold156-214	Lus10025526	Lus10012357			Lus10041764	Lus10016949
scaffold156-43	Lus10025532	Lus10012358			Lus10041785	Lus10016964
scaffold156-44	Lus10025577	Lus10012363			Lus10041792	Lus10016968
scaffold1578-18	Lus10025589	Lus10012368			Lus10041797	Lus10016978
scaffold1578-41	Lus10025590	Lus10012371			Lus10041798	Lus10017003
scaffold15-92	Lus10025596	Lus10012388			Lus10041816	Lus10017005
scaffold1630-19	Lus10025646	Lus10012389			Lus10041836	Lus10017006
scaffold163-48	Lus10025647	Lus10012398			Lus10041837	Lus10017022
scaffold1635-4	Lus10025661	Lus10012399			Lus10041904	Lus10017035
scaffold16-51	Lus10025666	Lus10012402			Lus10041907	Lus10017045
scaffold16-68	Lus10025670	Lus10012405			Lus10041916	Lus10017047
scaffold16-76	Lus10025677	Lus10012417			Lus10041947	Lus10017050
scaffold16-77	Lus10025680	Lus10012419			Lus10041960	Lus10017056
scaffold169-55	Lus10025687	Lus10012422			Lus10041970	Lus10017073
scaffold1721-6	Lus10025688	Lus10012432			Lus10042004	Lus10017106
scaffold172-66	Lus10025715	Lus10012436			Lus10042031	Lus10017118
scaffold176-30	Lus10025784	Lus10012437			Lus10042086	Lus10017125
scaffold176-57	Lus10025787	Lus10012438			Lus10042097	Lus10017136
scaffold177-5	Lus10025791	Lus10012439			Lus10042101	Lus10017137
scaffold183-18	Lus10025858	Lus10012450			Lus10042153	Lus10017160
scaffold196-135	Lus10025860	Lus10012470			Lus10042161	Lus10017164
scaffold196-218	Lus10025880	Lus10012476			Lus10042223	Lus10017168
scaffold196-8	Lus10025900	Lus10012482			Lus10042245	Lus10017192
scaffold196-93	Lus10025946	Lus10012484			Lus10042260	Lus10017196
scaffold1982-8	Lus10025947	Lus10012496			Lus10042297	Lus10017213
scaffold200-12	Lus10025950	Lus10012497			Lus10042317	Lus10017225
scaffold200-37	Lus10025971	Lus10012507			Lus10042388	Lus10017229
scaffold201-27	Lus10025991	Lus10012508			Lus10042398	Lus10017232
scaffold201-28	Lus10025992	Lus10012515			Lus10042426	Lus10017233
scaffold201-29	Lus10026011	Lus10012523			Lus10042430	Lus10017246
scaffold204-10	Lus10026019	Lus10012524			Lus10042456	Lus10017274
scaffold205-16	Lus10026035	Lus10012527			Lus10042479	Lus10017292
scaffold205-17	Lus10026036	Lus10012531			Lus10042493	Lus10017293
scaffold206-41	Lus10026068	Lus10012532			Lus10042505	Lus10017297
scaffold206-6	Lus10026084	Lus10012535			Lus10042519	Lus10017334
scaffold2083-20	Lus10026108	Lus10012536			Lus10042549	Lus10017336
scaffold209-3	Lus10026125	Lus10012537			Lus10042567	Lus10017348
scaffold209-7	Lus10026130	Lus10012538			Lus10042591	Lus10017351
scaffold2103-37	Lus10026131	Lus10012546			Lus10042625	Lus10017359
scaffold211-2	Lus10026133	Lus10012547			Lus10042637	Lus10017372
scaffold2114-4	Lus10026144	Lus10012560			Lus10042688	Lus10017374
scaffold2114-5	Lus10026147	Lus10012566			Lus10042689	Lus10017378
scaffold2114-7	Lus10026176	Lus10012567			Lus10042707	Lus10017382
scaffold212-22	Lus10026177	Lus10012570			Lus10042718	Lus10017391
scaffold212-25	Lus10026180	Lus10012575			Lus10042766	Lus10017394
scaffold212-26	Lus10026190	Lus10012604			Lus10042785	Lus10017396
scaffold215-1	Lus10026205	Lus10012609			Lus10042823	Lus10017404
scaffold215-9	Lus10026206	Lus10012620			Lus10042843	Lus10017412
scaffold216-22	Lus10026210	Lus10012628			Lus10042852	Lus10017417
scaffold217-13	Lus10026222	Lus10012629			Lus10042863	Lus10017421
scaffold217-136	Lus10026249	Lus10012630			Lus10042868	Lus10017422
scaffold217-21	Lus10026278	Lus10012631			Lus10042902	Lus10017447
scaffold217-22	Lus10026281	Lus10012643			Lus10042915	Lus10017452
scaffold217-39	Lus10026327	Lus10012645			Lus10042945	Lus10017454
scaffold217-41	Lus10026337	Lus10012648			Lus10042987	Lus10017466
scaffold2174-5	Lus10026359	Lus10012655			Lus10042991	Lus10017469
scaffold217-46	Lus10026381	Lus10012665			Lus10043034	Lus10017480
scaffold2212-3	Lus10026388	Lus10012668			Lus10043068	Lus10017482
scaffold225-26	Lus10026395	Lus10012669			Lus10043104	Lus10017496
scaffold225-55	Lus10026397	Lus10012671			Lus10043110	Lus10017498
scaffold225-57	Lus10026403	Lus10012675			Lus10043111	Lus10017499
scaffold225-91	Lus10026409	Lus10012678			Lus10043119	Lus10017501
scaffold230-57	Lus10026410	Lus10012686			Lus10043145	Lus10017512
scaffold230-63	Lus10026411	Lus10012688			Lus10043165	Lus10017532
scaffold231-38	Lus10026430	Lus10012689			Lus10043179	Lus10017541
scaffold2324-26	Lus10026464	Lus10012694			Lus10043213	Lus10017545
scaffold233-2	Lus10026472	Lus10012699			Lus10043222	Lus10017563
scaffold23-34	Lus10026493	Lus10012701			Lus10043224	Lus10017572
scaffold23-84	Lus10026495	Lus10012705			Lus10043227	Lus10017578
scaffold239-22	Lus10026497	Lus10012706			Lus10043237	Lus10017581
scaffold24-18	Lus10026498	Lus10012707			Lus10043260	Lus10017595
scaffold24-19	Lus10026505	Lus10012717			Lus10043282	Lus10017610
scaffold24-20	Lus10026528	Lus10012718			Lus10043294	Lus10017612
scaffold244-23	Lus10026572	Lus10012723			Lus10043331	Lus10017614
scaffold244-24	Lus10026611	Lus10012724			Lus10043352	Lus10017616
scaffold251-23	Lus10026615	Lus10012725			Lus10043370	Lus10017620
scaffold25-127	Lus10026632	Lus10012726			Lus10043398	Lus10017626
scaffold251-46	Lus10026638	Lus10012727			Lus10043406	Lus10017631
scaffold251-56	Lus10026641	Lus10012728			Lus10043425	Lus10017632
scaffold251-67	Lus10026642	Lus10012729			Lus10043502	Lus10017634
scaffold251-89	Lus10026646	Lus10012738			Lus10043506	Lus10017635
scaffold251-97	Lus10026647	Lus10012740			Lus10043512	Lus10017642
scaffold25-294	Lus10026648	Lus10012742			Lus10043515	Lus10017712
scaffold25-295	Lus10026649	Lus10012744			Lus10043516	Lus10017719
scaffold2532-3	Lus10026650	Lus10012760			Lus10043571	Lus10017738
scaffold260-19	Lus10026675	Lus10012762			Lus10043578	Lus10017758
scaffold260-20	Lus10026677	Lus10012763			Lus10043600	Lus10017771
scaffold260-26	Lus10026692	Lus10012766			Lus10043647	Lus10017775
scaffold260-41	Lus10026702	Lus10012767			Lus10043653	Lus10017776
scaffold261-31	Lus10026705	Lus10012768			Lus10043704	Lus10017783
scaffold261-37	Lus10026710	Lus10012769			Lus10043723	Lus10017788
scaffold261-9	Lus10026711	Lus10012771			Lus10043728	Lus10017818
scaffold262-5	Lus10026713	Lus10012772			Lus10043753	Lus10017838
scaffold263-14	Lus10026725	Lus10012773			Lus10043760	Lus10017852
scaffold263-8	Lus10026737	Lus10012774			Lus10043787	Lus10017859
scaffold266-5	Lus10026766	Lus10012775			Lus10043788	Lus10017873
scaffold27-12	Lus10026861	Lus10012779			Lus10043800	Lus10017889
scaffold271-6	Lus10026887	Lus10012781			Lus10043805	Lus10017909
scaffold272-173	Lus10026906	Lus10012783			Lus10043807	Lus10017937
scaffold272-300	Lus10026914	Lus10012787			Lus10043836	Lus10017942
scaffold272-331	Lus10026949	Lus10012788			Lus10043852	Lus10017944
scaffold272-337	Lus10026954	Lus10012793			Lus10043882	Lus10017946
scaffold272-6	Lus10026968	Lus10012801			Lus10043934	Lus10017947
scaffold273-30	Lus10026976	Lus10012830			Lus10043935	Lus10017950
scaffold273-6	Lus10026981	Lus10012833			Lus10043957	Lus10018027
scaffold273-65	Lus10026982	Lus10012848			Lus10043965	Lus10018033
scaffold27-67	Lus10027029	Lus10012849			Lus10044037	Lus10018035
scaffold2788-5	Lus10027034	Lus10012863			Lus10044063	Lus10018053
scaffold279-13	Lus10027042	Lus10012864			Lus10044071	Lus10018056
scaffold2796-8	Lus10027080	Lus10012865			Lus10044132	Lus10018064
scaffold280-196	Lus10027083	Lus10012867			Lus10044183	Lus10018072
scaffold280-2	Lus10027086	Lus10012880			Lus10044189	Lus10018084
scaffold280-244	Lus10027087	Lus10012888			Lus10044231	Lus10018101
scaffold280-262	Lus10027092	Lus10012889			Lus10044243	Lus10018108
scaffold280-269	Lus10027093	Lus10012891			Lus10044269	Lus10018117
scaffold280-274	Lus10027109	Lus10012896			Lus10044300	Lus10018156
scaffold280-286	Lus10027112	Lus10012904			Lus10044322	Lus10018168
scaffold280-321	Lus10027116	Lus10012941			Lus10044339	Lus10018170
scaffold280-48	Lus10027127	Lus10012943			Lus10044340	Lus10018173
scaffold280-72	Lus10027140	Lus10012946			Lus10044408	Lus10018177
scaffold280-96	Lus10027146	Lus10012952			Lus10044432	Lus10018187
scaffold281-16	Lus10027150	Lus10012963			Lus10044435	Lus10018195
scaffold281-18	Lus10027151	Lus10012976			Lus10044443	Lus10018196
scaffold28-218	Lus10027152	Lus10012991			Lus10044480	Lus10018200
scaffold28-221	Lus10027166	Lus10013004			Lus10044489	Lus10018203
scaffold286-60	Lus10027173	Lus10013005			Lus10044496	Lus10018232
scaffold289-9	Lus10027210	Lus10013010			Lus10044510	Lus10018234
scaffold291-137	Lus10027213	Lus10013013			Lus10044542	Lus10018238
scaffold291-55	Lus10027217	Lus10013018			Lus10044546	Lus10018240
scaffold292-193	Lus10027218	Lus10013019			Lus10044552	Lus10018242
scaffold29-30	Lus10027222	Lus10013022			Lus10044558	Lus10018278
scaffold297-34	Lus10027255	Lus10013023			Lus10044568	Lus10018298
scaffold3001-2	Lus10027256	Lus10013024			Lus10044572	Lus10018300
scaffold300-15	Lus10027258	Lus10013035			Lus10044581	Lus10018301
scaffold302-8	Lus10027268	Lus10013047			Lus10044584	Lus10018315
scaffold302-9	Lus10027270	Lus10013048			Lus10044608	Lus10018317
scaffold303-32	Lus10027311	Lus10013056			Lus10044613	Lus10018326
scaffold303-91	Lus10027353	Lus10013060			Lus10044614	Lus10018333
scaffold305-12	Lus10027375	Lus10013065			Lus10044616	Lus10018339
scaffold305-46	Lus10027387	Lus10013074			Lus10044622	Lus10018375
scaffold305-50	Lus10027393	Lus10013077			Lus10044642	Lus10018376
scaffold306-12	Lus10027396	Lus10013082			Lus10044681	Lus10018378
scaffold30-63	Lus10027398	Lus10013084			Lus10044685	Lus10018387
scaffold310-105	Lus10027404	Lus10013088			Lus10044695	Lus10018401
scaffold310-115	Lus10027419	Lus10013094			Lus10044701	Lus10018418
scaffold310-165	Lus10027420	Lus10013112			Lus10044731	Lus10018424
scaffold310-168	Lus10027447	Lus10013143			Lus10044755	Lus10018426
scaffold310-57	Lus10027454	Lus10013145			Lus10044770	Lus10018432
scaffold310-76	Lus10027455	Lus10013146			Lus10044771	Lus10018435
scaffold310-78	Lus10027473	Lus10013162			Lus10044772	Lus10018449
scaffold31-131	Lus10027484	Lus10013238			Lus10044773	Lus10018462
scaffold31-19	Lus10027505	Lus10013261			Lus10044775	Lus10018465
scaffold31-25	Lus10027508	Lus10013304			Lus10044777	Lus10018466
scaffold314-3	Lus10027518	Lus10013316			Lus10044782	Lus10018468
scaffold31-45	Lus10027532	Lus10013317			Lus10044937	Lus10018519
scaffold3153-8	Lus10027535	Lus10013345			Lus10044987	Lus10018521
scaffold318-5	Lus10027540	Lus10013347			Lus10045106	Lus10018523
scaffold319-33	Lus10027542	Lus10013375			Lus10045108	Lus10018532
scaffold319-52	Lus10027568	Lus10013389			Lus10045138	Lus10018535
scaffold319-54	Lus10027621	Lus10013409			Lus10045153	Lus10018541
scaffold319-74	Lus10027639	Lus10013413			Lus10045159	Lus10018542
scaffold319-93	Lus10027694	Lus10013436			Lus10045168	Lus10018543
scaffold325-3	Lus10027714	Lus10013438			Lus10045170	Lus10018547
scaffold325-44	Lus10027717	Lus10013442			Lus10045175	Lus10018559
scaffold325-84	Lus10027731	Lus10013457			Lus10045195	Lus10018560
scaffold325-85	Lus10027747	Lus10013466			Lus10045216	Lus10018562
scaffold327-26	Lus10027781	Lus10013475			Lus10045219	Lus10018573
scaffold327-31	Lus10027786	Lus10013482			Lus10045220	Lus10018585
scaffold327-9	Lus10027864	Lus10013503			Lus10045221	Lus10018586
scaffold328-7	Lus10027921	Lus10013509			Lus10045234	Lus10018601
scaffold328-8	Lus10027989	Lus10013512			Lus10045247	Lus10018604
scaffold329-5	Lus10027990	Lus10013516			Lus10045253	Lus10018605
scaffold33-113	Lus10027996	Lus10013521			Lus10045257	Lus10018628
scaffold33-119	Lus10028000	Lus10013522			Lus10045284	Lus10018656
scaffold33-17	Lus10028001	Lus10013523			Lus10045320	Lus10018667
scaffold338-3	Lus10028010	Lus10013570			Lus10045358	Lus10018676
scaffold33-87	Lus10028029	Lus10013571			Lus10045362	Lus10018693
scaffold339-4	Lus10028035	Lus10013583			Lus10045368	Lus10018699
scaffold339-68	Lus10028039	Lus10013586			Lus10045414	Lus10018701
scaffold339-9	Lus10028069	Lus10013601			Lus10045465	Lus10018702
scaffold34-128	Lus10028076	Lus10013614			Lus10045483	Lus10018710
scaffold34-162	Lus10028078	Lus10013615			Lus10045489	Lus10018712
scaffold34-181	Lus10028085	Lus10013620			Lus10045509	Lus10018715
scaffold34-349	Lus10028099	Lus10013622			Lus10045548	Lus10018743
scaffold346-143	Lus10028106	Lus10013637			Lus10045578	Lus10018749
scaffold346-89	Lus10028150	Lus10013640			Lus10045594	Lus10018773
scaffold349-56	Lus10028153	Lus10013650			Lus10045630	Lus10018777
scaffold349-77	Lus10028157	Lus10013671			Lus10045641	Lus10018786
scaffold353-42	Lus10028185	Lus10013674			Lus10045660	Lus10018792
scaffold353-44	Lus10028204	Lus10013675			Lus10045663	Lus10018809
scaffold353-54	Lus10028209	Lus10013689			Lus10045688	Lus10018812
scaffold353-62	Lus10028286	Lus10013691			Lus10045696	Lus10018832
scaffold358-10	Lus10028295	Lus10013693			Lus10045774	Lus10018834
scaffold359-22	Lus10028300	Lus10013701			Lus10045809	Lus10018838
scaffold359-27	Lus10028310	Lus10013711			Lus10045830	Lus10018840
scaffold359-29	Lus10028320	Lus10013712			Lus10045851	Lus10018855
scaffold359-30	Lus10028343	Lus10013713			Lus10045882	Lus10018860
scaffold359-48	Lus10028344	Lus10013714			Lus10045889	Lus10018862
scaffold359-59	Lus10028345	Lus10013715			Lus10045893	Lus10018870
scaffold360-29	Lus10028359	Lus10013720			Lus10045899	Lus10018871
scaffold361-19	Lus10028367	Lus10013747			Lus10045918	Lus10018872
scaffold362-7	Lus10028395	Lus10013755			Lus10045928	Lus10018889
scaffold373-131	Lus10028401	Lus10013764			Lus10046009	Lus10018894
scaffold373-133	Lus10028437	Lus10013788			Lus10046017	Lus10018898
scaffold373-52	Lus10028450	Lus10013789			Lus10046039	Lus10018900
scaffold3749-3	Lus10028452	Lus10013794			Lus10046043	Lus10018903
scaffold37-56	Lus10028471	Lus10013797			Lus10046060	Lus10018925
scaffold376-92	Lus10028475	Lus10013801			Lus10046066	Lus10018934
scaffold377-106	Lus10028476	Lus10013802			Lus10046217	Lus10018938
scaffold37-87	Lus10028485	Lus10013807			Lus10046259	Lus10018939
scaffold380-22	Lus10028496	Lus10013808			Lus10046274	Lus10018943
scaffold38-28	Lus10028497	Lus10013814			Lus10046322	Lus10018954
[truncated: 8,958 more rows]
