# Supplementary material for: Comprehensive Analysis of Differentially Expressed Unigenes under NaCl Stress in Flax (Linum usitatissimum L.) Using RNA-Seq
Source: Int J Mol Sci. 2019 Jan 16;20(2):369. doi: 10.3390/ijms20020369 (PMC6359340; doi:10.3390/ijms20020369)
Supplement: Supplementary file 1 [file ijms-20-00369-s001.zip › ijms-410872 Supplementary material for final/Supplementary Files/table S2.xlsx]

## Sheet: Sheet1
TranscriptName	Pfam	KOG	KEGG	KO	GO	Best-hit-arabi	Arabi-symbol	Arabi-defline
Lus10008037	PF12796,PF01529	KOG0509	2.3.1.225	K18932	GO:0008270	AT5G20350.1	TIP1	Ankyrin repeat family protein with DHHC zinc finger domain
Lus10024604	PF07731,PF07732,PF00394		1.10.3.3		GO:0055114,GO:0016491,GO:0005507	AT4G12420.1	SKU5	Cupredoxin superfamily protein
Lus10008739	PF02181					AT5G67470.1	ATFH6,FH6	formin homolog 6
Lus10018280	PF01397,PF03936	KOG2914	4.2.3.25	K15086	GO:0016829,GO:0010333,GO:0008152,GO:0000287	AT5G45170.1		Haloacid dehalogenase-like hydrolase (HAD) superfamily protein
Lus10000237	PF14531		2.7.11.1			AT1G62400.1	HT1	Protein kinase superfamily protein
Lus10013435	PF00574	KOG0840	3.4.21.92			AT5G23140.1	CLPP2,NCLPP7	nuclear-encoded CLP protease P7
Lus10000071	PF01553		2.3.1.15		GO:0016746,GO:0008152	AT1G06520.1	ATGPAT1,GPAT1	glycerol-3-phosphate acyltransferase 1
Lus10029839	PF01553		2.3.1.15	K13508	GO:0016746,GO:0008152	AT4G01950.1	ATGPAT3,GPAT3	glycerol-3-phosphate acyltransferase 3
Lus10000126	PF01040		2.5.1.62		GO:0016021,GO:0004659	AT3G51820.1	ATG4,CHLG,G4	UbiA prenyltransferase family protein
Lus10000136			3.1.1.3			AT1G29670.1		GDSL-like Lipase/Acylhydrolase superfamily protein
Lus10000186	PF05911					AT1G77580.1		Plant protein of unknown function (DUF869)
Lus10018280	PF01397,PF03936	KOG2914	4.2.3.25	K15086	GO:0016829,GO:0010333,GO:0008152,GO:0000287	AT5G45170.1		Haloacid dehalogenase-like hydrolase (HAD) superfamily protein
Lus10000237	PF14531		2.7.11.1			AT1G62400.1	HT1	Protein kinase superfamily protein
Lus10000257	PF13181				GO:0005515	AT1G04530.1		Tetratricopeptide repeat (TPR)-like superfamily protein
Lus10000310	PF03083	KOG1623		K15382		AT5G13170.1	SAG29	senescence-associated gene 29
Lus10000343		KOG2259		K13141		AT3G08800.1		ARM repeat superfamily protein
Lus10000423	PF05729,PF13676,PF13934	KOG4658			GO:0007165,GO:0005515	AT1G27180.1		disease resistance protein (TIR-NBS-LRR class), putative
Lus10000465		KOG4744				AT2G42560.1		late embryogenesis abundant domain-containing protein / LEA domain-containing protein
Lus10000466	PF13839					AT2G31110.2	TBL40	Plant protein of unknown function (DUF828)
Lus10000523	PF00657		3.1.1.49		GO:0016788	AT1G28590.1		GDSL-like Lipase/Acylhydrolase superfamily protein
Lus10000614	PF01789				GO:0019898,GO:0015979,GO:0009654,GO:0009523,GO:0005509	AT4G15510.1		Photosystem II reaction center PsbP family protein
Lus10000627			1.14.13.118			AT5G05260.1	CYP79A2	cytochrome p450 79a2
Lus10000659						AT3G63060.1	EDL3	EID1-like 3
Lus10000692	PF01658,PF07994		5.5.1.4	K01858	GO:0008654,GO:0006021,GO:0004512	AT2G22240.1	ATIPS2,ATMIPS2,MIPS2	myo-inositol-1-phosphate synthase 2
Lus10019653	PF00831				GO:0006412,GO:0005840,GO:0005622,GO:0003735	AT5G65220.1		Ribosomal L29 family protein
Lus10000762	PF00225		3.6.4.4	K10395	GO:0008017,GO:0007018,GO:0005524,GO:0003777,GO:0005871	AT5G60930.1		P-loop containing nucleoside triphosphate hydrolases superfamily protein
Lus10000906	PF00153	KOG0758		K15109		AT5G46800.1	BOU	Mitochondrial substrate carrier family protein
Lus10000957	PF03330,PF01357					AT4G17030.1	AT-EXPR,ATEXLB1,ATEXPR1,ATHEXP BETA 3.1,EXLB1,EXPR	expansin-like B1
Lus10000959						AT4G17600.1	LIL3:1	Chlorophyll A-B binding family protein
Lus10001009	PF03330,PF01357					AT4G17030.1	AT-EXPR,ATEXLB1,ATEXPR1,ATHEXP BETA 3.1,EXLB1,EXPR	expansin-like B1
Lus10001018			1.2.1.41,2.7.2.11			AT3G55610.1	P5CS2	delta 1-pyrroline-5-carboxylate synthase 2
Lus10001019	PF00696	KOG1154	1.2.1.41,2.7.2.11			AT3G55610.1	P5CS2	delta 1-pyrroline-5-carboxylate synthase 2
Lus10001130	PF05922,PF00082		3.4.14.10		GO:0006508,GO:0004252	AT5G67090.1		Subtilisin-like serine endopeptidase family protein
Lus10001204	PF11493					AT3G47070.1
Lus10001218	PF07722,PF06418		6.3.4.2	K01937	GO:0016787,GO:0006541,GO:0006221,GO:0003883	AT1G30820.1		CTP synthase family protein
Lus10001248	PF14365,PF03080					AT5G50150.1		Protein of Unknown Function (DUF239)
Lus10001276	PF00724	KOG0134	1.3.1.42	K05894	GO:0055114,GO:0016491,GO:0010181	AT1G76680.1	ATOPR1,OPR1	12-oxophytodienoate reductase 1
Lus10001309
Lus10001363	PF05794	KOG1981				AT1G22930.1		T-complex protein 11
Lus10001396	PF06955,PF00722		2.4.1.207,3.2.1.151	K08235	GO:0048046,GO:0016762,GO:0006073,GO:0005618,GO:0005975,GO:0004553	AT2G36870.1	XTH32	xyloglucan endotransglucosylase/hydrolase 32
Lus10001416	PF00494	KOG1459	2.5.1.32	K02291	GO:0016740,GO:0009058	AT5G17230.2	PSY	PHYTOENE SYNTHASE
Lus10001441	PF08669,PF01571		2.1.2.10	K00605	GO:0006546,GO:0004047	AT1G11860.3		Glycine cleavage T-protein family
Lus10001446	PF04765					AT1G28240.1		Protein of unknown function (DUF616)
Lus10001468	PF13456,PF00534,PF00862	KOG0853	2.4.1.13	K00695	GO:0016157,GO:0005985	AT4G02280.1	ATSUS3,SUS3	sucrose synthase 3
Lus10001519	PF07714		2.7.11.1,2.7.11.26	K00924,K03083	GO:0006468,GO:0004672	AT5G26751.1	ATSK11,SK 11	shaggy-related kinase 11
Lus10001525	PF01370	KOG1429,KOG1371,KOG0747			GO:0050662,GO:0003824	AT1G09340.1	CRB,CSP41B	chloroplast RNA binding
Lus10001567	PF07990,PF00806				GO:0003723	AT2G29200.1	APUM1,PUM1	pumilio 1
Lus10001623						AT4G30010.1
Lus10001624	PF08669,PF01571	KOG2770	2.1.2.10		GO:0006546,GO:0004047	AT1G11860.2		Glycine cleavage T-protein family
Lus10001645						AT1G18730.1	NDF6	NDH dependent flow 6
Lus10001657	PF08541,PF08392		2.3.1.199	K15397	GO:0016747,GO:0008610,GO:0016020,GO:0006633	AT1G19440.1	KCS4	3-ketoacyl-CoA synthase 4
Lus10001668	PF00335				GO:0016021	AT5G46700.1	TET1,TRN2	Tetraspanin family protein
Lus10001684
Lus10001736	PF03188,PF04526	KOG4293			GO:0016021	AT2G04850.1		Auxin-responsive family protein
Lus10001741	PF00504			K08913	GO:0016020,GO:0009765	AT3G27690.1	LHCB2,LHCB2.3,LHCB2.4	photosystem II light harvesting complex gene 2.3
Lus10001758	PF00005,PF05992		3.6.3.47		GO:0016887,GO:0005524,GO:0016021,GO:0006810,GO:0005215	AT1G54350.1		ABC transporter family protein
Lus10001788	PF13306,PF13676				GO:0007165,GO:0005515	AT1G69550.1		disease resistance protein (TIR-NBS-LRR class)
Lus10001814	PF02801,PF00109			K09458		AT5G46290.1	KAS I,KAS1	3-ketoacyl-acyl carrier protein synthase I
Lus10001824	PF00334	KOG0888	2.7.4.6	K00940	GO:0006241,GO:0006228,GO:0006183,GO:0006165,GO:0004550	AT4G23900.1		Nucleoside diphosphate kinase family protein
Lus10001828
Lus10001832	PF00481	KOG0698	3.1.3.16		GO:0003824,GO:0006470,GO:0004722	AT2G29380.1	HAI3	highly ABA-induced PP2C gene 3
Lus10001905	PF00201		2.4.1.218		GO:0016758,GO:0008152	AT1G01420.1	UGT72B3	UDP-glucosyl transferase 72B3
Lus10001929						AT2G25270.1
Lus10001931						AT5G35090.1
Lus10001934	PF03790,PF05920,PF03791	KOG0773			GO:0005634,GO:0003677,GO:0006355	AT5G25220.2	KNAT3	KNOTTED1-like homeobox gene 3
Lus10002000	PF03953,PF00091		2.4.2.1	K07375	GO:0003924,GO:0007017,GO:0005874	AT5G62690.1	TUB2	tubulin beta chain 2
Lus10002116						AT1G49870.1
Lus10002138	PF00067	KOG0156			GO:0055114,GO:0020037,GO:0016705,GO:0005506	AT1G64940.1	CYP89A6	cytochrome P450, family 87, subfamily A, polypeptide 6
Lus10002143	PF02605		1.97.1.12	K02699	GO:0015979,GO:0009538,GO:0009522	AT4G12800.1	PSAL	photosystem I subunit l
Lus10002146	PF07899					AT5G48385.1		FRIGIDA-like protein
Lus10002191	PF08541,PF08392		2.3.1.199		GO:0016747,GO:0008610,GO:0016020,GO:0006633	AT5G04530.1	KCS19	3-ketoacyl-CoA synthase 19
Lus10002197		KOG4744				AT2G42560.1		late embryogenesis abundant domain-containing protein / LEA domain-containing protein
Lus10002198	PF14416,PF13839					AT2G42570.1	TBL39	TRICHOME BIREFRINGENCE-LIKE 39
Lus10002208	PF00909	KOG0682		K03320	GO:0016020,GO:0015696,GO:0008519,GO:0072488	AT2G38290.1	AMT2,AMT2;1,ATAMT2	ammonium transporter 2
Lus10002212	PF00560,PF01161	KOG0617,KOG0531	2.7.11.1		GO:0005515	AT5G01300.1		PEBP (phosphatidylethanolamine-binding protein) family protein
Lus10002273	PF02469					AT2G04780.1	FLA7	FASCICLIN-like arabinoogalactan 7
Lus10002312						AT1G15980.1	NDF1,NDH48	NDH-dependent cyclic electron flow 1
Lus10002319	PF00012			K03283		AT3G12580.1	ATHSP70,HSP70	heat shock protein 70
Lus10002366	PF01554				GO:0055085,GO:0016020,GO:0015297,GO:0015238,GO:0006855	AT1G47530.1		MATE efflux family protein
Lus10002399	PF00170				GO:0043565,GO:0006355,GO:0003700	AT3G19290.1	ABF4,AREB2	ABRE binding factor 4
Lus10002407	PF01926,PF02212,PF01031			K17065	GO:0005525,GO:0003924	AT4G33650.1	ADL2,DRP3A	dynamin-related protein 3A
Lus10002448						AT3G22380.2	TIC	time for coffee
Lus10004828	PF04488,PF04572	KOG1928		K01988		AT2G38150.1		alpha 1,4-glycosyltransferase family protein
Lus10002545	PF01477,PF00305		1.13.11.12	K00454	GO:0005515,GO:0055114,GO:0046872,GO:0016702	AT3G45140.1	ATLOX2,LOX2	lipoxygenase 2
Lus10002547	PF01477,PF00305		1.13.11.12	K00454	GO:0005515,GO:0055114,GO:0046872,GO:0016702	AT3G45140.1	ATLOX2,LOX2	lipoxygenase 2
Lus10002557	PF14714,PF01926,PF00171		1.2.1.3	K03977	GO:0005525,GO:0055114,GO:0016491,GO:0008152	AT3G12080.1	emb2738	GTP-binding family protein
Lus10002560	PF03600				GO:0055085,GO:0016021	AT5G12860.1	DiT1	dicarboxylate transporter 1
Lus10002690						AT2G46735.1
Lus10002691	PF08541,PF08392		2.3.1.199,2.3.1.119	K15397	GO:0016747,GO:0008610,GO:0016020,GO:0006633	AT1G01120.1	KCS1	3-ketoacyl-CoA synthase 1
Lus10002702	PF03470,PF03468,PF03469	KOG0811			GO:0031047	AT3G48670.2	IDN2,RDM12	XH/XS domain-containing protein
Lus10002738	PF04043				GO:0004857	AT1G47960.1	ATC/VIF1,C/VIF1	cell wall / vacuolar inhibitor of fructosidase 1
Lus10002773	PF00657		3.1.1.3		GO:0016788	AT5G45670.1		GDSL-like Lipase/Acylhydrolase superfamily protein
Lus10002792	PF00079	KOG2392		K13963	GO:0005615	AT1G47710.1		Serine protease inhibitor (SERPIN) family protein
Lus10002795	PF07883					AT1G72610.1	ATGER1,GER1,GLP1	germin-like protein 1
Lus10002828						AT3G19320.1		Leucine-rich repeat (LRR) family protein
Lus10002861	PF10604					AT2G38310.1	PYL4,RCAR10	PYR1-like 4
Lus10002882	PF00069	KOG1187	2.7.11.1	K04730	GO:0006468,GO:0005524,GO:0004672	AT3G26700.1		Protein kinase superfamily protein
Lus10002926	PF13774,PF00917	KOG1987			GO:0005515	AT2G25320.1		TRAF-like family protein
Lus10002927	PF14547					AT1G62510.1		Bifunctional inhibitor/lipid-transfer protein/seed storage 2S albumin superfamily protein
Lus10002950	PF12215,PF04685		3.2.1.45	K17108	GO:0016021,GO:0006665,GO:0004348	AT5G49900.1		Beta-glucosidase, GBA2 type family protein
Lus10002960	PF00924	KOG4629			GO:0055085,GO:0016020	AT5G12080.2	ATMSL10,MSL10	mechanosensitive channel of small conductance-like 10
Lus10003035	PF01263	KOG1594	5.1.3.15		GO:0016853,GO:0005975	AT3G61610.1		Galactose mutarotase-like superfamily protein
Lus10003106	PF00657		3.1.1.3		GO:0016788	AT3G04290.1	ATLTL1,LTL1	Li-tolerant lipase 1
Lus10003107			3.1.1.3			AT3G04290.1	ATLTL1,LTL1	Li-tolerant lipase 1
Lus10003126	PF03110				GO:0005634,GO:0003677	AT5G50570.2		Squamosa promoter-binding protein-like (SBP domain) transcription factor family protein
Lus10003148	PF00067	KOG0156			GO:0055114,GO:0020037,GO:0016705,GO:0005506	AT4G31940.1	CYP82C4	cytochrome P450, family 82, subfamily C, polypeptide 4
Lus10003195	PF02801,PF00109			K09458		AT5G46290.1	KAS I,KAS1	3-ketoacyl-acyl carrier protein synthase I
Lus10003210	PF07712					AT5G61820.1
Lus10003231	PF00182	KOG4742	3.2.1.14	K01183	GO:0016998,GO:0006032,GO:0004568	AT3G54420.1	ATCHITIV,ATEP3,CHIV,EP3	homolog of carrot EP3-3 chitinase
Lus10003234	PF00004	KOG0651			GO:0005524	AT2G39730.1	RCA	rubisco activase
Lus10003269	PF02365				GO:0006355,GO:0003677	AT3G04070.1	anac047,NAC047	NAC domain containing protein 47
Lus10003323	PF00201	KOG1192		K13496	GO:0016758,GO:0008152	AT2G36800.1	DOGT1,UGT73C5	don-glucosyltransferase 1
Lus10003341	PF03168					AT2G41990.1
Lus10003378	PF00962		3.5.4.6		GO:0019239,GO:0032264,GO:0003876	AT2G38280.2	ATAMPD,FAC1	AMP deaminase, putative / myoadenylate deaminase, putative
Lus10003437	PF00085	KOG0907	1.6.5.4		GO:0045454,GO:0015035,GO:0006662	AT1G08570.1	ACHT4	atypical CYS HIS rich thioredoxin 4
Lus10003454	PF00201		2.4.1.203		GO:0016758,GO:0008152	AT3G02100.1		UDP-Glycosyltransferase superfamily protein
Lus10003517	PF12215,PF04685		3.2.1.45	K17108	GO:0016021,GO:0006665,GO:0004348	AT5G49900.1		Beta-glucosidase, GBA2 type family protein
Lus10003611	PF00191	KOG0819		K17095	GO:0005544,GO:0005509	AT1G35720.1	ANNAT1,ATOXY5,OXY5	annexin 1
Lus10003613						AT1G04030.1
Lus10003780	PF01073	KOG1502			GO:0055114,GO:0016616,GO:0006694,GO:0003854	AT2G23910.1		NAD(P)-binding Rossmann-fold superfamily protein
Lus10003804						AT4G15140.1
Lus10003807	PF08263,PF13855,PF00069	KOG1187	2.7.11.1		GO:0005515,GO:0006468,GO:0005524,GO:0004672	AT1G66150.1	TMK1	transmembrane kinase 1
Lus10003810	PF00202	KOG1404	2.6.1.96,2.6.1.19	K16871	GO:0030170,GO:0008483	AT3G22200.1	GABA-T,HER1,POP2	Pyridoxal phosphate (PLP)-dependent transferases superfamily protein
Lus10003845	PF01565,PF09265	KOG1231	1.5.99.12		GO:0055114,GO:0050660,GO:0016491,GO:0019139,GO:0009690	AT1G75450.1	ATCKX5,ATCKX6,CKX5	cytokinin oxidase 5
Lus10003878	PF00334	KOG0888	2.7.4.6	K00940	GO:0006241,GO:0006228,GO:0006183,GO:0006165,GO:0004550	AT4G23900.1		Nucleoside diphosphate kinase family protein
Lus10004028	PF01370	KOG1502	1.1.1.348		GO:0050662,GO:0003824	AT2G45400.1	BEN1	NAD(P)-binding Rossmann-fold superfamily protein
Lus10004155	PF13473			K02638		AT1G20340.1	DRT112,PETE2	Cupredoxin superfamily protein
Lus10004169	PF00022			K10355		AT3G12110.1	ACT11	actin-11
Lus10004182	PF03760				GO:0009790	AT5G06760.1	LEA4-5	Late Embryogenesis Abundant 4-5
Lus10004227	PF00571	KOG1764				AT1G15330.1		Cystathionine beta-synthase (CBS) protein
Lus10042174	PF00171	KOG2451,KOG2450	1.2.1.88,1.5.1.12		GO:0055114,GO:0016491,GO:0008152	AT5G62530.1	ALDH12A1,ATP5CDH,P5CDH	aldehyde dehydrogenase 12A1
Lus10004325						AT1G62870.1
Lus10004339	PF07731,PF07732,PF00394		1.10.3.3		GO:0055114,GO:0016491,GO:0005507	AT4G12420.1	SKU5	Cupredoxin superfamily protein
Lus10004340	PF11837,PF08244,PF00251		3.2.1.26	K01193	GO:0004575,GO:0004564	AT1G12240.1	ATBETAFRUCT4,VAC-INV	Glycosyl hydrolases family 32 protein
Lus10004396	PF01373		3.2.1.2	K01177	GO:0016161,GO:0000272	AT3G23920.1	BAM1,BMY7,TR-BAMY	beta-amylase 1
Lus10004410	PF00314					AT1G20030.2		Pathogenesis-related thaumatin superfamily protein
Lus10004465	PF00403	KOG1603			GO:0046872,GO:0030001	AT5G19090.1		Heavy metal transport/detoxification superfamily protein
Lus10004487	PF00225	KOG4280	3.6.4.5	K10406	GO:0008017,GO:0007018,GO:0005524,GO:0003777,GO:0005871	AT5G27550.1		P-loop containing nucleoside triphosphate hydrolases superfamily protein
Lus10004488				K18636		AT3G05330.1	ATN,ATTAN	cyclin family
Lus10004505	PF02181					AT3G05470.1		Actin-binding FH2 (formin homology 2) family protein
Lus10004508	PF05641,PF05266					AT2G47230.1	ATDUF6,DUF6	DOMAIN OF UNKNOWN FUNCTION 724 6
Lus10004516	PF03140					AT3G50150.1		Plant protein of unknown function (DUF247)
Lus10004517	PF00067	KOG0156			GO:0055114,GO:0020037,GO:0016705,GO:0005506	AT4G31500.1	ATR4,CYP83B1,RED1,RNT1,SUR2	cytochrome P450, family 83, subfamily B, polypeptide 1
Lus10004543	PF06972					AT1G29370.1		Kinase-related protein of unknown function (DUF1296)
Lus10004557	PF13920	KOG4172				AT2G35330.1		RING/U-box superfamily protein
Lus10004604	PF06972					AT1G29370.1		Kinase-related protein of unknown function (DUF1296)
Lus10004629	PF10250					AT5G15740.1		O-fucosyltransferase family protein
Lus10004639	PF13456					AT1G69160.1
Lus10004696	PF00696	KOG1154	1.2.1.41,2.7.2.11			AT3G55610.1	P5CS2	delta 1-pyrroline-5-carboxylate synthase 2
Lus10004720	PF01095		3.1.1.11		GO:0042545,GO:0030599,GO:0005618	AT5G47500.1		Pectin lyase-like superfamily protein
Lus10004723	PF06955,PF00722		2.4.1.207,3.2.1.151	K08235	GO:0048046,GO:0016762,GO:0006073,GO:0005618,GO:0005975,GO:0004553	AT3G23730.1	XTH16	xyloglucan endotransglucosylase/hydrolase 16
Lus10004771			3.1.1.3			AT3G04290.1	ATLTL1,LTL1	Li-tolerant lipase 1
Lus10004812	PF01680		4.3.3.6	K06215	GO:0042823,GO:0042819	AT5G01410.1	ATPDX1,ATPDX1.3,PDX1,PDX1.3,RSR4	Aldolase-type TIM barrel family protein
Lus10004828	PF04488,PF04572	KOG1928		K01988		AT2G38150.1		alpha 1,4-glycosyltransferase family protein
Lus10004918	PF02797,PF08392		2.3.1.199		GO:0016747,GO:0016020,GO:0006633	AT2G28630.1	KCS12	3-ketoacyl-CoA synthase 12
Lus10004919			2.3.1.199		GO:0016747,GO:0016020,GO:0006633	AT2G28630.1	KCS12	3-ketoacyl-CoA synthase 12
Lus10004948			2.7.7.59			AT2G39570.1		ACT domain-containing protein
Lus10004984	PF08659	KOG0725	1.1.1.206,1.1.1.236			AT5G06060.1		NAD(P)-binding Rossmann-fold superfamily protein
Lus10005099	PF03222	KOG1305		K14207	GO:0003333	AT3G30390.1		Transmembrane amino acid transporter family protein
Lus10005146	PF00170,PF16596,PF07777			K09060	GO:0043565,GO:0006355,GO:0003700	AT2G46270.2	GBF3	G-box binding factor 3
Lus10003035	PF01263	KOG1594	5.1.3.15		GO:0016853,GO:0005975	AT3G61610.1		Galactose mutarotase-like superfamily protein
Lus10005200						AT3G11590.1
Lus10005220	PF13445					AT3G29270.2		RING/U-box superfamily protein
Lus10005228	PF07714	KOG0663	2.7.11.22,2.7.11.23		GO:0006468,GO:0004672	AT5G39420.1	cdc2cAt	CDC2C
Lus10005239	PF01490	KOG1303		K15015		AT5G15240.1		Transmembrane amino acid transporter family protein
Lus10005270	PF00125	KOG1745		K11253	GO:0003677,GO:0000786	AT1G09200.1		Histone superfamily protein
Lus10005272	PF04654					AT5G24600.1		Protein of unknown function, DUF599
Lus10005278	PF02580,PF00141	KOG3323	1.11.1.7,3.1.1.96	K00430	GO:0019478,GO:0016788,GO:0005737,GO:0055114,GO:0020037,GO:0006979,GO:0004601	AT2G34060.1		Peroxidase superfamily protein
Lus10005285	PF00847				GO:0006355,GO:0003700	AT3G23240.1	ATERF1,ERF1	ethylene response factor 1
Lus10005320	PF12697	KOG1454				AT5G13800.2	CRN1,PPH	pheophytinase
Lus10005401	PF12697					AT2G23600.1	ACL,ATME8,ATMES2,ME8,MES2	acetone-cyanohydrin lyase
Lus10005416	PF06884					AT5G45690.1		Protein of unknown function (DUF1264)
Lus10004953	PF00650					AT3G46450.1		SEC14 cytosolic factor family protein / phosphoglyceride transfer family protein
Lus10005546					GO:0010155,GO:0005886,GO:0005783	AT4G27500.1	PPI1	proton pump interactor 1
Lus10005555						AT3G14810.1	MSL5	mechanosensitive channel of small conductance-like 5
Lus10005556	PF00924				GO:0055085,GO:0016020	AT1G53470.1	MSL4	mechanosensitive channel of small conductance-like 4
Lus10005576						AT1G17140.1	ICR1,RIP1	interactor of constitutive active rops 1
Lus10005592	PF13410,PF13417	KOG0406	2.5.1.18		GO:0005515	AT1G17180.1	ATGSTU25,GSTU25	glutathione S-transferase TAU 25
Lus10005605	PF01471,PF00413		3.4.24.34		GO:0031012,GO:0008270,GO:0006508,GO:0004222	AT1G24140.1		Matrixin family protein
Lus10005612	PF05055					AT1G20180.1		Protein of unknown function (DUF677)
Lus10005614	PF00141		1.11.1.7	K00430	GO:0055114,GO:0020037,GO:0006979,GO:0004601	AT5G42180.1		Peroxidase superfamily protein
Lus10005618	PF13905	KOG2501	1.8.1.8	K17609		AT1G60420.1		DC1 domain-containing protein
Lus10005628	PF13473					AT1G76100.1	PETE1	plastocyanin 1
Lus10021228	PF09011,PF01388	KOG0381			GO:0003677	AT1G76110.1		HMG (high mobility group) box protein with ARID/BRIGHT DNA-binding domain
Lus10005662	PF02458		2.3.1.196		GO:0016747	AT5G17540.1		HXXXD-type acyl-transferase family protein
Lus10005663	PF02458		2.3.1.196		GO:0016747	AT5G17540.1		HXXXD-type acyl-transferase family protein
Lus10005674	PF01408	KOG2741	1.1.1.179		GO:0016491	AT4G09670.1		Oxidoreductase family protein
Lus10005765	PF00067	KOG0156			GO:0055114,GO:0020037,GO:0016705,GO:0005506	AT2G45550.1	CYP76C4	cytochrome P450, family 76, subfamily C, polypeptide 4
Lus10005766	PF00067	KOG0156	1.14.13.71		GO:0055114,GO:0020037,GO:0016705,GO:0005506	AT3G61040.1	CYP76C7	cytochrome P450, family 76, subfamily C, polypeptide 7
Lus10005770	PF11152					AT5G52110.1	CCB2,HCF208	Protein of unknown function (DUF2930)
Lus10005810	PF04564		6.3.2.19		GO:0016567,GO:0004842	AT5G64660.1	ATCMPG2,CMPG2	CYS, MET, PRO, and GLY protein 2
Lus10005866	PF11493					AT3G47070.1
Lus10005878	PF00067				GO:0055114,GO:0020037,GO:0016705,GO:0005506	AT5G06900.1	CYP93D1	cytochrome P450, family 93, subfamily D, polypeptide 1
Lus10005923						AT1G30280.1		Chaperone DnaJ-domain superfamily protein
Lus10005932						AT2G47930.1	AGP26,ATAGP26	arabinogalactan protein 26
Lus10005973						AT2G46550.1
Lus10005976	PF07732,PF00394,PF07731		1.10.3.2	K05909	GO:0005507,GO:0055114,GO:0016491	AT2G46570.1	LAC6	laccase 6
Lus10005997	PF00046,PF02183				GO:0003677,GO:0043565,GO:0006355,GO:0003700	AT2G46680.1	ATHB-7,ATHB7,HB-7	homeobox 7
Lus10005999	PF00010,PF14215			K13422	GO:0046983	AT1G32640.1	ATMYC2,JAI1,JIN1,MYC2,RD22BP1,ZBF1	Basic helix-loop-helix (bHLH) DNA-binding family protein
Lus10006009	PF01301		3.2.1.23	K12309	GO:0005975,GO:0004553	AT4G26140.1	BGAL12	beta-galactosidase 12
Lus10006033	PF00069	KOG0580	2.7.11.1		GO:0006468,GO:0005524,GO:0004672,GO:0007049	AT4G32830.1	AtAUR1,AUR1	ataurora1
Lus10006116	PF00111			K02639	GO:0051536,GO:0009055	AT4G14890.1		2Fe-2S ferredoxin-like superfamily protein
Lus10006121	PF04927					AT3G22490.1		Seed maturation protein
Lus10006140						AT1G17870.1	ATEGY3,EGY3	ethylene-dependent gravitropism-deficient and yellow-green-like 3
Lus10006188	PF00430			K02109	GO:0045263,GO:0015986,GO:0015078	AT4G32260.1		ATPase, F0 complex, subunit B/B\', bacterial/chloroplast
Lus10006190						AT4G32190.1		Myosin heavy chain-related protein
Lus10006191	PF14547					AT1G62510.1		Bifunctional inhibitor/lipid-transfer protein/seed storage 2S albumin superfamily protein
Lus10006198	PF05153	KOG1573	1.13.99.1	K00469	GO:0055114,GO:0050113,GO:0019310,GO:0005737,GO:0005506	AT2G19800.1	MIOX2	myo-inositol oxygenase 2
Lus10006243	PF06298			K02723	GO:0030145,GO:0016021,GO:0015979,GO:0009523	AT1G67740.1	PSBY,YCF32	photosystem II BY
Lus10006347	PF00924	KOG4629			GO:0055085,GO:0016020	AT5G12080.2	ATMSL10,MSL10	mechanosensitive channel of small conductance-like 10
Lus10006391	PF02469					AT4G12730.1	FLA2	FASCICLIN-like arabinogalactan 2
Lus10006456	PF00544		4.2.2.2	K01728		AT1G67750.1		Pectate lyase family protein
Lus10006489	PF00170				GO:0043565,GO:0006355,GO:0003700	AT1G45249.1	ABF2,AREB1,ATAREB1	abscisic acid responsive elements-binding factor 2
Lus10006552	PF00187,PF00967				GO:0008061,GO:0050832,GO:0042742	AT3G04720.1	HEL,PR-4,PR4	pathogenesis-related 4
Lus10006647	PF00249	KOG0048		K09422		AT5G52600.1	AtMYB82,MYB82	myb domain protein 82
Lus10006657	PF02298				GO:0009055	AT1G45063.2		copper ion binding;electron carriers
Lus10006709	PF03171,PF14226	KOG0143	1.14.11.19	K05277	GO:0055114,GO:0016491	AT4G22880.2	ANS,LDOX,TDS4,TT18	leucoanthocyanidin dioxygenase
Lus10006737	PF00070		1.6.5.9	K17871	GO:0055114,GO:0016491	AT4G05020.1	NDB2	NAD(P)H dehydrogenase B2
Lus10006740	PF00249			K09422		AT4G21440.1	ATM4,ATMYB102,MYB102	MYB-like 102
Lus10006751	PF05368,PF01925,PF05757			K08901	GO:0016021,GO:0019898,GO:0015979,GO:0009654,GO:0009523,GO:0005509	AT4G05180.1	PSBQ,PSBQ-2,PSII-Q	photosystem II subunit Q-2
Lus10006794	PF00931				GO:0043531	AT3G14470.1		NB-ARC domain-containing disease resistance protein
Lus10005786	PF14649			K19026		AT4G39420.2
Lus10006845
Lus10006851	PF00400			K03363	GO:0005515	AT4G33270.1	CDC20.1	Transducin family protein / WD-40 repeat family protein
Lus10006855	PF00657		3.1.1.3		GO:0016788	AT3G16370.1		GDSL-like Lipase/Acylhydrolase superfamily protein
Lus10006856	PF00657		3.1.1.3		GO:0016788	AT3G16370.1		GDSL-like Lipase/Acylhydrolase superfamily protein
Lus10006876	PF07728		6.6.1.2	K14572	GO:0016887,GO:0005524	AT1G67120.1		ATPases;nucleotide binding;ATP binding;nucleoside-triphosphatases;transcription factor binding
Lus10006887						AT4G19130.1		Replication factor-A protein 1-related
Lus10006987						AT5G57685.1	ATGDU3,GDU3,LSB1	glutamine dumper 3
Lus10007012	PF10950,PF13306
Lus10007017						AT3G60890.1	ZPR2	protein binding
Lus10007141
Lus10007146
Lus10028235	PF00370,PF02782		2.7.1.17	K00854	GO:0016773,GO:0005975	AT5G49650.1	XK-2,XK2	xylulose kinase-2
Lus10007235	PF01490	KOG1303				AT5G49630.1	AAP6	amino acid permease 6
Lus10007253	PF10350					AT3G55160.1
Lus10007257						AT5G47020.1
Lus10007336	PF00753	KOG0814	1.13.11.18			AT1G53580.1	ETHE1,GLX2-3,GLY3	glyoxalase II 3
Lus10007355	PF01073				GO:0055114,GO:0016616,GO:0006694,GO:0003854	AT1G78570.1	ATRHM1,RHM1,ROL1	rhamnose biosynthesis 1
Lus10007362	PF00504				GO:0016020,GO:0009765	AT1G29930.1	AB140,CAB1,CAB140,LHCB1.3	chlorophyll A/B binding protein 1
Lus10007372	PF00534,PF00862	KOG0853	2.4.1.13	K00695	GO:0016157,GO:0005985	AT1G73370.1	ATSUS6,SUS6	sucrose synthase 6
Lus10007378						AT5G20790.1
Lus10007399	PF01241			K02698	GO:0016020,GO:0015979,GO:0009522	AT1G30380.1	PSAK	photosystem I subunit K
Lus10007466	PF14543	KOG1339	3.4.23.12		GO:0006508,GO:0004190	AT4G16563.1		Eukaryotic aspartyl protease family protein
Lus10007537	PF05691		2.4.1.82	K06617		AT3G57520.1	AtSIP2,SIP2	seed imbibition 2
Lus10007543	PF00560,PF07714	KOG1187	2.7.10.1		GO:0005515,GO:0006468,GO:0004672	AT2G41820.1		Leucine-rich repeat protein kinase family protein
Lus10007572	PF10441					AT4G30150.1
Lus10007597	PF00201				GO:0016758,GO:0008152	AT2G36780.1		UDP-Glycosyltransferase superfamily protein
Lus10018358	PF00291	KOG1395	4.2.1.20	K01696		AT5G28237.1		Pyridoxal-5\'-phosphate-dependent enzyme family protein
Lus10007653	PF03151	KOG1441		K15283		AT1G61800.1	ATGPT2,GPT2	glucose-6-phosphate/phosphate translocator 2
Lus10007656	PF00232		3.2.1.21	K05350	GO:0005975,GO:0004553	AT1G61820.1	BGLU46	beta glucosidase 46
Lus10007659	PF00067	KOG0156			GO:0055114,GO:0020037,GO:0016705,GO:0005506	AT1G11600.1	CYP77B1	cytochrome P450, family 77, subfamily B, polypeptide 1
Lus10007731	PF00450	KOG1282		K16296	GO:0006508,GO:0004185	AT5G09640.1	SCPL19,SNG2	serine carboxypeptidase-like 19
Lus10007818	PF14226,PF03171	KOG0143	1.14.11.20		GO:0055114,GO:0016491	AT1G03400.1		2-oxoglutarate (2OG) and Fe(II)-dependent oxygenase superfamily protein
Lus10007849	PF02183,PF00046,PF04618	KOG0483		K09338	GO:0043565,GO:0006355,GO:0003700,GO:0003677,GO:0005634	AT4G16780.1	ATHB-2,ATHB2,HAT4,HB-2	homeobox protein 2
Lus10007900	PF00150		3.2.1.78	K19355	GO:0005975,GO:0004553	AT5G66460.1		Glycosyl hydrolase superfamily protein
Lus10007915	PF00281,PF00673	KOG0398		K02931		AT4G01310.1		Ribosomal L5P family protein
Lus10007949	PF00122		3.6.3.6		GO:0046872,GO:0000166	AT4G30190.2	AHA2,HA2,PMA2	H(+)-ATPase 2
Lus10007972	PF00201	KOG1192			GO:0016758,GO:0008152	AT1G73880.1	UGT89B1	UDP-glucosyl transferase 89B1
Lus10007981	PF01663	KOG2645	3.6.1.9		GO:0003824	AT4G29680.1		Alkaline-phosphatase-like family protein
Lus10008089	PF01266	KOG2614			GO:0055114,GO:0016491	AT5G11330.1		FAD/NAD(P)-binding oxidoreductase family protein
Lus10008117	PF00171		1.2.1.3	K14085	GO:0055114,GO:0016491,GO:0008152	AT1G54100.2	ALDH7B4	aldehyde dehydrogenase 7B4
Lus10008193	PF13499			K11583		AT5G28850.2		Calcium-binding EF-hand family protein
Lus10008203	PF04043,PF01095		3.1.1.11	K01051	GO:0004857,GO:0042545,GO:0030599,GO:0005618	AT4G02320.1		Plant invertase/pectin methylesterase inhibitor superfamily
Lus10008227	PF00191	KOG0819		K17095	GO:0005544,GO:0005509	AT1G35720.1	ANNAT1,ATOXY5,OXY5	annexin 1
Lus10008231						AT1G04030.1
Lus10008281	PF01852				GO:0008289	AT1G64720.1	CP5	Polyketide cyclase/dehydrase and lipid transport superfamily protein
Lus10008307	PF00328		2.7.4.24,2.7.4.21	K13024	GO:0003993	AT5G15070.1		Phosphoglycerate mutase-like family protein
Lus10008352	PF03222,PF01490	KOG1303			GO:0003333	AT5G23810.1	AAP7	amino acid permease 7
Lus10008355						AT5G56120.1
Lus10008392	PF08244,PF00251		3.2.1.26	K01193		AT3G13790.2	ATBFRUCT1,ATCWINV1	Glycosyl hydrolases family 32 protein
Lus10008432	PF01915,PF00933		3.2.1.58	K05349,K01188	GO:0005975,GO:0004553	AT5G20950.2		Glycosyl hydrolase family protein
Lus10008466	PF00582,PF07714	KOG1187	2.7.11.1		GO:0006950,GO:0006468,GO:0004672	AT5G12000.1		Protein kinase protein with adenine nucleotide alpha hydrolases-like domain
Lus10008513	PF14543,PF14541	KOG1339	3.4.23.12		GO:0006508,GO:0004190	AT4G16563.1		Eukaryotic aspartyl protease family protein
Lus10008518			2.4.1.186			AT2G35710.1		Nucleotide-diphospho-sugar transferases superfamily protein
Lus10008560						AT5G56850.1
Lus10008597	PF00069,PF00139	KOG1187	2.7.11.1		GO:0006468,GO:0005524,GO:0004672,GO:0030246	AT3G53810.1		Concanavalin A-like lectin protein kinase family protein
Lus10008646	PF13632		2.4.1.32	K13680		AT5G03760.1	ATCSLA09,ATCSLA9,CSLA09,CSLA9,RAT4	Nucleotide-diphospho-sugar transferases superfamily protein
Lus10008654	PF00026	KOG1339	3.4.23.12		GO:0006508,GO:0004190	AT3G54400.1		Eukaryotic aspartyl protease family protein
Lus10008673	PF00685	KOG1584			GO:0008146	AT5G07010.1	ATST2A,ST2A	sulfotransferase 2A
Lus10008878	PF06203,PF00072	KOG1601		K12130	GO:0005515,GO:0000160	AT5G24470.1	APRR5,PRR5	pseudo-response regulator 5
Lus10008990	PF00160	KOG0880	5.2.1.8	K03768	GO:0006457,GO:0003755,GO:0000413	AT1G74070.1		Cyclophilin-like peptidyl-prolyl cis-trans isomerase family protein
Lus10008992	PF02519			K14488	GO:0009733	AT2G21200.1		SAUR-like auxin-responsive protein family
Lus10009041	PF12695	KOG1455	3.1.1.23			AT1G73480.1		alpha/beta-Hydrolases superfamily protein
Lus10009058	PF00314					AT1G73620.1		Pathogenesis-related thaumatin superfamily protein
Lus10009092	PF04525					AT5G01750.2		Protein of unknown function (DUF567)
Lus10009172	PF12338,PF00101		4.1.1.39	K01602		AT1G67090.1	RBCS1A	ribulose bisphosphate carboxylase small chain 1A
Lus10009180	PF06026	KOG3075	5.3.1.6		GO:0009052,GO:0004751	AT3G04790.1		Ribose 5-phosphate isomerase, type A protein
Lus10009196	PF02298				GO:0009055	AT5G53870.1	AtENODL1,ENODL1	early nodulin-like protein 1
Lus10009203	PF12697					AT2G23620.1	ATMES1,MES1	methyl esterase 1
Lus10009205	PF12697					AT2G23580.1	ABE4,ATMES4,MES4	methyl esterase 4
Lus10009210	PF00481	KOG0698	3.1.3.16	K17506	GO:0003824,GO:0006470,GO:0004722	AT3G15260.2		Protein phosphatase 2C family protein
Lus10009307	PF15787					AT2G45540.1		WD-40 repeat family protein / beige-related
Lus10009349						AT5G66800.1
Lus10009365	PF05922,PF00082		3.4.14.10		GO:0006508,GO:0004252	AT5G67090.1		Subtilisin-like serine endopeptidase family protein
Lus10020536	PF13676,PF00931	KOG4658			GO:0007165,GO:0005515,GO:0043531	AT1G27170.1		transmembrane receptors;ATP binding
Lus10009418						AT1G71970.1
Lus10009485	PF01926				GO:0005525	AT1G33970.5		P-loop containing nucleoside triphosphate hydrolases superfamily protein
Lus10009530		KOG4323	3.6.4.12			AT5G16680.1		RING/FYVE/PHD zinc finger superfamily protein
Lus10009582	PF08276,PF01453,PF07714	KOG1187	2.7.11.1		GO:0006468,GO:0004672	AT3G16030.1	CES101	lectin protein kinase family protein
Lus10009609	PF00581					AT5G23060.1	CaS	calcium sensing receptor
Lus10009619	PF00160	KOG0880	5.2.1.8	K03768	GO:0006457,GO:0003755,GO:0000413	AT1G74070.1		Cyclophilin-like peptidyl-prolyl cis-trans isomerase family protein
Lus10009620	PF02519			K14488	GO:0009733	AT4G38840.1		SAUR-like auxin-responsive protein family
Lus10009679	PF12695	KOG1455	3.1.1.23			AT1G73480.1		alpha/beta-Hydrolases superfamily protein
Lus10009712						AT2G13370.1	CHR5	chromatin remodeling 5
Lus10009747	PF13943					AT1G47200.1	WPP2	WPP domain protein 2
Lus10009748	PF05922,PF00082		3.4.14.10		GO:0006508,GO:0004252	AT5G67090.1		Subtilisin-like serine endopeptidase family protein
Lus10009799	PF08541,PF08392		2.3.1.199		GO:0016747,GO:0008610,GO:0016020,GO:0006633	AT2G26250.1	FDH,KCS10	3-ketoacyl-CoA synthase 10
Lus10009808	PF03435,PF04455,PF05222,PF16653		1.5.1.8,1.5.1.9		GO:0055114,GO:0016491	AT4G33150.2	LKR,LKR/SDH,SDH	lysine-ketoglutarate reductase/saccharopine dehydrogenase bifunctional enzyme
Lus10009876	PF00201		2.4.1.323		GO:0016758,GO:0008152	AT1G22380.1	AtUGT85A3,UGT85A3	UDP-glucosyl transferase 85A3
Lus10009911						AT5G59320.1	LTP3	lipid transfer protein 3
Lus10009950						AT1G51400.1		Photosystem II 5 kD protein
Lus10009972	PF00295				GO:0005975,GO:0004650	AT3G62110.1		Pectin lyase-like superfamily protein
Lus10009988	PF00005,PF00664		3.6.3.44	K05658	GO:0016887,GO:0005524,GO:0055085,GO:0042626,GO:0016021,GO:0006810	AT3G62150.1	PGP21	P-glycoprotein 21
Lus10010024	PF14570,PF13632		2.4.2.24	K00770		AT1G02730.1	ATCSLD5,CSLD5,SOS6	cellulose synthase-like D5
Lus10010025	PF01501		2.4.1.43		GO:0016757	AT3G62660.1	GATL7	galacturonosyltransferase-like 7
Lus10010028	PF16186,PF01749,PF00514				GO:0008565,GO:0006606,GO:0005737,GO:0005634,GO:0005515	AT3G06720.1	AIMP ALPHA,AT-IMP,ATKAP ALPHA,IMPA-1,IMPA1	importin alpha isoform 1
Lus10010112	PF13301					AT3G61870.1
Lus10010140	PF03168					AT1G01470.1	LEA14,LSR3	Late embryogenesis abundant protein
Lus10010152	PF03141				GO:0008168	AT1G33170.1		S-adenosyl-L-methionine-dependent methyltransferases superfamily protein
Lus10010200	PF14870					AT5G23120.1	HCF136	photosystem II stability/assembly factor, chloroplast (HCF136)
Lus10010263	PF08263,PF13855,PF07714	KOG1187	2.7.11.1		GO:0005515,GO:0006468,GO:0004672	AT4G37250.1		Leucine-rich repeat protein kinase family protein
Lus10010278	PF14541,PF14543				GO:0006508,GO:0004190	AT1G03220.1		Eukaryotic aspartyl protease family protein
Lus10010286						AT4G01575.1		serine protease inhibitor, Kazal-type family protein
Lus10010307	PF00759		3.2.1.4		GO:0005975,GO:0004553	AT4G02290.1	AtGH9B13,GH9B13	glycosyl hydrolase 9B13
Lus10010308	PF00534,PF00862		2.4.1.13	K00695	GO:0016157,GO:0005985	AT5G49190.1	ATSUS2,SSA,SUS2	sucrose synthase 2
Lus10010375	PF12530					AT3G27670.1	RST1	ARM repeat superfamily protein
Lus10010534	PF07690	KOG0254			GO:0055085,GO:0016021	AT5G26340.1	ATSTP13,MSS1,STP13	Major facilitator superfamily protein
Lus10010671		KOG1594				AT1G64770.1	NDF2,NDH45	NDH-dependent cyclic electron flow 1
Lus10010696	PF00892				GO:0016021,GO:0016020,GO:0022857	AT1G70260.1		nodulin MtN21 /EamA-like transporter family protein
Lus10010709	PF02984,PF00134	KOG0656		K18810	GO:0005634	AT1G70210.1	ATCYCD1;1,CYCD1;1	CYCLIN D1;1
Lus10010712	PF00201	KOG1192	2.4.1.195	K11820	GO:0016758,GO:0008152	AT1G24100.1	UGT74B1	UDP-glucosyl transferase 74B1
Lus10010723	PF00072				GO:0000160	AT1G10470.1	ARR4,ATRR1,IBC7,MEE7	response regulator 4
Lus10010741	PF12710,PF01553		2.3.1.198,2.3.1.15		GO:0016746,GO:0008152	AT2G38110.1	ATGPAT6,GPAT6	glycerol-3-phosphate acyltransferase 6
Lus10010753	PF00564				GO:0005515	AT5G09620.1		Octicosapeptide/Phox/Bem1p family protein
Lus10010769	PF00190				GO:0045735	AT5G20630.1	ATGER3,GER3,GLP3,GLP3A,GLP3B	germin 3
Lus10010866	PF00182	KOG4742	3.2.1.14	K01183	GO:0016998,GO:0006032,GO:0004568	AT3G54420.1	ATCHITIV,ATEP3,CHIV,EP3	homolog of carrot EP3-3 chitinase
Lus10010883
Lus10010897	PF01501	KOG1950	2.4.1.123	K18819	GO:0016757	AT2G47180.1	AtGolS1,GolS1	galactinol synthase 1
Lus10010904	PF04398					AT1G09310.1		Protein of unknown function, DUF538
Lus10010942	PF04321,PF01073			K12450	GO:0055114,GO:0016616,GO:0006694,GO:0003854	AT1G78570.1	ATRHM1,RHM1,ROL1	rhamnose biosynthesis 1
Lus10010943	PF00201,PF01277	KOG1192	2.4.1.324		GO:0016758,GO:0008152,GO:0016021,GO:0012511	AT1G22400.1	ATUGT85A1,UGT85A1	UDP-Glycosyltransferase superfamily protein
Lus10010946	PF13855				GO:0005515	AT2G42800.1	AtRLP29,RLP29	receptor like protein 29
Lus10010952						AT1G65710.1
Lus10010989	PF00107,PF16884		1.3.1.74	K07119	GO:0055114,GO:0016491,GO:0008270	AT5G16990.1		Zinc-binding dehydrogenase family protein
Lus10011013	PF03330,PF01357					AT4G17030.1	AT-EXPR,ATEXLB1,ATEXPR1,ATHEXP BETA 3.1,EXLB1,EXPR	expansin-like B1
Lus10011033	PF00271,PF00176	KOG0390	3.6.4.12	K10875	GO:0005524	AT1G05490.1	chr31	chromatin remodeling 31
Lus10011035	PF01373		3.2.1.2	K01177	GO:0016161,GO:0000272	AT4G17090.1	BAM3,BMY8,CT-BMY	chloroplast beta-amylase
Lus10011041	PF03372	KOG0565	3.1.3.56			AT4G18010.2	5PTASE2,AT5PTASE2,IP5PII	myo-inositol polyphosphate 5-phosphatase 2
Lus10000185	PF00657		3.2.1.51		GO:0016788	AT3G26430.1		GDSL-like Lipase/Acylhydrolase superfamily protein
Lus10011059
Lus10011060	PF00485		2.7.1.19		GO:0016301,GO:0008152,GO:0005524	AT1G32060.1	PRK	phosphoribulokinase
Lus10011082	PF00651,PF03000				GO:0005515	AT5G67385.1		Phototropic-responsive NPH3 family protein
Lus10011102	PF16113,PF00725,PF02737	KOG1683	5.1.2.3,1.1.1.35,5.3.3.8,4.2.1.17	K10527	GO:0055114,GO:0016491,GO:0006631,GO:0003857	AT4G29010.1	AIM1	Enoyl-CoA hydratase/isomerase family
Lus10043070	PF01535,PF13041					AT4G04790.1		Tetratricopeptide repeat (TPR)-like superfamily protein
Lus10011174	PF04720					AT4G32480.1		Protein of unknown function (DUF506)
Lus10011191	PF12481					AT4G27450.1		Aluminium induced protein with YGL and LRDR motifs
Lus10011212	PF12695	KOG1455	2.3.1.22			AT1G11090.1		alpha/beta-Hydrolases superfamily protein
Lus10011230						AT4G21620.1		glycine-rich protein
Lus10011302	PF00560,PF08263,PF13855,PF00069	KOG1187	2.7.11.1		GO:0005515,GO:0006468,GO:0005524,GO:0004672	AT5G06940.1		Leucine-rich repeat receptor-like protein kinase family protein
Lus10011307	PF00010				GO:0046983	AT3G57800.2		basic helix-loop-helix (bHLH) DNA-binding superfamily protein
Lus10011316						AT1G51100.1
Lus10011326	PF02045				GO:0006355,GO:0003700	AT1G30500.2	NF-YA7	nuclear factor Y, subunit A7
Lus10011358	PF14368					AT1G27950.1	LTPG1	glycosylphosphatidylinositol-anchored lipid protein transfer 1
Lus10011387	PF00560,PF08263,PF07714	KOG1187	2.7.11.1		GO:0005515,GO:0006468,GO:0004672	AT3G47570.1		Leucine-rich repeat protein kinase family protein
Lus10011400	PF00544		4.2.2.2	K01728		AT1G67750.1		Pectate lyase family protein
Lus10011507	PF02984,PF00134	KOG0656		K14505	GO:0005634	AT5G67260.1	CYCD3;2	CYCLIN D3;2
Lus10011531						AT5G67390.2
Lus10011550	PF05637	KOG4748	2.4.2.39		GO:0016757,GO:0016021	AT2G22900.1		Galactosyl transferase GMA12/MNN10 family protein
Lus10011597	PF06955,PF00722		2.4.1.207,3.2.1.151	K08235	GO:0048046,GO:0016762,GO:0006073,GO:0005618,GO:0005975,GO:0004553	AT5G65730.1	XTH6	xyloglucan endotransglucosylase/hydrolase 6
Lus10011655	PF00400	KOG0266	2.7.11.7		GO:0005515	AT2G26490.1		Transducin/WD40 repeat-like superfamily protein
Lus10011665	PF08041				GO:0009512	AT2G26500.2		cytochrome b6f complex subunit (petM), putative
Lus10011774	PF03767		3.1.3.2		GO:0003993	AT1G04040.1		HAD superfamily, subfamily IIIB acid phosphatase
Lus10011783	PF00076	KOG4205		K14411	GO:0003676	AT4G14300.1		RNA-binding (RRM/RBD/RNP motifs) family protein
Lus10011835						AT3G25130.1
Lus10011885	PF00544		4.2.2.2	K01728		AT3G07010.1		Pectin lyase-like superfamily protein
Lus10011913	PF02427			K02693	GO:0015979,GO:0009538,GO:0009522	AT2G20260.1	PSAE-2	photosystem I subunit E-2
Lus10011979	PF03171,PF14226	KOG0143	1.14.11.32		GO:0055114,GO:0016491	AT1G17020.1	ATSRG1,SRG1	senescence-related gene 1
Lus10011981	PF14226,PF03171	KOG0143	1.14.11.32		GO:0055114,GO:0016491	AT1G17020.1	ATSRG1,SRG1	senescence-related gene 1
Lus10012044						AT2G15890.1	MEE14	maternal effect embryo arrest 14
Lus10012076	PF02212,PF00350,PF01031				GO:0005525,GO:0003924	AT4G33650.1	ADL2,DRP3A	dynamin-related protein 3A
Lus10012086	PF01241			K02698	GO:0016020,GO:0015979,GO:0009522	AT1G30380.1	PSAK	photosystem I subunit K
Lus10012101	PF12819,PF07714	KOG1187	2.7.11.1		GO:0006468,GO:0004672	AT2G23200.1		Protein kinase superfamily protein
Lus10012137	PF04172					AT1G32080.1		membrane protein, putative
Lus10012202	PF02045				GO:0006355,GO:0003700	AT1G30500.1	NF-YA7	nuclear factor Y, subunit A7
Lus10012225	PF00560,PF00069	KOG1187	2.7.11.1		GO:0005515,GO:0006468,GO:0005524,GO:0004672	AT3G51740.1	IMK2	inflorescence meristem receptor-like kinase 2
Lus10012226	PF00847				GO:0006355,GO:0003700	AT2G40340.1	AtERF48,DREB2C	Integrase-type DNA-binding superfamily protein
Lus10012231	PF10604					AT2G38310.1	PYL4,RCAR10	PYR1-like 4
Lus10012255	PF13704					AT4G37420.1		Domain of unknown function (DUF23)
Lus10012262	PF07707,PF00754,PF12248,PF00651	KOG4276			GO:0005515	AT2G30600.3		BTB/POZ domain-containing protein
Lus10012291	PF00004				GO:0005524	AT1G73170.1		P-loop containing nucleoside triphosphate hydrolases superfamily protein
Lus10012317	PF03109,PF02803,PF00108		2.3.1.9	K13457	GO:0016747,GO:0008152	AT3G07700.1		Protein kinase superfamily protein
Lus10012344	PF02469					AT4G12730.1	FLA2	FASCICLIN-like arabinogalactan 2
Lus10012452	PF00213	KOG1662	3.6.3.14	K02113	GO:0046933,GO:0015986	AT4G09650.1	ATPD	ATP synthase delta-subunit gene
Lus10012458						AT5G64510.1
Lus10012466	PF00407				GO:0009607,GO:0006952	AT1G70830.1	MLP28	MLP-like protein 28
Lus10012466	PF00407				GO:0009607,GO:0006952	AT1G70830.1	MLP28	MLP-like protein 28
Lus10012503	PF03227	KOG3160				AT1G07080.1		Thioredoxin superfamily protein
Lus10012517	PF01842,PF07714	KOG0192	2.7.12.1		GO:0016597,GO:0008152,GO:0006468,GO:0004672	AT4G35780.1		ACT-like protein tyrosine kinase family protein
Lus10012525
Lus10012550	PF01842		2.7.7.59		GO:0016597,GO:0008152	AT3G01990.1	ACR6	ACT domain repeat 6
Lus10012586	PF08541		2.3.1.74	K00660	GO:0016747,GO:0008610	AT5G13930.1	ATCHS,CHS,TT4	Chalcone and stilbene synthase family protein
Lus10012591	PF00044,PF02800	KOG0657	1.2.1.12,1.2.1.13	K05298	GO:0055114,GO:0016620	AT1G12900.1	GAPA-2	glyceraldehyde 3-phosphate dehydrogenase A subunit 2
Lus10012600						AT1G13680.1		PLC-like phosphodiesterases superfamily protein
Lus10012617	PF13301					AT3G61870.1
Lus10012741	PF01554	KOG1347		K03327	GO:0055085,GO:0016020,GO:0015297,GO:0015238,GO:0006855	AT5G65380.1		MATE efflux family protein
Lus10012742	PF00407				GO:0009607,GO:0006952	AT1G70830.1	MLP28	MLP-like protein 28
Lus10012744	PF00125	KOG1745		K11253	GO:0003677,GO:0000786	AT5G65360.1		Histone superfamily protein
Lus10012805	PF00069		2.7.11.22,2.7.11.23	K08819	GO:0006468,GO:0005524,GO:0004672	AT1G54610.1		Protein kinase superfamily protein
Lus10012807						AT4G15563.1
Lus10012834	PF06955,PF00722		2.4.1.207		GO:0048046,GO:0016762,GO:0006073,GO:0005618,GO:0005975,GO:0004553	AT5G57550.1	XTH25,XTR3	xyloglucan endotransglucosylase/hydrolase 25
Lus10012861						AT5G05180.1
Lus10012870	PF03106				GO:0043565,GO:0006355,GO:0003700	AT3G56400.1	ATWRKY70,WRKY70	WRKY DNA-binding protein 70
Lus10012878	PF02431		5.5.1.6		GO:0016872	AT5G05270.1		Chalcone-flavanone isomerase family protein
Lus10012883	PF00081,PF02777,PF01283	KOG0876	1.15.1.1	K04564	GO:0055114,GO:0046872,GO:0006801,GO:0004784,GO:0006412,GO:0005840,GO:0005622,GO:0003735	AT3G10920.1	ATMSD1,MEE33,MSD1	manganese superoxide dismutase 1
Lus10012922	PF00642	KOG1595			GO:0046872	AT2G19810.1		CCCH-type zinc finger family protein
Lus10012939						AT5G56550.1	ATOXS3,OXS3	oxidative stress 3
Lus10012962	PF00481	KOG0698	3.1.3.16	K14497	GO:0003824,GO:0006470,GO:0004722	AT4G26080.1	ABI1,AtABI1	Protein phosphatase 2C family protein
Lus10012964	PF00390,PF03949		1.1.1.40	K00029	GO:0055114,GO:0004471,GO:0051287	AT2G19900.1	ATNADP-ME1,NADP-ME1	NADP-malic enzyme 1
Lus10012965	PF05183	KOG0988	2.7.7.48	K11699	GO:0003968	AT2G19930.1		RNA-dependent RNA polymerase family protein
Lus10012967	PF05553					AT1G52140.1
Lus10012990	PF02358,PF00982		2.4.1.15,3.1.3.12	K16055	GO:0005992,GO:0003824	AT1G23870.1	ATTPS9,TPS9	trehalose-phosphatase/synthase 9
Lus10012993	PF02705			K03549	GO:0071805,GO:0016020,GO:0015079	AT1G60160.1		Potassium transporter family protein
Lus10013001	PF04564		6.3.2.19		GO:0016567,GO:0004842	AT1G60190.1		ARM repeat superfamily protein
Lus10013006	PF06075					AT1G23790.1		Plant protein of unknown function (DUF936)
Lus10013009	PF03181					AT1G70370.1	PG2	polygalacturonase 2
Lus10013062
Lus10013073	PF08263,PF13855,PF00069	KOG1187	2.7.11.1		GO:0005515,GO:0006468,GO:0005524,GO:0004672	AT1G10850.1		Leucine-rich repeat protein kinase family protein
Lus10013078	PF16320,PF00542	KOG1715		K02935	GO:0006412,GO:0003735	AT3G27830.1	RPL12,RPL12-A	ribosomal protein L12-A
Lus10013083	PF00892	KOG1441		K15283	GO:0016021,GO:0016020	AT3G01550.1	ATPPT2,PPT2	phosphoenolpyruvate (pep)/phosphate translocator 2
Lus10013155	PF00631,PF00171		1.2.1.3	K14085	GO:0007186,GO:0005834,GO:0004871,GO:0055114,GO:0016491,GO:0008152	AT1G54100.2	ALDH7B4	aldehyde dehydrogenase 7B4
Lus10013187	PF05922,PF02225,PF00082		3.4.21.25		GO:0006508,GO:0004252	AT3G14240.1		Subtilase family protein
Lus10013195	PF13578					AT1G01180.1		S-adenosyl-L-methionine-dependent methyltransferases superfamily protein
Lus10013272	PF07063					AT1G07040.1
Lus10013291	PF13704					AT1G27200.1		Domain of unknown function (DUF23)
Lus10013296	PF01501		2.4.1.43		GO:0016757	AT1G70090.1	GATL9,LGT8	glucosyl transferase family 8
Lus10013324	PF00026		3.4.23.12		GO:0006508,GO:0004190	AT3G52500.1		Eukaryotic aspartyl protease family protein
Lus10013336	PF01343				GO:0008233,GO:0006508	AT1G73990.1	SPPA,SPPA1	signal peptide peptidase
Lus10013342	PF08263,PF00069	KOG1187	2.7.11.1		GO:0006468,GO:0005524,GO:0004672	AT2G01820.1		Leucine-rich repeat protein kinase family protein
Lus10013384	PF00008,PF13947,PF00069	KOG1187	2.7.11.1		GO:0005515,GO:0030247,GO:0006468,GO:0005524,GO:0004672	AT1G21270.1	WAK2	wall-associated kinase 2
Lus10013417	PF00534,PF00862	KOG0853	2.4.1.13		GO:0016157,GO:0005985	AT4G02280.1	ATSUS3,SUS3	sucrose synthase 3
Lus10013496	PF12695					AT1G15060.1		Uncharacterised conserved protein UCP031088, alpha/beta hydrolase
Lus10013538	PF00646,PF01344				GO:0005515	AT1G15670.1		Galactose oxidase/kelch repeat superfamily protein
Lus10013546	PF00432		5.4.99.39	K15813	GO:0003824	AT1G78955.1	CAMS1	camelliol C synthase 1
Lus10013609
Lus10013652			2.4.1.324		GO:0016758,GO:0008152	AT1G22360.1	AtUGT85A2,UGT85A2	UDP-glucosyl transferase 85A2
Lus10013667	PF00544		4.2.2.2			AT5G63180.1		Pectin lyase-like superfamily protein
Lus10013668	PF00544		4.2.2.2			AT5G63180.1		Pectin lyase-like superfamily protein
Lus10013721	PF01095		3.1.1.11		GO:0042545,GO:0030599,GO:0005618	AT5G09760.1		Plant invertase/pectin methylesterase inhibitor superfamily
Lus10013778	PF00504			K08916	GO:0016020,GO:0009765	AT4G10340.1	LHCB5	light harvesting complex of photosystem II 5
Lus10013805	PF00221		4.3.1.24	K10775		AT2G37040.1	ATPAL1,PAL1	PHE ammonia lyase 1
Lus10013948	PF00125	KOG1745		K11253	GO:0003677,GO:0000786	AT3G27360.1		Histone superfamily protein
Lus10013957	PF00657		3.1.1.3		GO:0016788	AT5G45960.1		GDSL-like Lipase/Acylhydrolase superfamily protein
Lus10013974	PF05078					AT4G18425.1		Protein of unknown function (DUF679)
Lus10013975	PF05078					AT4G18425.1		Protein of unknown function (DUF679)
Lus10013985
Lus10013997	PF05564					AT1G28330.4	DRM1,DYL1	dormancy-associated protein-like 1
Lus10014003						AT4G13230.1		Late embryogenesis abundant protein (LEA) family protein
Lus10014018	PF06203,PF00072			K12129	GO:0005515,GO:0000160	AT5G02810.1	APRR7,PRR7	pseudo-response regulator 7
Lus10019885	PF00135		4.2.99.22			AT2G03550.1		alpha/beta-Hydrolases superfamily protein
Lus10014066	PF00170	KOG4196		K14432	GO:0043565,GO:0006355,GO:0003700	AT3G19290.1	ABF4,AREB2	ABRE binding factor 4
Lus10014082	PF00201	KOG1192	2.4.1.128		GO:0016758,GO:0008152	AT2G15480.2	UGT73B5	UDP-glucosyl transferase 73B5
Lus10014090
Lus10014150	PF14510,PF08370,PF00005,PF01061		3.6.3.44		GO:0016887,GO:0005524,GO:0016020	AT3G16340.1	ATPDR1,PDR1	pleiotropic drug resistance 1
Lus10014224						AT2G36145.1
Lus10014235	PF08263,PF13855,PF07714	KOG1187	2.7.11.1		GO:0005515,GO:0006468,GO:0004672	AT3G51740.1	IMK2	inflorescence meristem receptor-like kinase 2
Lus10014261						AT5G66230.1		Chalcone-flavanone isomerase family protein
Lus10014268	PF11995,PF00225	KOG4280	3.6.4.4	K11498	GO:0008017,GO:0007018,GO:0005524,GO:0003777,GO:0005871	AT5G66310.1		ATP binding microtubule motor family protein
Lus10014390	PF00585,PF00291	KOG1250	4.3.1.19	K01754		AT3G10050.1	OMR1	L-O-methylthreonine resistant 1
Lus10014411	PF00230	KOG0223		K09873	GO:0016020,GO:0006810,GO:0005215	AT2G36830.1	GAMMA-TIP,GAMMA-TIP1,TIP1;1	gamma tonoplast intrinsic protein
Lus10014475	PF01657					AT1G04520.1	PDLP2	plasmodesmata-located protein 2
Lus10014534	PF00160	KOG0884,KOG0881	5.2.1.8		GO:0006457,GO:0003755,GO:0000413	AT3G01480.1	ATCYP38,CYP38	cyclophilin 38
Lus10014610						AT3G27250.1
Lus10014614	PF00479,PF02781		1.1.1.49		GO:0055114,GO:0050661,GO:0006006,GO:0004345	AT5G40760.1	G6PD6	glucose-6-phosphate dehydrogenase 6
Lus10014651	PF00139				GO:0030246	AT2G37710.1	RLK	receptor lectin kinase
Lus10014665	PF11250					AT1G03170.1		Protein of unknown function (DUF3049)
Lus10014669	PF01370				GO:0050662,GO:0003824	AT3G63140.1	CSP41A	chloroplast stem-loop binding protein of 41 kDa
Lus10014689	PF13561,PF00106	KOG1208		K15095	GO:0016491,GO:0008152	AT3G61220.1		NAD(P)-binding Rossmann-fold superfamily protein
Lus10014765	PF00291	KOG1252	4.4.1.9	K13034	GO:0050017,GO:0019499,GO:0005739,GO:0004124	AT3G61440.1	ARATH;BSAS3;1,ATCYSC1,CYSC1	cysteine synthase C1
Lus10014801	PF07690	KOG0255		K08202	GO:0055085,GO:0016021	AT3G20660.1	4-Oct,AtOCT4	organic cation/carnitine transporter4
Lus10014813	PF11883,PF08276,PF00954,PF01453,PF07714	KOG1187	2.7.11.1		GO:0004674,GO:0048544,GO:0006468,GO:0004672	AT4G27290.1		S-locus lectin protein kinase family protein
Lus10014824	PF12899		3.2.1.26		GO:0033926	AT4G09510.1	CINV2	cytosolic invertase 2
Lus10014982	PF07918
Lus10015087	PF04520					AT5G03230.1		Protein of unknown function, DUF584
Lus10015134						AT2G32500.1		Stress responsive alpha-beta barrel domain protein
Lus10015138	PF00067				GO:0055114,GO:0020037,GO:0016705,GO:0005506	AT4G15440.1	CYP74B2,HPL1	hydroperoxide lyase 1
Lus10015151	PF07983,PF00332		3.2.1.39		GO:0005975,GO:0004553	AT2G05790.1		O-Glycosyl hydrolases family 17 protein
Lus10015184	PF01477,PF00305		1.13.11.58	K15718	GO:0005515,GO:0055114,GO:0046872,GO:0016702	AT1G55020.1	ATLOX1,LOX1	lipoxygenase 1
Lus10015186	PF08355,PF00071,PF08356			K07870	GO:0007264,GO:0005525	AT5G27540.2	emb2473,MIRO1	MIRO-related GTP-ase 1
Lus10015279	PF00234					AT5G59320.1	LTP3	lipid transfer protein 3
Lus10015285	PF08246,PF00112	KOG1543,KOG1542	3.4.22.33		GO:0008234,GO:0006508	AT5G45890.1	SAG12	senescence-associated gene 12
Lus10015343	PF00328		2.7.4.24,2.7.4.21	K13024	GO:0003993	AT3G01310.1		Phosphoglycerate mutase-like family protein
Lus10015418	PF05564					AT1G28330.1	DRM1,DYL1	dormancy-associated protein-like 1
Lus10015426
Lus10015430	PF10374,PF10373					AT1G28260.2		Telomerase activating protein Est1
Lus10015437	PF04720					AT4G32480.1		Protein of unknown function (DUF506)
Lus10015462	PF00111			K02639	GO:0051536,GO:0009055	AT1G60950.1	ATFD2,FED A	2Fe-2S ferredoxin-like superfamily protein
Lus10015500						AT4G30410.2		sequence-specific DNA binding transcription factors
Lus10015528	PF04535					AT4G25830.1		Uncharacterised protein family (UPF0497)
Lus10015560	PF00085,PF01507	KOG0189	1.8.4.10	K05907	GO:0045454,GO:0008152,GO:0003824	AT4G21990.1	APR3,ATAPR3,PRH-26,PRH26	APS reductase 3
Lus10015625	PF02140,PF01301		3.2.1.23		GO:0030246,GO:0005975,GO:0004553	AT3G13750.1	BGAL1	beta galactosidase 1
Lus10015629						AT1G55170.1
Lus10015651	PF08880,PF08879				GO:0006355,GO:0005634,GO:0005524,GO:0032502,GO:0006351	AT3G13960.1	AtGRF5,GRF5	growth-regulating factor 5
Lus10015676	PF00069	KOG0583	2.7.11.1	K14498	GO:0006468,GO:0005524,GO:0004672	AT4G40010.1	SNRK2-7,SNRK2.7,SRK2F	SNF1-related protein kinase 2.7
Lus10015677	PF13424					AT3G14110.2	FLU	Tetratricopeptide repeat (TPR)-like superfamily protein
Lus10015684	PF03999			K16732	GO:0008017,GO:0000910,GO:0000226	AT5G51600.1	ATMAP65-3,MAP65-3,PLE	Microtubule associated protein (MAP65/ASE1) family protein
Lus10015720	PF06203,PF00072			K12127	GO:0005515,GO:0000160	AT5G61380.1	APRR1,AtTOC1,PRR1,TOC1	CCT motif -containing response regulator protein
Lus10015754	PF03083	KOG1623		K15382		AT5G13170.1	SAG29	senescence-associated gene 29
Lus10015759						AT2G35450.1		catalytics;hydrolases
Lus10015768
Lus10015769	PF11820					AT3G48660.1		Protein of unknown function (DUF 3339)
Lus10015831	PF00504			K08917	GO:0016020,GO:0009765	AT1G15820.1	CP24,LHCB6	light harvesting complex photosystem II subunit 6
Lus10015834	PF00504			K08917	GO:0016020,GO:0009765	AT1G15820.1	CP24,LHCB6	light harvesting complex photosystem II subunit 6
Lus10015846						AT5G64170.1		dentin sialophosphoprotein-related
Lus10015857	PF15787	KOG1787				AT2G45540.1		WD-40 repeat family protein / beige-related
Lus10015919	PF06026	KOG3075	5.3.1.6	K01807	GO:0009052,GO:0004751	AT3G04790.1		Ribose 5-phosphate isomerase, type A protein
Lus10016004	PF04783,PF04782					AT4G35240.2		Protein of unknown function (DUF630 and DUF632)
Lus10016022	PF13704					AT4G37420.1		Domain of unknown function (DUF23)
Lus10025177						AT4G12680.1
Lus10016083	PF00501		6.2.1.3	K01897	GO:0008152,GO:0003824	AT2G04350.1	LACS8	AMP-dependent synthetase and ligase family protein
Lus10016111
Lus10016133	PF00403	KOG1603			GO:0046872,GO:0030001	AT5G60800.1		Heavy metal transport/detoxification superfamily protein
Lus10016134
Lus10016161	PF03168					AT5G22870.1		Late embryogenesis abundant (LEA) hydroxyproline-rich glycoprotein family
Lus10016194	PF02469					AT3G11700.1	FLA18	FASCICLIN-like arabinogalactan protein 18 precursor
Lus10016204	PF12695		3.1.1.1			AT5G06570.2		alpha/beta-Hydrolases superfamily protein
Lus10016231	PF03018					AT1G65870.1		Disease resistance-responsive (dirigent-like protein) family protein
Lus10016238						AT3G58070.1	GIS	C2H2 and C2HC zinc fingers superfamily protein
Lus10016259	PF00022			K10355		AT3G46520.1	ACT12	actin-12
Lus10016312	PF03765,PF00650	KOG1470				AT1G75170.2		Sec14p-like phosphatidylinositol transfer family protein
Lus10016316	PF00931	KOG4658			GO:0043531	AT3G14470.1		NB-ARC domain-containing disease resistance protein
Lus10016317	PF04043				GO:0004857	AT1G47960.1	ATC/VIF1,C/VIF1	cell wall / vacuolar inhibitor of fructosidase 1
Lus10016319	PF04043				GO:0004857	AT3G17130.1		Plant invertase/pectin methylesterase inhibitor superfamily protein
Lus10016353	PF02458		2.3.1.84		GO:0016747	AT3G26040.1		HXXXD-type acyl-transferase family protein
Lus10016358						AT2G41430.1	CID1,ERD15,LSR1	dehydration-induced protein (ERD15)
Lus10016369		KOG1454				AT5G13800.1	CRN1,PPH	pheophytinase
Lus10016380	PF03350					AT5G13720.1		Uncharacterised protein family (UPF0114)
Lus10016398	PF01494	KOG2614			GO:0071949	AT4G38540.1		FAD/NAD(P)-binding oxidoreductase family protein
Lus10016440	PF00432,PF13243		5.4.99.39		GO:0003824	AT1G78950.1		Terpenoid cyclases family protein
Lus10016441	PF00432		5.4.99.39	K15813	GO:0003824	AT1G78955.1	CAMS1	camelliol C synthase 1
Lus10016493	PF00481	KOG0698	3.1.3.16	K14497	GO:0003824,GO:0006470,GO:0004722	AT1G07430.1	HAI2	highly ABA-induced PP2C gene 2
Lus10016526	PF00856		2.1.1.43		GO:0005515	AT5G24330.1	ATXR6,SDG34	ARABIDOPSIS TRITHORAX-RELATED PROTEIN 6
Lus10016558	PF00022			K10355		AT3G12110.1	ACT11	actin-11
Lus10016581	PF02201			K15223	GO:0005515	AT4G22360.1		SWIB complex BAF60b domain-containing protein
Lus10016589	PF00225,PF06548	KOG4280	3.6.4.4	K10400	GO:0008017,GO:0007018,GO:0005524,GO:0003777,GO:0005871	AT3G20150.1		Kinesin motor family protein
Lus10016616	PF00808	KOG0869		K08065		AT4G14540.1	NF-YB3	nuclear factor Y, subunit B3
Lus10016626	PF05701					AT5G55860.1		Plant protein of unknown function (DUF827)
Lus10016635	PF07690		3.6.3.27	K08176	GO:0055085,GO:0016021	AT3G54700.1	PHT1;7	phosphate transporter 1;7
Lus10016640	PF01073	KOG1371	5.1.3.6	K08679	GO:0055114,GO:0016616,GO:0006694,GO:0003854	AT3G23820.1	GAE6	UDP-D-glucuronate 4-epimerase 6
Lus10016763	PF00571	KOG1764				AT3G48530.1	KING1	SNF1-related protein kinase regulatory subunit gamma 1
Lus10016787	PF00188	KOG3017				AT5G66590.1		CAP (Cysteine-rich secretory proteins, Antigen 5, and Pathogenesis-related 1 protein) superfamily protein
Lus10016795	PF04193	KOG2913				AT4G36850.1		PQ-loop repeat family protein / transmembrane family protein
Lus10016821
Lus10016835	PF00226					AT3G06778.1		Chaperone DnaJ-domain superfamily protein
Lus10037725	PF14383,PF14309					AT5G26910.1
Lus10016858	PF14310,PF00933,PF01915		3.2.1.37		GO:0005975,GO:0004553	AT5G49360.1	ATBXL1,BXL1	beta-xylosidase 1
Lus10016860	PF08276,PF01453,PF00954,PF07714	KOG1187	2.7.11.1		GO:0048544,GO:0006468,GO:0004672	AT4G21380.1	ARK3,RK3	receptor kinase 3
Lus10016869	PF13193,PF00501		6.2.1.1,6.2.1.2		GO:0008152,GO:0003824	AT3G16910.1	AAE7,ACN1	acyl-activating enzyme 7
Lus10016882	PF00400	KOG0296,KOG0316,KOG0265			GO:0005515	AT5G49430.1		WD40/YVTN repeat-like-containing domain;Bromodomain
Lus10016883	PF00332		3.2.1.39		GO:0005975,GO:0004553	AT4G16260.1		Glycosyl hydrolase superfamily protein
Lus10016920	PF16113	KOG1680	4.2.1.55			AT4G16210.1	E-COAH-2,ECHIA	enoyl-CoA hydratase/isomerase A
Lus10016962	PF03168					AT2G35980.1	ATNHL10,NHL10,YLS9	Late embryogenesis abundant (LEA) hydroxyproline-rich glycoprotein family
Lus10016967	PF14543	KOG1339	3.4.23.12		GO:0006508,GO:0004190	AT3G52500.1		Eukaryotic aspartyl protease family protein
Lus10016978	PF04844					AT3G52525.1	ATOFP6,OFP6	ovate family protein 6
Lus10017033	PF00194	KOG0382	4.2.1.1	K01674		AT3G52720.1	ACA1,ATACA1,CAH1	alpha carbonic anhydrase 1
Lus10017049	PF00170			K14432	GO:0043565,GO:0006355,GO:0003700	AT2G36270.1	ABI5,GIA1	Basic-leucine zipper (bZIP) transcription factor family protein
Lus10017109	PF00295		3.2.1.15		GO:0005975,GO:0004650	AT1G48100.1		Pectin lyase-like superfamily protein
Lus10017195	PF00316	KOG1458	3.1.3.11		GO:0042578,GO:0042132,GO:0005975	AT3G54050.1	HCEF1	high cyclic electron flow 1
Lus10017223	PF02225,PF04389,PF04253	KOG2195	3.4.17.11	K01301		AT3G54720.1	AMP1,COP2,HPT,MFO1,PT	Peptidase M28 family protein
Lus10017252	PF13905	KOG2501	1.8.1.8	K17609		AT1G60420.1		DC1 domain-containing protein
Lus10017288	PF00141		1.11.1.7	K00430	GO:0055114,GO:0020037,GO:0006979,GO:0004601	AT5G42180.1		Peroxidase superfamily protein
Lus10017292	PF00125	KOG1744		K11252	GO:0003677,GO:0000786	AT3G45980.1	H2B,HTB9	Histone superfamily protein
Lus10017300	PF00646,PF01344				GO:0005515	AT1G15670.1		Galactose oxidase/kelch repeat superfamily protein
Lus10017316	PF07712					AT5G61820.1
Lus10017438	PF00462				GO:0045454,GO:0015035,GO:0009055	AT5G58530.1		Glutaredoxin family protein
Lus10017468	PF02458		2.3.1.84		GO:0016747	AT3G26040.1		HXXXD-type acyl-transferase family protein
Lus10017476	PF01241			K08905	GO:0016020,GO:0015979,GO:0009522	AT1G55670.1	PSAG	photosystem I subunit G
Lus10017490	PF01496			K02154	GO:0033179,GO:0015991,GO:0015078	AT4G39080.1	VHA-A3	vacuolar proton ATPase A3
Lus10017514	PF02434	KOG2246	2.4.1.222		GO:0016757,GO:0016020	AT5G41460.1		Protein of unknown function (DUF604)
Lus10017550	PF00847				GO:0006355,GO:0003700	AT4G23750.2	CRF2,TMO3	cytokinin response factor 2
Lus10017665	PF04043,PF01095		3.1.1.11	K01051	GO:0004857,GO:0042545,GO:0030599,GO:0005618	AT5G20860.1		Plant invertase/pectin methylesterase inhibitor superfamily
Lus10017696	PF02469					AT2G20520.1	FLA6	FASCICLIN-like arabinogalactan 6
Lus10017727	PF08263,PF13855				GO:0005515	AT3G24480.1		Leucine-rich repeat (LRR) family protein
Lus10017796	PF02225,PF04258			K09597	GO:0016021,GO:0004190	AT1G01650.1	ATSPPL4,SPPL4	SIGNAL PEPTIDE PEPTIDASE-LIKE 4
Lus10017934	PF00155			K00815	GO:0030170,GO:0009058	AT5G53970.1		Tyrosine transaminase family protein
Lus10017965	PF01985				GO:0003723	AT2G21350.1		RNA-binding CRS1 / YhbY (CRM) domain protein
Lus10017971	PF06813					AT1G80530.1		Major facilitator superfamily protein
Lus10017977	PF00257				GO:0009415,GO:0006950	AT5G66400.1	ATDI8,RAB18	Dehydrin family protein
Lus10017981	PF03407					AT1G14590.1		Nucleotide-diphospho-sugar transferase family protein
Lus10018025	PF00462	KOG2824		K17479	GO:0045454,GO:0015035,GO:0009055	AT3G57070.1		Glutaredoxin family protein
Lus10018027	PF00005,PF00664		3.6.3.44	K05665	GO:0016887,GO:0005524,GO:0055085,GO:0042626,GO:0016021,GO:0006810	AT3G60160.1	ATMRP9,MRP9	multidrug resistance-associated protein 9
Lus10018062			2.4.2.14			AT4G34740.1	ASE2,ATASE2,ATPURF2,CIA1	GLN phosphoribosyl pyrophosphate amidotransferase 2
Lus10018115	PF13178,PF00612				GO:0005515	AT3G49260.3	iqd21	IQ-domain 21
Lus10018139	PF00467,PF16906	KOG3401		K02898	GO:0015934,GO:0006412,GO:0003735	AT3G49910.1		Translation protein SH3-like family protein
Lus10018211	PF01964		4.1.99.17	K03147	GO:0051536,GO:0009228	AT2G29630.2	PY,THIC	thiaminC
Lus10018212	PF00573	KOG1624		K02926	GO:0006412,GO:0005840,GO:0003735	AT1G07320.1	RPL4	ribosomal protein L4
Lus10018229	PF00909	KOG0682		K03320	GO:0016020,GO:0015696,GO:0008519,GO:0072488	AT1G64780.1	AMT1;2,ATAMT1;2	ammonium transporter 1;2
Lus10018273	PF02507		1.97.1.12	K02694	GO:0015979,GO:0009538,GO:0009522	AT1G31330.1	PSAF	photosystem I subunit F
Lus10018392	PF01397,PF03936		4.2.3.25	K15086	GO:0016829,GO:0010333,GO:0008152,GO:0000287	AT1G61680.1	ATTPS14,TPS14	terpene synthase 14
Lus10018407	PF08276,PF01453,PF00954,PF07714	KOG1187	2.7.11.1		GO:0048544,GO:0006468,GO:0004672	AT1G61390.1		S-locus lectin protein kinase family protein
Lus10018411	PF02984,PF00134	KOG0656			GO:0005634	AT4G03270.1	CYCD6;1	Cyclin D6;1
Lus10018419						AT4G21445.1
Lus10018447	PF03619					AT4G21570.1		Protein of unknown function (DUF300)
Lus10018501	PF01397,PF03936		4.2.3.27		GO:0016829,GO:0010333,GO:0008152,GO:0000287	AT4G16740.1	ATTPS03,TPS03	terpene synthase 03
Lus10018520	PF02984				GO:0005634,GO:0051726	AT4G03270.1	CYCD6;1	Cyclin D6;1
Lus10018539						AT4G28230.1
Lus10039797	PF03321			K14487		AT4G03400.1	DFL2,GH3-10	Auxin-responsive GH3 family protein
Lus10018583	PF03330,PF01357					AT4G28250.1	ATEXPB3,ATHEXP BETA 1.6,EXPB3	expansin B3
Lus10018597						AT4G28310.1
Lus10018621	PF00642				GO:0046872	AT1G03790.1	SOM	Zinc finger C-x8-C-x5-C-x3-H type family protein
Lus10018626	PF00155			K00815	GO:0030170,GO:0009058	AT2G20610.1	ALF1,HLS3,RTY,RTY1,SUR1	Tyrosine transaminase family protein
Lus10018650						AT2G33850.1
Lus10018735	PF00396,PF08246,PF00112	KOG1543	3.4.22.14		GO:0008234,GO:0006508	AT1G47128.1	RD21,RD21A	Granulin repeat cysteine protease family protein
Lus10018747	PF08241	KOG1540	2.1.1.295	K12502	GO:0008168,GO:0008152	AT3G63410.1	APG1,E37,IEP37,VTE3	S-adenosyl-L-methionine-dependent methyltransferases superfamily protein
Lus10018771	PF07123				GO:0015979,GO:0009523,GO:0009507	AT2G30570.1	PSBW	photosystem II reaction center W
Lus10018831	PF00067		1.14.14.1		GO:0055114,GO:0020037,GO:0016705,GO:0005506	AT4G00360.1	ATT1,CYP86A2	cytochrome P450, family 86, subfamily A, polypeptide 2
Lus10018873
Lus10018893	PF04554				GO:0009664,GO:0005199
Lus10018897	PF00282,PF14432,PF13812,PF13041,PF01535	KOG0629	4.1.1.22		GO:0030170,GO:0019752,GO:0016831	AT5G16860.1		Tetratricopeptide repeat (TPR)-like superfamily protein
Lus10018945	PF01535,PF13041,PF00676		1.2.4.4		GO:0016624,GO:0008152	AT1G21400.1		Thiamin diphosphate-binding fold (THDP-binding) superfamily protein
Lus10018961	PF05419					AT3G59400.1	GUN4	enzyme binding;tetrapyrrole binding
Lus10018989	PF00999				GO:0055085,GO:0016021,GO:0015299,GO:0006812	AT3G05030.1	ATNHX2,NHX2	sodium hydrogen exchanger 2
Lus10019001	PF04927					AT3G22490.1		Seed maturation protein
Lus10019017	PF00481	KOG0698	3.1.3.16	K14497	GO:0003824,GO:0006470,GO:0004722	AT2G29380.1	HAI3	highly ABA-induced PP2C gene 3
Lus10019036	PF08263,PF00560,PF13855,PF00069	KOG1187	2.7.11.1		GO:0005515,GO:0006468,GO:0005524,GO:0004672	AT4G08850.1		Leucine-rich repeat receptor-like protein kinase family protein
Lus10019077	PF06203,PF00072	KOG1601		K12127	GO:0005515,GO:0000160	AT5G61380.1	APRR1,AtTOC1,PRR1,TOC1	CCT motif -containing response regulator protein
Lus10019113	PF08263,PF00560,PF13855,PF00069	KOG1187	2.7.11.1,2.7.10.1		GO:0005515,GO:0006468,GO:0005524,GO:0004672	AT5G58300.1		Leucine-rich repeat protein kinase family protein
Lus10019148	PF03088				GO:0016844,GO:0009058	AT3G57030.1		Calcium-dependent phosphotriesterase superfamily protein
Lus10019195	PF10250					AT5G15740.1		O-fucosyltransferase family protein
Lus10019196	PF10250					AT5G15740.1		O-fucosyltransferase family protein
Lus10019281	PF03514				GO:0048366,GO:0043565,GO:0009956,GO:0008356,GO:0005634,GO:0003700	AT4G37650.1	SGR7,SHR	GRAS family transcription factor
Lus10019292	PF03195					AT3G49940.1	LBD38	LOB domain-containing protein 38
Lus10019304
Lus10019405	PF02298				GO:0009055	AT1G45063.2		copper ion binding;electron carriers
Lus10019435	PF14226,PF03171	KOG0143	1.14.11.20		GO:0055114,GO:0016491	AT1G06620.1		2-oxoglutarate (2OG) and Fe(II)-dependent oxygenase superfamily protein
Lus10019459	PF00067	KOG0156	4.99.1.6		GO:0055114,GO:0020037,GO:0016705,GO:0005506	AT2G30770.1	CYP71A13	cytochrome P450, family 71, subfamily A, polypeptide 13
Lus10019489	PF11640,PF02260,PF00454		2.7.11.1	K04728	GO:0004674,GO:0005515,GO:0016773	AT3G48190.1	ATATM,ATM	ataxia-telangiectasia mutated
Lus10019539	PF00533,PF05406,PF02877,PF00644	KOG1037	2.4.2.30	K10798	GO:0006471,GO:0003950	AT5G22470.1		NAD+ ADP-ribosyltransferases;NAD+ ADP-ribosyltransferases
Lus10019610	PF05182					AT5G58040.1	ATFIP1[V],ATFIPS5,FIP1[V],FIPS5	homolog of yeast FIP1 [V]
Lus10019653	PF00831				GO:0006412,GO:0005840,GO:0005622,GO:0003735	AT5G65220.1		Ribosomal L29 family protein
Lus10019671	PF01658,PF07994		5.5.1.4		GO:0008654,GO:0006021,GO:0004512	AT2G22240.1	ATIPS2,ATMIPS2,MIPS2	myo-inositol-1-phosphate synthase 2
Lus10019712	PF03641			K06966		AT2G28305.1	ATLOG1,LOG1	Putative lysine decarboxylase family protein
Lus10019719	PF01494	KOG2614	1.14.13.90		GO:0071949	AT5G05320.1		FAD/NAD(P)-binding oxidoreductase family protein
Lus10019720	PF01751,PF02518,PF00204,PF16898,PF00521		5.99.1.3	K03164	GO:0006265,GO:0005524,GO:0003918,GO:0003677	AT3G23890.1	ATTOPII,TOPII	topoisomerase II
Lus10019726	PF00487	KOG1600			GO:0006629	AT3G15850.1	ADS3,FAD5,FADB,JB67	fatty acid desaturase 5
Lus10019755	PF01625,PF12697	KOG1454			GO:0055114,GO:0008113	AT5G13800.1	CRN1,PPH	pheophytinase
Lus10019759	PF03031					AT2G36540.1		Haloacid dehalogenase-like hydrolase (HAD) superfamily protein
Lus10019801	PF00332		3.2.1.39		GO:0005975,GO:0004553	AT3G57270.1	BG1	beta-1,3-glucanase 1
Lus10019808	PF00201		2.4.1.177		GO:0016758,GO:0008152	AT4G15480.1	UGT84A1	UDP-Glycosyltransferase superfamily protein
Lus10019833	PF00201	KOG1192	2.4.1.128		GO:0016758,GO:0008152	AT2G15480.2	UGT73B5	UDP-glucosyl transferase 73B5
Lus10019848	PF01039		6.4.1.4	K01969		AT4G34030.1	MCCB	3-methylcrotonyl-CoA carboxylase
Lus10019850						AT4G34000.2	ABF3,DPBF5	abscisic acid responsive elements-binding factor 3
Lus10019893	PF00481	KOG0700	3.1.3.16	K01102	GO:0003824,GO:0006470,GO:0004722	AT3G12620.2		Protein phosphatase 2C family protein
Lus10019899	PF06203				GO:0005515	AT5G02810.1	APRR7,PRR7	pseudo-response regulator 7
Lus10019923	PF00069,PF00139	KOG1187	2.7.11.1		GO:0006468,GO:0005524,GO:0004672,GO:0030246	AT3G53380.1		Concanavalin A-like lectin protein kinase family protein
Lus10019924						AT2G42760.1
Lus10019931	PF12906	KOG1609	6.3.2.19		GO:0008270	AT3G09760.1		RING/U-box superfamily protein
Lus10019936	PF04520					AT5G03230.1		Protein of unknown function, DUF584
Lus10019954	PF00450		3.4.16.6	K16297	GO:0006508,GO:0004185	AT4G30610.1	BRS1,SCPL24	alpha/beta-Hydrolases superfamily protein
Lus10019967	PF01073	KOG1371	5.1.3.6		GO:0055114,GO:0016616,GO:0006694,GO:0003854	AT4G30440.1	GAE1	UDP-D-glucuronate 4-epimerase 1
Lus10015509	PF02358,PF00982		2.4.1.15,3.1.3.12	K16055	GO:0005992,GO:0003824	AT2G18700.1	ATTPS11,ATTPSB,TPS11	trehalose phosphatase/synthase 11
Lus10020022	PF07731,PF07732,PF00394		1.10.3.3		GO:0055114,GO:0016491,GO:0005507	AT4G22010.1	sks4	SKU5 similar 4
Lus10020023						AT4G04450.1	AtWRKY42,WRKY42	WRKY family transcription factor
Lus10020024	PF03489,PF05184,PF00026	KOG1339	3.4.23.40	K08245	GO:0006629,GO:0006508,GO:0004190	AT1G11910.1	APA1,ATAPA1	aspartic proteinase A1
Lus10020140	PF08263,PF00560,PF13855,PF00069	KOG1187	2.7.11.1		GO:0005515,GO:0006468,GO:0005524,GO:0004672	AT3G47570.1		Leucine-rich repeat protein kinase family protein
Lus10020178	PF08544,PF10509,PF00288,PF13528	KOG0631	2.7.1.46		GO:0005524	AT4G16130.1	ARA1,ATISA1,ISA1	arabinose kinase
Lus10020331	PF02458		2.3.1.196		GO:0016747	AT5G17540.1		HXXXD-type acyl-transferase family protein
Lus10020372	PF01073	KOG1502			GO:0055114,GO:0016616,GO:0006694,GO:0003854	AT2G23910.1		NAD(P)-binding Rossmann-fold superfamily protein
Lus10020401
Lus10020417					GO:0016020,GO:0009765	AT1G15820.1	CP24,LHCB6	light harvesting complex photosystem II subunit 6
Lus10020418	PF00504				GO:0016020,GO:0009765	AT1G15820.1	CP24,LHCB6	light harvesting complex photosystem II subunit 6
Lus10020450
Lus10020633
Lus10020644	PF08414,PF01794,PF08022,PF08030		1.6.3.1		GO:0055114,GO:0050664,GO:0004601,GO:0016491,GO:0016174	AT1G09090.2	ATRBOHB,ATRBOHB-BETA,RBOHB	respiratory burst oxidase homolog B
Lus10020662	PF08541		2.3.1.199	K15397	GO:0016747,GO:0008610,GO:0016020,GO:0006633	AT1G71160.1	KCS7	3-ketoacyl-CoA synthase 7
Lus10020671	PF00481		3.1.3.16		GO:0003824,GO:0006470,GO:0004722	AT3G05640.1		Protein phosphatase 2C family protein
Lus10020699	PF13905,PF13419,PF01436	KOG2914			GO:0005515	AT1G56500.1		haloacid dehalogenase-like hydrolase family protein
Lus10020714	PF02458				GO:0016747	AT1G03495.1		HXXXD-type acyl-transferase family protein
Lus10020719	PF05147					AT1G52920.1	GCR2,GPCR	G protein coupled receptor
Lus10020733	PF01925				GO:0016021	AT2G36630.1		Sulfite exporter TauE/SafE family protein
Lus10020740	PF00903	KOG0638	1.13.11.27	K00457	GO:0055114,GO:0016701,GO:0009072,GO:0003868	AT1G06570.1	HPD,PDS1	phytoene desaturation 1
Lus10020751	PF04652,PF14288					AT3G59100.1	ATGSL11,gsl11	glucan synthase-like 11
Lus10020760	PF00753	KOG0814	1.13.11.18	K17725		AT1G53580.1	ETHE1,GLX2-3,GLY3	glyoxalase II 3
Lus10020776	PF01073				GO:0055114,GO:0016616,GO:0006694,GO:0003854	AT1G78570.1	ATRHM1,RHM1,ROL1	rhamnose biosynthesis 1
Lus10020796						AT3G43110.1
Lus10020814	PF01657					AT5G37660.2	PDLP7	plasmodesmata-located protein 7
Lus10020826	PF00141		1.11.1.7	K00430	GO:0055114,GO:0020037,GO:0006979,GO:0004601	AT2G41480.1		Peroxidase superfamily protein
Lus10020828	PF00725,PF02737	KOG2304	1.1.1.157	K00074	GO:0055114,GO:0016491,GO:0006631,GO:0003857	AT3G15290.1		3-hydroxyacyl-CoA dehydrogenase family protein
Lus10020868
Lus10020908	PF02771,PF08028,PF02770,PF01636			K00249	GO:0055114,GO:0050660,GO:0016627,GO:0008152,GO:0003995	AT3G06810.1	IBR3	acyl-CoA dehydrogenase-related
Lus10020966	PF14310,PF00933,PF01915		3.2.1.55,3.2.1.37	K15920	GO:0005975,GO:0004553	AT5G64570.1	ATBXL4,XYL4	beta-D-xylosidase 4
Lus10021023	PF00010,PF08477	KOG0087		K07904	GO:0046983,GO:0007264,GO:0005525	AT3G12160.1	ATRABA4D,RABA4D	RAB GTPase homolog A4D
Lus10023824	PF00560,PF08263				GO:0005515	AT5G06860.1	ATPGIP1,PGIP1	polygalacturonase inhibiting protein 1
Lus10021040	PF13561	KOG0725	1.3.1.9	K00208		AT2G05990.1	ENR1,MOD1	NAD(P)-binding Rossmann-fold superfamily protein
Lus10021044	PF03760				GO:0009790	AT5G06760.1	LEA4-5	Late Embryogenesis Abundant 4-5
Lus10021057	PF00022			K10355		AT3G12110.1	ACT11	actin-11
Lus10021101						AT5G02020.1
Lus10021115	PF00316		3.1.3.11	K03841	GO:0042578,GO:0042132,GO:0005975	AT3G54050.1	HCEF1	high cyclic electron flow 1
Lus10021131	PF00560,PF08263,PF00069	KOG1187	2.7.11.1		GO:0005515,GO:0006468,GO:0005524,GO:0004672	AT2G36570.1		Leucine-rich repeat protein kinase family protein
Lus10021179	PF00190				GO:0045735	AT5G44120.3	ATCRA1,CRA1,CRU1	RmlC-like cupins superfamily protein
Lus10021197	PF13639				GO:0008270,GO:0005515	AT1G04360.1		RING/U-box superfamily protein
Lus10021228	PF09011,PF01388	KOG0381			GO:0003677	AT1G76110.1		HMG (high mobility group) box protein with ARID/BRIGHT DNA-binding domain
Lus10021240	PF00257				GO:0009415,GO:0006950	AT1G76180.2	ERD14	Dehydrin family protein
Lus10021241	PF03055	KOG1285	1.13.11.68,1.13.11.71	K17912		AT2G44990.1	ATCCD7,CCD7,MAX3	carotenoid cleavage dioxygenase 7
Lus10021242
Lus10021273	PF00534		2.4.1.241	K09480		AT3G11670.1	DGD1	UDP-Glycosyltransferase superfamily protein
Lus10021287	PF03168					AT2G35980.1	ATNHL10,NHL10,YLS9	Late embryogenesis abundant (LEA) hydroxyproline-rich glycoprotein family
Lus10021356	PF00194	KOG0382	4.2.1.1	K01674		AT3G52720.1	ACA1,ATACA1,CAH1	alpha carbonic anhydrase 1
Lus10021369	PF00170			K14432	GO:0043565,GO:0006355,GO:0003700	AT2G36270.1	ABI5,GIA1	Basic-leucine zipper (bZIP) transcription factor family protein
Lus10021404	PF03168					AT5G22870.1		Late embryogenesis abundant (LEA) hydroxyproline-rich glycoprotein family
Lus10021408	PF00125	KOG1744			GO:0003677,GO:0000786	AT3G45980.1	H2B,HTB9	Histone superfamily protein
Lus10021409	PF13912					AT3G10470.1		C2H2-type zinc finger family protein
Lus10021432	PF00403	KOG1603			GO:0046872,GO:0030001	AT5G60800.2		Heavy metal transport/detoxification superfamily protein
Lus10021479						AT3G45230.1		hydroxyproline-rich glycoprotein family protein
Lus10021536	PF04520					AT4G21970.1		Protein of unknown function, DUF584
Lus10021546						AT5G55060.1
Lus10021547						AT3G06670.2		binding
Lus10021629	PF12352,PF06203,PF00072	KOG1601		K12127	GO:0005515,GO:0000160	AT5G61380.1	APRR1,AtTOC1,PRR1,TOC1	CCT motif -containing response regulator protein
Lus10021641						AT5G61340.1
Lus10021665	PF07992		1.3.1.83	K10960	GO:0055114,GO:0016491	AT1G74470.1		Pyridine nucleotide-disulphide oxidoreductase family protein
Lus10021730	PF00504			K08911	GO:0016020,GO:0009765	AT1G45474.1	LHCA5	photosystem I light harvesting complex gene 5
Lus10021805	PF08282,PF00982		2.4.1.15,3.1.3.12	K16055	GO:0005992,GO:0003824	AT1G68020.2	ATTPS6,TPS6	UDP-Glycosyltransferase / trehalose-phosphatase family protein
Lus10021819						AT1G42430.1
Lus10021904	PF00612,PF13178				GO:0005515	AT4G14750.1	IQD19	IQ-domain 19
Lus10021914	PF13302				GO:0008080	AT3G22560.1		Acyl-CoA N-acyltransferases (NAT) superfamily protein
Lus10021923	PF02531			K02692	GO:0015979,GO:0009538,GO:0009522	AT1G03130.1	PSAD-2	photosystem I subunit D-2
Lus10021939	PF14543,PF14541	KOG1339			GO:0006508,GO:0004190	AT5G19120.1		Eukaryotic aspartyl protease family protein
Lus10021984						AT5G18310.2
Lus10021988	PF05739,PF00804	KOG0810		K08486	GO:0005515,GO:0016020	AT1G08560.1	ATSYP111,KN,SYP111	syntaxin of plants 111
Lus10021995	PF00583				GO:0008080	AT1G72030.1		Acyl-CoA N-acyltransferases (NAT) superfamily protein
Lus10022012	PF00160	KOG0865	5.2.1.8	K03767,K01802	GO:0006457,GO:0003755,GO:0000413	AT3G56070.2	ROC2	rotamase cyclophilin 2
Lus10022020	PF00190				GO:0045735	AT5G20630.1	ATGER3,GER3,GLP3,GLP3A,GLP3B	germin 3
Lus10022040	PF01734	KOG0513			GO:0006629	AT3G63200.1	PLA IIIB,PLP9	PATATIN-like protein 9
Lus10022070	PF00190				GO:0045735	AT3G22640.1	PAP85	cupin family protein
Lus10022137	PF00155		2.6.1.1	K14454	GO:0030170,GO:0009058,GO:0008483,GO:0006520	AT5G11520.1	ASP3,YLS4	aspartate aminotransferase 3
Lus10022190	PF03171,PF14226	KOG0143			GO:0055114,GO:0016491	AT1G06620.1		2-oxoglutarate (2OG) and Fe(II)-dependent oxygenase superfamily protein
Lus10022191	PF14226,PF03171	KOG0143			GO:0055114,GO:0016491	AT1G06620.1		2-oxoglutarate (2OG) and Fe(II)-dependent oxygenase superfamily protein
Lus10022192	PF14226,PF03171	KOG0143	1.14.11.20		GO:0055114,GO:0016491	AT5G43440.1		2-oxoglutarate (2OG) and Fe(II)-dependent oxygenase superfamily protein
Lus10022194						AT3G21540.1		transducin family protein / WD-40 repeat family protein
Lus10022196	PF14226,PF03171	KOG0143			GO:0055114,GO:0016491	AT5G59530.1		2-oxoglutarate (2OG) and Fe(II)-dependent oxygenase superfamily protein
Lus10022235	PF00484	KOG1578	4.2.1.1	K01673	GO:0008270,GO:0004089	AT3G01500.2	ATBCA1,ATSABP3,CA1,SABP3	carbonic anhydrase 1
Lus10022275	PF00514		6.3.2.19		GO:0005515	AT5G14510.1		ARM repeat superfamily protein
Lus10022279	PF00067	KOG0157			GO:0055114,GO:0020037,GO:0016705,GO:0005506	AT2G23180.1	CYP96A1	cytochrome P450, family 96, subfamily A, polypeptide 1
Lus10022352	PF01182	KOG3147	3.1.1.31	K01057	GO:0005975	AT5G24400.1	EMB2024,PGL3	NagB/RpiA/CoA transferase-like superfamily protein
Lus10022399	PF13178,PF00612				GO:0005515	AT3G49260.3	iqd21	IQ-domain 21
Lus10022412	PF04043,PF01095		3.1.1.11		GO:0004857,GO:0042545,GO:0030599,GO:0005618	AT3G49220.1		Plant invertase/pectin methylesterase inhibitor superfamily
Lus10022449	PF14569,PF03552		2.4.1.12		GO:0030244,GO:0016760,GO:0016020	AT4G18780.1	ATCESA8,CESA8,IRX1,LEW2	cellulose synthase family protein
Lus10022458	PF00571	KOG1764				AT3G48530.1	KING1	SNF1-related protein kinase regulatory subunit gamma 1
Lus10022465	PF07731,PF07732,PF00394		1.10.3.3		GO:0055114,GO:0016491,GO:0005507	AT5G66920.1	sks17	SKU5 similar 17
Lus10022492	PF13920	KOG0823	6.3.2.19	K10666		AT2G23780.1		RING/U-box superfamily protein
Lus10022679	PF08263,PF13855,PF00069	KOG1187	2.7.11.1,2.7.10.1		GO:0005515,GO:0006468,GO:0005524,GO:0004672	AT3G51740.1	IMK2	inflorescence meristem receptor-like kinase 2
Lus10022687						AT2G36145.1
Lus10022736	PF03106				GO:0043565,GO:0006355,GO:0003700	AT5G01900.1	ATWRKY62,WRKY62	WRKY DNA-binding protein 62
Lus10022738	PF00560,PF08263,PF13855,PF07714	KOG1187	2.7.11.1		GO:0005515,GO:0006468,GO:0004672	AT5G01890.1		Leucine-rich receptor-like protein kinase family protein
Lus10022756	PF13561	KOG0725	1.1.1.288			AT3G51680.1		NAD(P)-binding Rossmann-fold superfamily protein
Lus10022762	PF00067	KOG0156			GO:0055114,GO:0020037,GO:0016705,GO:0005506	AT4G31940.1	CYP82C4	cytochrome P450, family 82, subfamily C, polypeptide 4
Lus10022768						AT3G25130.1
Lus10022817	PF00544		4.2.2.2	K01728		AT3G24670.1		Pectin lyase-like superfamily protein
Lus10022836	PF12142,PF00264,PF12143		1.10.3.1,1.14.18.1	K00422	GO:0055114,GO:0004097,GO:0016491,GO:0008152
Lus10022846	PF02427			K02693	GO:0015979,GO:0009538,GO:0009522	AT2G20260.1	PSAE-2	photosystem I subunit E-2
Lus10022924	PF14703,PF13967,PF02714				GO:0016020	AT1G30360.1	ERD4	Early-responsive to dehydration stress protein (ERD4)
Lus10022931	PF11708			K12819		AT1G65660.1	SMP1	Pre-mRNA splicing Prp18-interacting factor
Lus10023059	PF10539					AT5G42050.1		DCD (Development and Cell Death) domain protein
Lus10023142	PF00067		1.14.13.118		GO:0055114,GO:0020037,GO:0016705,GO:0005506	AT4G39950.1	CYP79B2	cytochrome P450, family 79, subfamily B, polypeptide 2
Lus10023210	PF04116,PF12076				GO:0055114,GO:0016491,GO:0006633,GO:0005506	AT5G57800.1	CER3,FLP1,WAX2,YRE	Fatty acid hydroxylase superfamily
Lus10023230	PF06203,PF00072	KOG1601		K12130	GO:0005515,GO:0000160	AT5G24470.1	APRR5,PRR5	pseudo-response regulator 5
Lus10023260	PF08263,PF07714,PF13855	KOG1187	2.7.11.1		GO:0006468,GO:0004672,GO:0005515	AT4G20940.1		Leucine-rich receptor-like protein kinase family protein
Lus10023299	PF00202		2.6.1.13	K00819	GO:0030170,GO:0008483	AT5G46180.1	DELTA-OAT	ornithine-delta-aminotransferase
Lus10023320	PF00504			K08912	GO:0016020,GO:0009765	AT2G34430.1	LHB1B1,LHCB1.4	light-harvesting chlorophyll-protein complex II subunit B1
Lus10023321	PF00504				GO:0016020,GO:0009765	AT1G29910.1	AB180,CAB3,LHCB1.2	chlorophyll A/B binding protein 3
Lus10023322	PF00504				GO:0016020,GO:0009765	AT1G29930.1	AB140,CAB1,CAB140,LHCB1.3	chlorophyll A/B binding protein 1
Lus10023331	PF15511	KOG3467		K11254		AT3G53730.1		Histone superfamily protein
Lus10023375	PF08031,PF01565		1.3.3.8		GO:0055114,GO:0050660,GO:0016491	AT1G30700.1		FAD-binding Berberine family protein
Lus10023378	PF03765					AT1G30690.1		Sec14p-like phosphatidylinositol transfer family protein
Lus10023397						AT5G50360.1
Lus10023509	PF00504			K08907	GO:0016020,GO:0009765	AT3G54890.1	LHCA1	photosystem I light harvesting complex gene 1
Lus10023569	PF00076				GO:0003676	AT2G21660.1	ATGRP7,CCR2,GR-RBP7,GRP7	cold, circadian rhythm, and rna binding 2
Lus10023614						AT5G62550.1
Lus10023617	PF13639			K19041	GO:0008270,GO:0005515	AT5G05810.1	ATL43	RING/U-box superfamily protein
Lus10023636	PF00447			K09419	GO:0043565,GO:0006355,GO:0005634,GO:0003700	AT4G17750.1	ATHSF1,ATHSFA1A,HSF1,HSFA1A	heat shock factor 1
Lus10023726	PF01657					AT1G04520.1	PDLP2	plasmodesmata-located protein 2
Lus10023739						AT2G33400.1
Lus10023740	PF00076	KOG4205			GO:0003676	AT4G14300.1		RNA-binding (RRM/RBD/RNP motifs) family protein
Lus10023891	PF00067	KOG0157	1.14.99.45	K09837	GO:0055114,GO:0020037,GO:0016705,GO:0005506	AT3G53130.1	CYP97C1,LUT1	Cytochrome P450 superfamily protein
Lus10023913	PF00230	KOG0223		K09873	GO:0016020,GO:0006810,GO:0005215	AT2G36830.1	GAMMA-TIP,GAMMA-TIP1,TIP1;1	gamma tonoplast intrinsic protein
Lus10024035	PF00201	KOG1192		K12356	GO:0016758,GO:0008152	AT3G50740.1	UGT72E1	UDP-glucosyl transferase 72E1
Lus10024037	PF00201		2.4.1.115	K12356	GO:0016758,GO:0008152	AT2G18570.1		UDP-Glycosyltransferase superfamily protein
Lus10024044	PF00612,PF03859				GO:0005515,GO:0005634,GO:0003677	AT2G22300.1	CAMTA3,SR1	signal responsive 1
Lus10024084	PF07468
Lus10024093	PF01485				GO:0016567,GO:0004842	AT3G14250.1		RING/U-box superfamily protein
Lus10024097						AT2G24100.1
Lus10024245						AT5G62550.1
Lus10024278	PF02458		2.3.1.188		GO:0016747	AT1G27620.1		HXXXD-type acyl-transferase family protein
Lus10024291	PF01419				GO:0080028,GO:0019762	AT1G19715.3		Mannose-binding lectin superfamily protein
Lus10024308	PF12056					AT3G20300.1		Protein of unknown function (DUF3537)
Lus10024329	PF12776					AT5G05800.1
Lus10024380	PF03106				GO:0043565,GO:0006355,GO:0003700	AT5G43290.1	ATWRKY49,WRKY49	WRKY DNA-binding protein 49
Lus10024421						AT3G53630.1
Lus10024446	PF01650		3.4.22.34	K01369	GO:0008233,GO:0006508	AT4G32940.1	GAMMA-VPE,GAMMAVPE	gamma vacuolar processing enzyme
Lus10024448	PF03822,PF00069	KOG0583	2.7.11.1	K07198	GO:0007165,GO:0006468,GO:0005524,GO:0004672	AT5G25110.1	CIPK25,SnRK3.25	CBL-interacting protein kinase 25
Lus10024487	PF05199,PF00732			K00108	GO:0055114,GO:0016614,GO:0050660	AT1G12570.1		Glucose-methanol-choline (GMC) oxidoreductase family protein
Lus10024531						AT1G64980.1		Nucleotide-diphospho-sugar transferases superfamily protein
Lus10024578	PF00067	KOG0156			GO:0055114,GO:0020037,GO:0016705,GO:0005506	AT4G12320.1	CYP706A6	cytochrome P450, family 706, subfamily A, polypeptide 6
Lus10024593	PF04043		3.1.1.11		GO:0004857	AT1G62770.1		Plant invertase/pectin methylesterase inhibitor superfamily protein
Lus10024604	PF07731,PF07732,PF00394		1.10.3.3		GO:0055114,GO:0016491,GO:0005507	AT4G12420.1	SKU5	Cupredoxin superfamily protein
Lus10024614	PF00854		3.6.3.26	K14638	GO:0016020,GO:0006810,GO:0005215	AT1G12110.1	ATNRT1,B-1,CHL1,CHL1-1,NRT1,NRT1.1	nitrate transporter 1.1
Lus10024625	PF00234					AT4G12520.1		Bifunctional inhibitor/lipid-transfer protein/seed storage 2S albumin superfamily protein
Lus10024644	PF00067	KOG0157	1.14.14.1		GO:0055114,GO:0020037,GO:0016705,GO:0005506	AT1G63710.1	CYP86A7	cytochrome P450, family 86, subfamily A, polypeptide 7
Lus10024713	PF01169	KOG2881			GO:0016020	AT1G64150.1		Uncharacterized protein family (UPF0016)
Lus10024784						AT3G06868.1
Lus10024818	PF00067	KOG0156	1.14.13.89		GO:0055114,GO:0020037,GO:0016705,GO:0005506	AT4G37320.1	CYP81D5	cytochrome P450, family 81, subfamily D, polypeptide 5
Lus10024844	PF13962,PF13637,PF12796	KOG4412				AT1G34050.1		Ankyrin repeat family protein
Lus10024861	PF03208	KOG3142				AT1G08770.1	PRA1.E	prenylated RAB acceptor 1.E
Lus10024949						AT4G17940.1		Tetratricopeptide repeat (TPR)-like superfamily protein
Lus10024971	PF14432,PF01535,PF13041					AT4G37380.1		Tetratricopeptide repeat (TPR)-like superfamily protein
Lus10025007	PF06596				GO:0016020,GO:0015979,GO:0009523	AT2G06520.1	PSBX	photosystem II subunit X
Lus10025098	PF08100,PF00891	KOG3178			GO:0046983,GO:0008171	AT4G35160.1		O-methyltransferase family protein
Lus10025118	PF02365				GO:0006355,GO:0003677	AT2G17040.1	anac036,NAC036	NAC domain containing protein 36
Lus10025152						AT2G38530.1	cdf3,LP2,LTP2	lipid transfer protein 2
Lus10025163	PF07690				GO:0055085,GO:0016021	AT1G76430.1	PHT1;9	phosphate transporter 1;9
Lus10025169			3.6.4.13			AT1G20960.1	emb1507	U5 small nuclear ribonucleoprotein helicase, putative
Lus10025177						AT4G12680.1
Lus10025180						AT5G48290.1		Heavy metal transport/detoxification superfamily protein
Lus10025220	PF02225					AT3G52850.1	ATELP,ATELP1,ATVSR1,BP-80,BP80,BP80-1;1,BP80B,GFS1,VSR1,VSR1;1	vacuolar sorting receptor homolog 1
Lus10025253	PF04525					AT5G01750.2		Protein of unknown function (DUF567)
Lus10025262	PF00202		2.6.1.44	K00827	GO:0030170,GO:0008483	AT3G08860.1	PYD4	PYRIMIDINE 4
Lus10025265	PF14144				GO:0043565,GO:0006351	AT1G58330.1	ZW2	transcription factor-related
Lus10025286						AT2G37380.1
Lus10025335	PF04387	KOG3187	4.2.1.134	K10703		AT5G10480.1	PAS2,PEP	Protein-tyrosine phosphatase-like, PTPLA
Lus10025406	PF13837	KOG4282				AT3G14180.1		sequence-specific DNA binding transcription factors
Lus10025409	PF08246,PF00112	KOG1543	3.4.22.14		GO:0008234,GO:0006508	AT5G45890.1	SAG12	senescence-associated gene 12
Lus10025423	PF01078		6.6.1.1	K03405	GO:0016851,GO:0015995,GO:0015979	AT5G45930.1	CHL I2,CHLI-2,CHLI2	magnesium chelatase i2
Lus10025433						AT1G28540.1
Lus10025554	PF13947,PF00069		3.1.4.46		GO:0030247,GO:0006468,GO:0005524,GO:0004672	AT5G38260.1		Protein kinase superfamily protein
Lus10025689	PF00004,PF08542	KOG0990		K10756	GO:0005524	AT1G77470.1	RFC3,RFC5	replication factor C subunit 3
Lus10025699	PF05916	KOG3303		K10732		AT1G80190.1	PSF1	partner of SLD five 1
Lus10025708	PF11721,PF00225	KOG0239	3.6.4.5	K10406	GO:0008017,GO:0007018,GO:0005524,GO:0003777,GO:0005871	AT2G22610.2		Di-glucose binding protein with Kinesin motor domain
Lus10025751	PF13855	KOG4341			GO:0005515	AT1G15740.1		Leucine-rich repeat family protein
Lus10025754	PF12695	KOG1455	2.3.1.22	K18368		AT1G52760.1	LysoPL2	lysophospholipase 2
Lus10025756	PF00067	KOG0157		K15639	GO:0055114,GO:0020037,GO:0016705,GO:0005506	AT2G46950.1	CYP709B2	cytochrome P450, family 709, subfamily B, polypeptide 2
Lus10025798	PF03244			K02695	GO:0015979,GO:0009538,GO:0009522	AT1G52230.1	PSAH-2,PSAH2,PSI-H	photosystem I subunit H2
Lus10025799	PF00366	KOG1740		K02961	GO:0006412,GO:0005840,GO:0005622,GO:0003735	AT1G79850.1	CS17,PRPS17,RPS17	ribosomal protein S17
Lus10025801	PF13193,PF00501	KOG1176	6.2.1.3		GO:0008152,GO:0003824	AT3G16170.1		AMP-dependent synthetase and ligase family protein
Lus10025802	PF00854			K14638	GO:0016020,GO:0006810,GO:0005215	AT1G52190.1		Major facilitator superfamily protein
Lus10025808	PF00230	KOG0223		K09873	GO:0016020,GO:0006810,GO:0005215	AT3G16240.1	AQP1,ATTIP2;1,DELTA-TIP,DELTA-TIP1,TIP2;1	delta tonoplast integral protein
Lus10025829	PF00320	KOG1601			GO:0043565,GO:0008270,GO:0006355,GO:0003700	AT4G32890.1	GATA9	GATA transcription factor 9
Lus10025834	PF00847			K09286	GO:0006355,GO:0003700	AT5G11590.1	TINY2	Integrase-type DNA-binding superfamily protein
Lus10025846						AT1G52080.1	AR791	actin binding protein family
Lus10025896	PF05542					AT3G07310.1		Protein of unknown function (DUF760)
Lus10025968	PF00538			K11275	GO:0006334,GO:0005634,GO:0003677,GO:0000786	AT2G18050.1	HIS1-3	histone H1-3
Lus10026064	PF02298				GO:0009055	AT5G15350.1	AtENODL17,ENODL17	early nodulin-like protein 17
Lus10026066	PF14416,PF13839					AT3G54260.1	TBL36	TRICHOME BIREFRINGENCE-LIKE 36
Lus10026085	PF00067	KOG0157		K15639	GO:0055114,GO:0020037,GO:0016705,GO:0005506	AT2G46960.2	CYP709B1	cytochrome P450, family 709, subfamily B, polypeptide 1
Lus10026086						AT1G15980.1	NDF1,NDH48	NDH-dependent cyclic electron flow 1
Lus10002317
Lus10026135
Lus10026178	PF00067	KOG0157	1.3.3.9		GO:0055114,GO:0020037,GO:0016705,GO:0005506	AT3G14690.1	CYP72A15	cytochrome P450, family 72, subfamily A, polypeptide 15
Lus10042426	PF00026	KOG1339	3.4.23.12		GO:0006508,GO:0004190	AT5G10770.1		Eukaryotic aspartyl protease family protein
Lus10026281	PF01190					AT2G21140.1	ATPRP2,PRP2	proline-rich protein 2
Lus10026296	PF02519				GO:0009733	AT4G34760.1		SAUR-like auxin-responsive protein family
Lus10026302	PF03763					AT3G57540.1		Remorin family protein
Lus10026321	PF13460	KOG1203				AT3G18890.1		NAD(P)-binding Rossmann-fold superfamily protein
Lus10026325	PF02536			K15032	GO:0006355,GO:0005739,GO:0003690	AT3G18870.1		Mitochondrial transcription termination factor family protein
Lus10042339	PF00083	KOG0254			GO:0055085,GO:0022857,GO:0016021	AT3G18830.1	ATPLT5,ATPMT5,PMT5	polyol/monosaccharide transporter 5
Lus10026341	PF00067	KOG0156	1.14.13.118	K11812,K12153	GO:0055114,GO:0020037,GO:0016705,GO:0005506	AT4G39950.1	CYP79B2	cytochrome P450, family 79, subfamily B, polypeptide 2
Lus10026344	PF00076			K13195	GO:0003676	AT2G21660.1	ATGRP7,CCR2,GR-RBP7,GRP7	cold, circadian rhythm, and rna binding 2
Lus10026345	PF08541,PF08392		2.3.1.199	K15397	GO:0016747,GO:0008610,GO:0016020,GO:0006633	AT1G19440.1	KCS4	3-ketoacyl-CoA synthase 4
Lus10026418	PF00234					AT5G59320.1	LTP3	lipid transfer protein 3
Lus10026458	PF06596				GO:0016020,GO:0015979,GO:0009523	AT2G06520.1	PSBX	photosystem II subunit X
Lus10026501	PF12906		6.3.2.19		GO:0008270	AT3G09760.1		RING/U-box superfamily protein
Lus10026518	PF00221		4.3.1.24	K10775		AT2G37040.1	ATPAL1,PAL1	PHE ammonia lyase 1
Lus10026572	PF07714,PF13426	KOG0610	2.7.11.1		GO:0006468,GO:0004672	AT5G58140.2	NPL1,PHOT2	phototropin 2
Lus10026595	PF14498		3.2.1.51,3.2.1.63			AT4G34260.1	FUC95A	1,2-alpha-L-fucosidases
Lus10026600	PF03321			K14487		AT2G14960.1	GH3.1	Auxin-responsive GH3 family protein
Lus10026617	PF02365				GO:0006355,GO:0003677	AT1G69490.1	ANAC029,ATNAP,NAP	NAC-like, activated by AP3/PI
Lus10026629	PF01657,PF07714	KOG1187	2.7.11.1		GO:0006468,GO:0004672	AT4G23180.1	CRK10,RLK4	cysteine-rich RLK (RECEPTOR-like protein kinase) 10
Lus10026769	PF14368					AT3G43720.1		Bifunctional inhibitor/lipid-transfer protein/seed storage 2S albumin superfamily protein
Lus10026842	PF16166					AT2G47840.1		Uncharacterised conserved protein ycf60
Lus10026857						AT5G16250.1
Lus10026903	PF00141		1.11.1.7	K00430	GO:0055114,GO:0020037,GO:0006979,GO:0004601	AT2G24800.1		Peroxidase superfamily protein
Lus10026964	PF03140					AT3G02645.1		Plant protein of unknown function (DUF247)
Lus10020178	PF08544,PF10509,PF00288,PF13528	KOG0631	2.7.1.46		GO:0005524	AT4G16130.1	ARA1,ATISA1,ISA1	arabinose kinase
Lus10026999	PF00085	KOG0907	1.6.5.4	K03671	GO:0045454,GO:0015035,GO:0006662	AT3G02730.1	ATF1,TRXF1	thioredoxin F-type 1
Lus10001309
Lus10027199	PF04043		3.1.1.11		GO:0004857	AT5G62360.1		Plant invertase/pectin methylesterase inhibitor superfamily protein
Lus10027279	PF05678					AT3G56710.1	SIB1	sigma factor binding protein 1
Lus10039001	PF13920,PF00271,PF08797,PF00176	KOG1001	3.6.4.12	K15711	GO:0016818,GO:0008270,GO:0003676,GO:0005524	AT5G05130.1		DNA/RNA helicase protein
Lus10027321	PF03600			K14445	GO:0055085,GO:0016021	AT5G47560.1	ATSDAT,ATTDT,TDT	tonoplast dicarboxylate transporter
Lus10027331	PF00134					AT5G06150.1	CYC1BAT,CYCB1;2	Cyclin family protein
Lus10027425	PF00067	KOG0156	1.14.13.71		GO:0055114,GO:0020037,GO:0016705,GO:0005506	AT3G61040.1	CYP76C7	cytochrome P450, family 76, subfamily C, polypeptide 7
Lus10027431	PF00067	KOG0156			GO:0055114,GO:0020037,GO:0016705,GO:0005506	AT2G45560.1	CYP76C1	cytochrome P450, family 76, subfamily C, polypeptide 1
Lus10027436	PF01694	KOG2289			GO:0016021,GO:0004252,GO:0006508	AT5G07250.1	ATRBL3,RBL3	RHOMBOID-like protein 3
Lus10027478	PF00501		6.2.1.8		GO:0008152,GO:0003824	AT3G48990.1		AMP-dependent synthetase and ligase family protein
Lus10027499	PF02416,PF05856,PF07727	KOG1876			GO:0015031,GO:0008565,GO:0034314,GO:0030041,GO:0015629,GO:0005885	AT4G14147.1	ARPC4	protein binding
Lus10027554						AT5G52900.1
Lus10027567	PF00664,PF00005		3.6.3.44	K05666	GO:0055085,GO:0042626,GO:0016021,GO:0006810,GO:0005524,GO:0016887	AT3G59140.1	ATMRP14,MRP14	multidrug resistance-associated protein 14
Lus10027590						AT2G07170.1		ARM repeat superfamily protein
Lus10027616						AT5G21430.1		Chaperone DnaJ-domain superfamily protein
Lus10027683	PF14365,PF03080					AT5G50150.1		Protein of Unknown Function (DUF239)
Lus10027725	PF02922,PF00005,PF08370,PF02806,PF01061		2.4.1.18		GO:0005975,GO:0004553,GO:0016887,GO:0005524,GO:0043169,GO:0003824,GO:0016020	AT1G66950.1	ATPDR11,PDR11	pleiotropic drug resistance 11
Lus10027727	PF00005,PF14510,PF01061				GO:0016887,GO:0005524,GO:0016020	AT1G66950.1	ATPDR11,PDR11	pleiotropic drug resistance 11
Lus10027748	PF00316		3.1.3.11	K03841	GO:0042578,GO:0042132,GO:0005975	AT3G54050.2	HCEF1	high cyclic electron flow 1
Lus10027772	PF04488,PF04572	KOG1928		K01988		AT2G38150.1		alpha 1,4-glycosyltransferase family protein
Lus10027785	PF05340					AT3G09070.1		Protein of unknown function (DUF740)
Lus10027786	PF00504				GO:0016020,GO:0009765	AT3G08940.2	LHCB4.2	light harvesting complex photosystem II
Lus10027859	PF00332		3.2.1.39		GO:0005975,GO:0004553	AT3G57240.1	BG3	beta-1,3-glucanase 3
Lus10027868	PF07991,PF01842,PF00389		1.1.1.95	K00058	GO:0016597,GO:0008152,GO:0055114,GO:0051287,GO:0016616	AT4G34200.1	EDA9	D-3-phosphoglycerate dehydrogenase
Lus10027878						AT3G19320.1		Leucine-rich repeat (LRR) family protein
Lus10027879	PF04669					AT5G67210.1		Protein of unknown function (DUF579)
Lus10027897	PF00170	KOG4196			GO:0043565,GO:0006355,GO:0003700	AT3G19290.3	ABF4,AREB2	ABRE binding factor 4
Lus10027906	PF01926,PF02212,PF01031			K17065	GO:0005525,GO:0003924	AT4G33650.1	ADL2,DRP3A	dynamin-related protein 3A
Lus10027909	PF00135	KOG1515	3.1.1.1			AT3G48690.1	ATCXE12,CXE12	alpha/beta-Hydrolases superfamily protein
Lus10027933					GO:0007018,GO:0005871,GO:0003777	AT3G19050.1	POK2	phragmoplast orienting kinesin 2
Lus10027938						AT2G15890.1	MEE14	maternal effect embryo arrest 14
Lus10027945	PF05562					AT4G37220.1		Cold acclimation protein WCOR413 family
Lus10027957
Lus10027966	PF00504			K08912	GO:0016020,GO:0009765	AT1G29930.1	AB140,CAB1,CAB140,LHCB1.3	chlorophyll A/B binding protein 1
Lus10027984	PF00141		1.11.1.7	K00430	GO:0055114,GO:0020037,GO:0006979,GO:0004601	AT5G06730.1		Peroxidase superfamily protein
Lus10027998						AT2G48110.1	MED33B,REF4	reduced epidermal fluorescence 4
Lus10028001						AT3G63060.1	EDL3	EID1-like 3
Lus10028073	PF00098,PF00313				GO:0008270,GO:0003676,GO:0006355,GO:0003677	AT4G36020.1	CSDP1	cold shock domain protein 1
Lus10028078	PF01490	KOG1303		K13946		AT1G77690.1	LAX3	like AUX1 3
Lus10028083						AT1G75710.1		C2H2-like zinc finger protein
Lus10042839	PF04209		1.13.11.5	K00451	GO:0055114,GO:0006570,GO:0006559,GO:0004411	AT5G54080.2	HGO	homogentisate 1,2-dioxygenase
Lus10028144	PF01699				GO:0055085,GO:0016021	AT1G53210.1		sodium/calcium exchanger family protein / calcium-binding EF hand family protein
Lus10028171	PF02458		2.3.1.99		GO:0016747	AT4G24510.1	CER2,VC-2,VC2	HXXXD-type acyl-transferase family protein
Lus10028226	PF03807,PF00745,PF05201		1.2.1.70	K02492	GO:0055114,GO:0050661,GO:0033014,GO:0008883	AT1G58290.1	HEMA1	Glutamyl-tRNA reductase family protein
Lus10028227	PF01293		4.1.1.49,4.1.1.32		GO:0006094,GO:0005524,GO:0004612	AT4G37870.1	PCK1,PEPCK	phosphoenolpyruvate carboxykinase 1
Lus10028287	PF00168,PF09279,PF00387,PF00388		3.1.4.11	K05857	GO:0005515,GO:0035556,GO:0007165,GO:0006629,GO:0004435	AT3G08510.2	ATPLC2,PLC2	phospholipase C 2
Lus10028325						AT3G50910.1
Lus10028361	PF00067	KOG0156		K09755	GO:0055114,GO:0020037,GO:0016705,GO:0005506	AT4G36220.1	CYP84A1,FAH1	ferulic acid 5-hydroxylase 1
Lus10028381	PF03087					AT4G35690.1		Arabidopsis protein of unknown function (DUF241)
Lus10028425	PF00657		3.1.1.3		GO:0016788	AT1G75900.1		GDSL-like Lipase/Acylhydrolase superfamily protein
Lus10028433	PF13414					AT3G51280.1		Tetratricopeptide repeat (TPR)-like superfamily protein
Lus10028434	PF13414					AT3G51280.1		Tetratricopeptide repeat (TPR)-like superfamily protein
Lus10028471	PF12338,PF00101		4.1.1.39	K01602		AT5G38420.1		Ribulose bisphosphate carboxylase (small chain) family protein
Lus10028545	PF07676					AT1G21680.1		DPP6 N-terminal domain-like protein
Lus10028567
Lus10028580	PF00316		3.1.3.11	K03841	GO:0042578,GO:0042132,GO:0005975	AT1G43670.1		Inositol monophosphatase family protein
Lus10028596	PF01988	KOG4473				AT3G43660.1		Vacuolar iron transporter (VIT) family protein
Lus10028616		KOG0637		K15378		AT1G71890.1	ATSUC5,SUC5	Major facilitator superfamily protein
Lus10028630	PF11942,PF03439,PF00467			K15172		AT4G08350.1	GTA02,GTA2	global transcription factor group A2
Lus10028639	PF00931	KOG4658		K13457	GO:0043531	AT3G07040.1	RPM1,RPS3	NB-ARC domain-containing disease resistance protein
Lus10028648	PF00676		1.2.4.4	K00166	GO:0016624,GO:0008152	AT1G21400.1		Thiamin diphosphate-binding fold (THDP-binding) superfamily protein
Lus10028679	PF00847				GO:0006355,GO:0003700	AT5G61890.1		Integrase-type DNA-binding superfamily protein
Lus10028693				K12124		AT1G22770.1	FB,GI	gigantea protein (GI)
Lus10028695	PF04863,PF04864		4.4.1.4		GO:0016846	AT1G34060.1		Pyridoxal phosphate (PLP)-dependent transferases superfamily protein
Lus10028769	PF04646					AT4G23490.1		Protein of unknown function (DUF604)
Lus10028810	PF12848,PF00005		3.6.1.3	K06185	GO:0016887,GO:0005524	AT5G60790.1	ATGCN1,GCN1	ABC transporter family protein
Lus10028813	PF02458		2.3.1.84	K13065	GO:0016747	AT1G24430.1		HXXXD-type acyl-transferase family protein
Lus10028861						AT3G10650.1
Lus10028898	PF00067	KOG0156	1.14.13.152		GO:0055114,GO:0020037,GO:0016705,GO:0005506	AT2G45550.1	CYP76C4	cytochrome P450, family 76, subfamily C, polypeptide 4
Lus10028921	PF07731,PF07732,PF00394		1.10.3.3		GO:0055114,GO:0016491,GO:0005507	AT4G12420.1	SKU5	Cupredoxin superfamily protein
Lus10029002	PF00646,PF13426,PF07646,PF13415,PF13418	KOG4693		K12116	GO:0005515,GO:0042752	AT1G68050.1	ADO3,FKF1	flavin-binding, kelch repeat, f box 1
Lus10029007	PF13962,PF12796	KOG4412				AT5G51160.1		Ankyrin repeat family protein
Lus10029008	PF13962,PF12796					AT5G51160.1		Ankyrin repeat family protein
Lus10029012						AT5G05180.1
Lus10029038	PF03330,PF01357					AT2G40610.1	ATEXP8,ATEXPA8,ATHEXP ALPHA 1.11,EXP8,EXPA8	expansin A8
Lus10029057	PF12142,PF00264,PF12143		1.10.3.1		GO:0055114,GO:0004097,GO:0016491,GO:0008152
Lus10029063	PF00854	KOG1237			GO:0016020,GO:0006810,GO:0005215	AT2G40460.1		Major facilitator superfamily protein
Lus10029122	PF01657,PF00069	KOG1187	2.7.11.1		GO:0006468,GO:0005524,GO:0004672	AT1G70530.1	CRK3	cysteine-rich RLK (RECEPTOR-like protein kinase) 3
Lus10029135	PF09011				GO:0007275	AT1G23420.1	INO	Plant-specific transcription factor YABBY family protein
Lus10029156	PF03181					AT1G70370.2	PG2	polygalacturonase 2
Lus10029165	PF06955,PF00722		2.4.1.207	K08235	GO:0048046,GO:0016762,GO:0006073,GO:0005618,GO:0005975,GO:0004553	AT1G10550.1	XET,XTH33	xyloglucan:xyloglucosyl transferase 33
Lus10029166	PF00171		1.2.1.39	K00128	GO:0055114,GO:0016491,GO:0008152	AT1G23800.1	ALDH2B,ALDH2B7	aldehyde dehydrogenase 2B7
Lus10029172	PF02705				GO:0071805,GO:0016020,GO:0015079	AT2G30070.1	ATKT1,ATKT1P,ATKUP1,KT1,KUP1	potassium transporter 1
Lus10029175	PF02358,PF00982		2.4.1.15,3.1.3.12	K16055	GO:0005992,GO:0003824	AT1G23870.1	ATTPS9,TPS9	trehalose-phosphatase/synthase 9
Lus10029179	PF14215					AT1G60060.1		Serine/threonine-protein kinase WNK (With No Lysine)-related
Lus10029211	PF00072			K14492	GO:0000160	AT1G10470.1	ARR4,ATRR1,IBC7,MEE7	response regulator 4
Lus10029286	PF00022			K10355		AT3G46520.1	ACT12	actin-12
Lus10029341	PF12695	KOG1515	3.1.1.1			AT5G06570.2		alpha/beta-Hydrolases superfamily protein
Lus10029353	PF02469					AT5G06390.1	FLA17	FASCICLIN-like arabinogalactan protein 17 precursor
Lus10029429	PF00197				GO:0004866	AT1G73260.1	ATKTI1,KTI1	kunitz trypsin inhibitor 1
Lus10029449
Lus10029572	PF01073		5.1.3.2,5.1.3.5	K01784	GO:0055114,GO:0016616,GO:0006694,GO:0003854	AT1G12780.1	ATUGE1,UGE1	UDP-D-glucose/UDP-D-galactose 4-epimerase 1
Lus10029689	PF14498		3.2.1.51			AT4G34260.1	FUC95A	1,2-alpha-L-fucosidases
Lus10029701	PF00924	KOG4629			GO:0055085,GO:0016020	AT5G12080.2	ATMSL10,MSL10	mechanosensitive channel of small conductance-like 10
Lus10029728	PF10664				GO:0055114,GO:0016655	AT4G37925.1	NDH-M	subunit NDH-M of NAD(P)H:plastoquinone dehydrogenase complex
Lus10029738	PF12638					AT1G44000.1
Lus10029803	PF13374,PF07719,PF00515				GO:0005515	AT2G43040.1	NPG1	tetratricopeptide repeat (TPR)-containing protein
Lus10029839	PF01553		2.3.1.15	K13508	GO:0016746,GO:0008152	AT4G01950.1	ATGPAT3,GPAT3	glycerol-3-phosphate acyltransferase 3
Lus10029857	PF14383,PF14309					AT3G58650.1
Lus10029881	PF05564,PF03024					AT5G27830.3
Lus10029905	PF00005,PF01061	KOG0061	3.6.3.19		GO:0016887,GO:0005524,GO:0016020	AT2G13610.1		ABC-2 type transporter family protein
Lus10029912				K18636		AT3G05330.1	ATN,ATTAN	cyclin family
Lus10029914	PF00225	KOG4280	3.6.4.5	K10406	GO:0008017,GO:0007018,GO:0005524,GO:0003777,GO:0005871	AT5G27550.1		P-loop containing nucleoside triphosphate hydrolases superfamily protein
Lus10029922	PF00202		2.6.1.44	K00827	GO:0030170,GO:0008483	AT4G39660.1	AGT2	alanine:glyoxylate aminotransferase 2
Lus10029987	PF00847				GO:0006355,GO:0003700	AT3G15210.1	ATERF-4,ATERF4,ERF4,RAP2.5	ethylene responsive element binding factor 4
Lus10030006	PF00854			K14638	GO:0016020,GO:0006810,GO:0005215	AT3G21670.1		Major facilitator superfamily protein
Lus10030035	PF03552		2.4.1.12		GO:0030244,GO:0016760,GO:0016020	AT2G32540.1	ATCSLB04,ATCSLB4,CSLB04	cellulose synthase-like B4
Lus10030109						AT4G02530.1		chloroplast thylakoid lumen protein
Lus10030151
Lus10030164						AT4G01575.1		serine protease inhibitor, Kazal-type family protein
Lus10030189	PF00067	KOG0156	1.14.13.68		GO:0055114,GO:0020037,GO:0016705,GO:0005506	AT5G57260.1	CYP71B10	cytochrome P450, family 71, subfamily B, polypeptide 10
Lus10030208						AT2G46735.1
Lus10030209	PF08541,PF08392		2.3.1.199,2.3.1.119	K15397	GO:0016747,GO:0008610,GO:0016020,GO:0006633	AT1G01120.1	KCS1	3-ketoacyl-CoA synthase 1
Lus10030298						AT5G13510.1		Ribosomal protein L10 family protein
Lus10030345	PF07725,PF13676,PF00931	KOG4658			GO:0007165,GO:0005515,GO:0043531	AT5G17680.1		disease resistance protein (TIR-NBS-LRR class), putative
Lus10030368	PF01073		4.1.1.35	K08678	GO:0055114,GO:0016616,GO:0006694,GO:0003854	AT3G62830.2	ATUXS2,AUD1,UXS2	NAD(P)-binding Rossmann-fold superfamily protein
Lus10030400	PF00069	KOG1187	2.7.11.1		GO:0006468,GO:0005524,GO:0004672	AT5G60900.1	RLK1	receptor-like protein kinase 1
Lus10030449	PF01357,PF03330					AT1G69530.3	AT-EXP1,ATEXP1,ATEXPA1,ATHEXP ALPHA 1.2,EXP1,EXPA1	expansin A1
Lus10030462	PF00732,PF05199	KOG1238			GO:0055114,GO:0050660,GO:0016614	AT1G14185.1		Glucose-methanol-choline (GMC) oxidoreductase family protein
Lus10030484	PF06955,PF00722		2.4.1.207	K14504,K08235	GO:0048046,GO:0016762,GO:0006073,GO:0005618,GO:0005975,GO:0004553	AT4G25810.1	XTH23,XTR6	xyloglucan endotransglycosylase 6
Lus10030507						AT5G05180.1
Lus10030529	PF02431		5.5.1.6		GO:0016872	AT5G05270.1		Chalcone-flavanone isomerase family protein
Lus10030545	PF00069		2.7.11.1		GO:0006468,GO:0005524,GO:0004672	AT5G01810.1	ATPK10,CIPK15,PKS3,SIP2,SNRK3.1	CBL-interacting protein kinase 15
Lus10030604	PF00295		3.2.1.15		GO:0005975,GO:0004650	AT1G60590.1		Pectin lyase-like superfamily protein
Lus10030611	PF12174		2.4.2.30			AT1G23550.1	SRO2	similar to RCD one 2
Lus10030637						AT1G70280.1		NHL domain-containing protein
Lus10030709	PF13578					AT1G01180.1		S-adenosyl-L-methionine-dependent methyltransferases superfamily protein
Lus10013207	PF00764		6.3.4.5		GO:0006526,GO:0005524,GO:0004055	AT4G24830.1		arginosuccinate synthase family
Lus10030745	PF06628,PF00199		1.11.1.6,1.11.1.21	K03781	GO:0055114,GO:0020037,GO:0004096,GO:0006979	AT4G35090.1	CAT2	catalase 2
Lus10030757	PF13426,PF07646,PF13415,PF13418			K12116	GO:0005515,GO:0042752	AT1G68050.1	ADO3,FKF1	flavin-binding, kelch repeat, f box 1
Lus10030760	PF06955,PF00722		2.4.1.207	K08235	GO:0048046,GO:0016762,GO:0006073,GO:0005618,GO:0005975,GO:0004553	AT1G14720.1	ATXTH28,EXGT-A2,XTH28,XTR2	xyloglucan endotransglucosylase/hydrolase 28
Lus10030768	PF00954,PF08276,PF01453,PF07714	KOG1187	2.7.11.1		GO:0048544,GO:0006468,GO:0004672	AT1G11340.1		S-locus lectin protein kinase family protein
Lus10030795	PF07063					AT1G07040.1
Lus10030815	PF13704					AT1G27200.1		Domain of unknown function (DUF23)
Lus10030821	PF01501		2.4.1.43		GO:0016757	AT1G70090.2	GATL9,LGT8	glucosyl transferase family 8
Lus10030840	PF10604					AT1G24020.1	MLP423	MLP-like protein 423
Lus10030638	PF08263,PF13855,PF00069	KOG1187	2.7.11.1		GO:0005515,GO:0006468,GO:0005524,GO:0004672	AT3G47570.1		Leucine-rich repeat protein kinase family protein
Lus10030853	PF02358,PF00982		2.4.1.15,3.1.3.12	K16055	GO:0005992,GO:0003824	AT1G60140.1	ATTPS10,TPS10	trehalose phosphate synthase
Lus10030860						AT1G23850.1
Lus10030878	PF12174		2.4.2.30			AT1G23550.1	SRO2	similar to RCD one 2
Lus10030924	PF00067	KOG0156	1.14.13.121		GO:0055114,GO:0020037,GO:0016705,GO:0005506	AT3G26300.1	CYP71B34	cytochrome P450, family 71, subfamily B, polypeptide 34
Lus10030938	PF00072				GO:0000160	AT4G18020.1	APRR2,PRR2	CheY-like two-component responsive regulator family protein
Lus10030959	PF03760				GO:0009790	AT1G32560.1		Late embryogenesis abundant protein, group 1 protein
Lus10030991	PF12174					AT1G32230.1	ATP8,CEO,CEO1,RCD1	WWE protein-protein interaction domain protein family
Lus10030992	PF08711	KOG1793		K17498	GO:0006351,GO:0005634,GO:0003677	AT1G32130.1	ATIWS1,IWS1	Transcription elongation factor (TFIIS) family protein
Lus10031032	PF03953,PF00091			K07374	GO:0003924,GO:0007017,GO:0005874	AT1G50010.1	TUA2	tubulin alpha-2 chain
Lus10031098	PF07983,PF00332		3.2.1.39		GO:0005975,GO:0004553	AT1G64760.1		O-Glycosyl hydrolases family 17 protein
Lus10031099	PF02535				GO:0055085,GO:0046873,GO:0030001,GO:0016020	AT1G05300.1	ZIP5	zinc transporter 5 precursor
Lus10035480	PF00106	KOG1208	1.1.1.330	K19329	GO:0016491,GO:0008152	AT4G11410.1		NAD(P)-binding Rossmann-fold superfamily protein
Lus10031102	PF00173,PF00487	KOG4232	1.14.19.3,1.14.19.4	K13076	GO:0006629	AT3G61580.1		Fatty acid/sphingolipid desaturase
Lus10031122	PF07279					AT5G62280.1		Protein of unknown function (DUF1442)
Lus10031123	PF08263,PF00069	KOG1187	2.7.11.1		GO:0006468,GO:0005524,GO:0004672	AT5G51560.1		Leucine-rich repeat protein kinase family protein
Lus10031168	PF00162		2.7.2.3	K00927	GO:0006096,GO:0004618	AT3G12780.1	PGK1	phosphoglycerate kinase 1
Lus10031199	PF11721,PF07714	KOG1187	2.7.11.1		GO:0006468,GO:0004672	AT1G56130.1		Leucine-rich repeat transmembrane protein kinase
Lus10031230	PF01453,PF00069	KOG1187	2.7.11.1		GO:0006468,GO:0005524,GO:0004672	AT5G60900.1	RLK1	receptor-like protein kinase 1
Lus10031232						AT2G42190.1
Lus10031236	PF01477,PF00305		1.13.11.12		GO:0005515,GO:0055114,GO:0046872,GO:0016702	AT3G45140.1	ATLOX2,LOX2	lipoxygenase 2
Lus10031247	PF08007	KOG2132	1.14.11.27	K10277		AT3G20810.1		2-oxoglutarate (2OG) and Fe(II)-dependent oxygenase superfamily protein
Lus10031252	PF00125	KOG1745		K11253	GO:0003677,GO:0000786	AT3G27360.1		Histone superfamily protein
Lus10031279	PF00628,PF01426,PF00004			K02603	GO:0005515,GO:0003682,GO:0005524	AT4G14700.1	ATORC1A,ORC1A	origin recognition complex 1
Lus10031299	PF00686,PF00300,PF01591	KOG0234	2.7.1.105,3.1.3.46	K01103	GO:2001070,GO:0006000,GO:0005524,GO:0003873,GO:0006003,GO:0003824	AT1G07110.1	ATF2KP,F2KP,FKFBP	fructose-2,6-bisphosphatase
Lus10031313	PF03097					AT1G73390.3		Endosomal targeting BRO1-like domain-containing protein
Lus10031337	PF08263,PF13855,PF00069	KOG1187	2.7.11.1		GO:0005515,GO:0006468,GO:0005524,GO:0004672	AT1G48480.1	RKL1	receptor-like kinase 1
Lus10031372						AT5G37010.1
Lus10031383	PF13855	KOG0617			GO:0005515	AT2G42800.1	AtRLP29,RLP29	receptor like protein 29
Lus10031420	PF13415,PF13418	KOG4693				AT1G74150.1		Galactose oxidase/kelch repeat superfamily protein
Lus10031428	PF04398					AT1G09310.1		Protein of unknown function, DUF538
Lus10031434	PF01501	KOG1950	2.4.1.123	K18819	GO:0016757	AT2G47180.1	AtGolS1,GolS1	galactinol synthase 1
Lus10031464	PF00320				GO:0043565,GO:0008270,GO:0006355,GO:0003700	AT3G24050.1	GATA1	GATA transcription factor 1
Lus10031470	PF04043,PF01095		3.1.1.11	K01051	GO:0004857,GO:0042545,GO:0030599,GO:0005618	AT4G02330.1	ATPMEPCRB	Plant invertase/pectin methylesterase inhibitor superfamily
Lus10031474	PF13414					AT3G05625.1		Tetratricopeptide repeat (TPR)-like superfamily protein
Lus10031488	PF05564					AT1G56220.1		Dormancy/auxin associated family protein
Lus10031520	PF00657		3.1.1.3		GO:0016788	AT2G04570.1		GDSL-like Lipase/Acylhydrolase superfamily protein
Lus10031530	PF14226,PF03171	KOG0143	1.14.17.4	K05933	GO:0055114,GO:0016491	AT1G05010.1	ACO4,EAT1,EFE	ethylene-forming enzyme
Lus10031540	PF00067			K10528	GO:0055114,GO:0020037,GO:0016705,GO:0005506	AT4G15440.1	CYP74B2,HPL1	hydroperoxide lyase 1
Lus10031548	PF00141		1.11.1.7	K00430	GO:0055114,GO:0020037,GO:0006979,GO:0004601	AT1G05260.1	RCI3,RCI3A	Peroxidase superfamily protein
Lus10031582	PF01657,PF07714	KOG1187	2.7.11.1	K04730	GO:0006468,GO:0004672	AT4G05200.1	CRK25	cysteine-rich RLK (RECEPTOR-like protein kinase) 25
Lus10031584	PF06203				GO:0005515	AT3G21880.1		B-box type zinc finger protein with CCT domain
Lus10031586	PF06955,PF00722		2.4.1.207	K08235	GO:0048046,GO:0016762,GO:0006073,GO:0005618,GO:0005975,GO:0004553	AT4G03210.1	XTH9	xyloglucan endotransglucosylase/hydrolase 9
Lus10031634	PF00168,PF00614,PF12357		3.1.4.4	K01115	GO:0005515,GO:0003824	AT3G15730.1	PLD,PLDALPHA1	phospholipase D alpha 1
Lus10031664	PF00141		1.11.1.7	K00430	GO:0055114,GO:0020037,GO:0006979,GO:0004601	AT5G51890.1		Peroxidase superfamily protein
Lus10031713	PF04043		3.1.1.11		GO:0004857	AT5G62350.1		Plant invertase/pectin methylesterase inhibitor superfamily protein
Lus10031804	PF00069	KOG1187	2.7.11.1		GO:0006468,GO:0005524,GO:0004672	AT5G60900.1	RLK1	receptor-like protein kinase 1
Lus10031818	PF08007	KOG2132	1.14.11.27	K10277		AT3G20810.1		2-oxoglutarate (2OG) and Fe(II)-dependent oxygenase superfamily protein
Lus10031822	PF00125	KOG1745		K11253	GO:0003677,GO:0000786	AT5G10400.1		Histone superfamily protein
Lus10031922	PF01988	KOG4473				AT3G43660.1		Vacuolar iron transporter (VIT) family protein
Lus10031925	PF14368					AT2G37870.1		Bifunctional inhibitor/lipid-transfer protein/seed storage 2S albumin superfamily protein
Lus10031926						AT2G02148.1
Lus10032078						AT5G16780.1	DOT2,MDF	SART-1 family
Lus10014614	PF00479,PF02781		1.1.1.49		GO:0055114,GO:0050661,GO:0006006,GO:0004345	AT5G40760.1	G6PD6	glucose-6-phosphate dehydrogenase 6
Lus10032094	PF00657		3.2.1.51		GO:0016788	AT5G14450.1		GDSL-like Lipase/Acylhydrolase superfamily protein
Lus10032120	PF02536	KOG1267		K15032	GO:0006355,GO:0005739,GO:0003690	AT2G34620.1		Mitochondrial transcription termination factor family protein
Lus10032133	PF04851,PF00271		3.6.4.13	K12823	GO:0016787,GO:0005524,GO:0003677	AT5G14610.2		DEAD box RNA helicase family protein
Lus10032154	PF02705				GO:0071805,GO:0016020,GO:0015079	AT2G30070.1	ATKT1,ATKT1P,ATKUP1,KT1,KUP1	potassium transporter 1
Lus10032241	PF07731,PF07732,PF00394		1.10.3.3		GO:0055114,GO:0016491,GO:0005507	AT4G12420.1	SKU5	Cupredoxin superfamily protein
Lus10032252	PF00854		3.6.3.26	K14638	GO:0016020,GO:0006810,GO:0005215	AT1G12110.1	ATNRT1,B-1,CHL1,CHL1-1,NRT1,NRT1.1	nitrate transporter 1.1
Lus10032278	PF00067	KOG0157	1.14.14.1	K15398	GO:0055114,GO:0020037,GO:0016705,GO:0005506	AT1G63710.1	CYP86A7	cytochrome P450, family 86, subfamily A, polypeptide 7
Lus10037324	PF08149			K14768		AT3G10530.1		Transducin/WD40 repeat-like superfamily protein
Lus10032290	PF13639	KOG1493		K16281	GO:0008270,GO:0005515	AT3G61460.1	BRH1	brassinosteroid-responsive RING-H2
Lus10032306	PF00560,PF08263,PF13855,PF07714	KOG1187	2.7.11.1		GO:0005515,GO:0006468,GO:0004672	AT3G47570.1		Leucine-rich repeat protein kinase family protein
Lus10032316	PF00657		3.1.1.3		GO:0016788	AT1G29660.1		GDSL-like Lipase/Acylhydrolase superfamily protein
Lus10032377	PF09478,PF00759		3.2.1.4		GO:0030246,GO:0005975,GO:0004553	AT1G64390.1	AtGH9C2,GH9C2	glycosyl hydrolase 9C2
Lus10032412	PF10539					AT5G42050.1		DCD (Development and Cell Death) domain protein
Lus10032431	PF12848,PF00005		3.6.1.3	K06158	GO:0016887,GO:0005524	AT1G64550.1	ATGCN3,GCN3	general control non-repressible 3
Lus10032452	PF11995,PF00225	KOG0242	3.6.4.4	K11498	GO:0008017,GO:0007018,GO:0005524,GO:0003777,GO:0005871	AT1G18370.1	ATNACK1,HIK,NACK1	ATP binding microtubule motor family protein
Lus10032505	PF00134	KOG1674				AT2G44740.1	CYCP4;1	cyclin p4;1
Lus10032559	PF05553
Lus10032562	PF07983,PF00332		3.2.1.39		GO:0005975,GO:0004553	AT5G55180.1		O-Glycosyl hydrolases family 17 protein
Lus10032578	PF00168				GO:0005515	AT5G55530.2		Calcium-dependent lipid-binding (CaLB domain) family protein
Lus10032592	PF00464		2.1.2.1		GO:0016740	AT4G13930.1	SHM4	serine hydroxymethyltransferase 4
Lus10032660	PF00232		3.2.1.21	K05350	GO:0005975,GO:0004553	AT4G21760.1	BGLU47	beta-glucosidase 47
Lus10032741	PF13947,PF00069	KOG1187	2.7.11.1		GO:0030247,GO:0006468,GO:0005524,GO:0004672	AT2G23450.2		Protein kinase superfamily protein
Lus10032854			1.3.1.3			AT4G24220.1	AWI31,VEP1	NAD(P)-binding Rossmann-fold superfamily protein
Lus10032935	PF02482,PF16321				GO:0044238	AT5G24490.1		30S ribosomal protein, putative
Lus10032950	PF03169				GO:0055085	AT5G53550.1	ATYSL3,YSL3	YELLOW STRIPE like 3
Lus10032952	PF02183,PF00046			K09338	GO:0043565,GO:0006355,GO:0003700,GO:0003677	AT2G46680.1	ATHB-7,ATHB7,HB-7	homeobox 7
Lus10032956	PF00274		4.1.2.13	K01623	GO:0006096,GO:0004332	AT4G26530.1		Aldolase superfamily protein
Lus10032976	PF11721,PF07714	KOG1187	2.7.11.1		GO:0006468,GO:0004672	AT3G51550.1	FER	Malectin/receptor-like protein kinase family protein
Lus10033037	PF00544		4.2.2.2	K01728		AT5G63180.1		Pectin lyase-like superfamily protein
Lus10033129						AT5G62580.1		ARM repeat superfamily protein
Lus10033244	PF00332		3.2.1.39		GO:0005975,GO:0004553	AT1G32860.1		Glycosyl hydrolase superfamily protein
Lus10033245	PF00534,PF08323		2.4.1.242	K13679		AT1G32900.1		UDP-Glycosyltransferase superfamily protein
Lus10033254	PF04096	KOG0845		K14297	GO:0006810,GO:0005643	AT1G10390.2		Nucleoporin autopeptidase
Lus10033308	PF00067	KOG0157	1.14.13.93	K09843	GO:0055114,GO:0020037,GO:0016705,GO:0005506	AT5G45340.1	CYP707A3	cytochrome P450, family 707, subfamily A, polypeptide 3
Lus10033309	PF00037,PF04068,PF00005		3.6.3.38	K06174	GO:0016887,GO:0005524	AT4G19210.1	ATRLI2,RLI2	RNAse l inhibitor protein 2
Lus10033324	PF01187		5.3.2.1,5.3.3.12	K07253		AT5G57170.2		Tautomerase/MIF superfamily protein
Lus10033328	PF14389,PF04784					AT3G13000.2		Protein of unknown function, DUF547
Lus10033385	PF01494	KOG2614			GO:0071949	AT5G05320.1		FAD/NAD(P)-binding oxidoreductase family protein
Lus10033427	PF02449,PF13364,PF02140		3.2.1.23		GO:0009341,GO:0005975,GO:0004565,GO:0030246,GO:0004553	AT1G77410.1	BGAL16	beta-galactosidase 16
Lus10033434	PF06596				GO:0016020,GO:0015979,GO:0009523	AT2G06520.1	PSBX	photosystem II subunit X
Lus10033434	PF06596				GO:0016020,GO:0015979,GO:0009523	AT2G06520.1	PSBX	photosystem II subunit X
Lus10033509
Lus10033558	PF12338,PF00101		4.1.1.39	K01602		AT5G38410.1		Ribulose bisphosphate carboxylase (small chain) family protein
Lus10033574	PF14368					AT3G18280.1		Bifunctional inhibitor/lipid-transfer protein/seed storage 2S albumin superfamily protein
Lus10033621	PF04043,PF01095		3.1.1.11	K01051	GO:0004857,GO:0042545,GO:0030599,GO:0005618	AT5G20860.1		Plant invertase/pectin methylesterase inhibitor superfamily
Lus10033630	PF00170				GO:0043565,GO:0006355,GO:0003700	AT2G42380.2	ATBZIP34,BZIP34	Basic-leucine zipper (bZIP) transcription factor family protein
Lus10033643	PF01397,PF03936		4.2.3.112	K18108	GO:0016829,GO:0010333,GO:0008152,GO:0000287	AT4G16730.1	TPS02	terpene synthase 02
Lus10033655	PF08100,PF00891	KOG3178			GO:0046983,GO:0008171	AT4G35150.1		O-methyltransferase family protein
Lus10033661	PF01212			K00815	GO:0016829,GO:0006520	AT5G36160.1		Tyrosine transaminase family protein
Lus10033688						AT4G28310.1
Lus10033706	PF00168,PF00614,PF12357		3.1.4.4	K01115	GO:0005515,GO:0003824	AT3G15730.1	PLD,PLDALPHA1	phospholipase D alpha 1
Lus10033736	PF02984,PF00134			K18812	GO:0005634,GO:0051726	AT4G03270.1	CYCD6;1	Cyclin D6;1
Lus10033764	PF00190				GO:0045735	AT5G39190.2	ATGER2,GER2,GLP2A	germin-like protein 2
Lus10033766	PF01878	KOG3383				AT2G14660.1
Lus10033770	PF00397,PF01846	KOG0152		K12821	GO:0005515	AT1G44910.1	ATPRP40A,PRP40A	pre-mRNA-processing protein 40A
Lus10033798	PF13912					AT1G27730.1	STZ,ZAT10	salt tolerance zinc finger
Lus10033819	PF05419					AT3G59400.1	GUN4	enzyme binding;tetrapyrrole binding
Lus10033862	PF07123			K02721	GO:0015979,GO:0009523,GO:0009507	AT2G30570.1	PSBW	photosystem II reaction center W
Lus10033886	PF07690		3.6.3.27	K08176	GO:0055085,GO:0016021	AT3G54700.1	PHT1;7	phosphate transporter 1;7
Lus10033919	PF12056					AT3G20300.1		Protein of unknown function (DUF3537)
Lus10033980	PF14619,PF00176		3.6.4.11		GO:0042393,GO:0005524	AT2G28290.1	CHR3,SYD	P-loop containing nucleoside triphosphate hydrolases superfamily protein
Lus10034039	PF14416,PF13839					AT3G06080.2	TBL10	Plant protein of unknown function (DUF828)
Lus10034083	PF07859	KOG1516		K15889	GO:0016787,GO:0008152	AT5G15860.1	ATPCME,PCME	prenylcysteine methylesterase
Lus10034092	PF00252			K02866	GO:0006412,GO:0005840,GO:0003735	AT1G26910.1	RPL10B	Ribosomal protein L16p/L10e family protein
Lus10034094	PF01619	KOG0186	1.5.5.2	K00318	GO:0006562,GO:0004657	AT5G38710.1		Methylenetetrahydrofolate reductase family protein
Lus10034095	PF01619	KOG0186	1.5.5.2	K00318	GO:0006562,GO:0004657	AT5G38710.1		Methylenetetrahydrofolate reductase family protein
Lus10034156	PF00067	KOG0156		K00517	GO:0055114,GO:0020037,GO:0016705,GO:0005506	AT5G04660.1	CYP77A4	cytochrome P450, family 77, subfamily A, polypeptide 4
Lus10034206	PF00854			K14638	GO:0016020,GO:0006810,GO:0005215	AT2G40460.1		Major facilitator superfamily protein
Lus10034211	PF05701					AT2G40480.1		Plant protein of unknown function (DUF827)
Lus10034218	PF16499		3.2.1.22	K07407		AT3G56310.1		Melibiase family protein
Lus10034227	PF03330,PF01357					AT2G40610.1	ATEXP8,ATEXPA8,ATHEXP ALPHA 1.11,EXP8,EXPA8	expansin A8
Lus10034261	PF00560,PF13855	KOG4579			GO:0005515	AT1G13230.1		Leucine-rich repeat (LRR) family protein
Lus10034276	PF02362				GO:0003677	AT1G68840.2	EDF2,RAP2.8,RAV2,TEM2	related to ABI3/VP1 2
Lus10034303	PF03398					AT1G13340.1		Regulator of Vps4 activity in the MVB pathway protein
Lus10034389
Lus10034411	PF03088	KOG1520	4.3.3.2		GO:0016844,GO:0009058	AT3G57030.1		Calcium-dependent phosphotriesterase superfamily protein
Lus10034446	PF00560,PF08263,PF13855,PF00069	KOG1187	2.7.11.1		GO:0005515,GO:0006468,GO:0005524,GO:0004672	AT5G58300.1		Leucine-rich repeat protein kinase family protein
Lus10034484	PF00226					AT4G36040.1		Chaperone DnaJ-domain superfamily protein
Lus10034489	PF00314					AT4G24180.1	ATTLP1,TLP1	THAUMATIN-LIKE PROTEIN 1
Lus10034536						AT1G75810.1
Lus10034540	PF00657		3.1.1.3		GO:0016788	AT1G75900.1		GDSL-like Lipase/Acylhydrolase superfamily protein
Lus10034575						AT1G42430.1
Lus10034578	PF02985,PF11916			K15305	GO:0005515,GO:0070772,GO:0043550	AT2G01690.1		ARM repeat superfamily protein
Lus10034585	PF08282,PF00982		2.4.1.15,3.1.3.12	K16055	GO:0005992,GO:0003824	AT1G68020.2	ATTPS6,TPS6	UDP-Glycosyltransferase / trehalose-phosphatase family protein
Lus10034628	PF00324,PF13520	KOG1289			GO:0055085,GO:0016020,GO:0006810,GO:0015171,GO:0003333	AT2G01170.1	BAT1	bidirectional amino acid transporter 1
Lus10034708
Lus10034771	PF00037,PF04068,PF00005		3.6.3.38	K06174	GO:0016887,GO:0005524	AT4G19210.1	ATRLI2,RLI2	RNAse l inhibitor protein 2
Lus10034834	PF12843					AT1G51080.1
Lus10034838	PF01494	KOG2614			GO:0071949	AT5G05320.1		FAD/NAD(P)-binding oxidoreductase family protein
Lus10034907	PF00447	KOG0627		K09419	GO:0043565,GO:0006355,GO:0005634,GO:0003700	AT3G24520.1	AT-HSFC1,HSFC1	heat shock transcription factor C1
Lus10034963	PF00390,PF03949		1.1.1.40		GO:0055114,GO:0004471,GO:0051287	AT1G79750.1	ATNADP-ME4,NADP-ME4	NADP-malic enzyme 4
Lus10034964	PF03171,PF14226	KOG0143	1.14.11.6		GO:0055114,GO:0016491	AT1G35190.1		2-oxoglutarate (2OG) and Fe(II)-dependent oxygenase superfamily protein
Lus10012962	PF00481	KOG0698	3.1.3.16	K14497	GO:0003824,GO:0006470,GO:0004722	AT4G26080.1	ABI1,AtABI1	Protein phosphatase 2C family protein
Lus10035006	PF00642	KOG1595			GO:0046872	AT2G19810.1		CCCH-type zinc finger family protein
Lus10035036	PF04839			K19032	GO:0006412,GO:0005840,GO:0003735	AT1G68590.1		Ribosomal protein PSRP-3/Ycf65
Lus10035037	PF11744	KOG4711			GO:0015743	AT1G25480.1		Aluminium activated malate transporter family protein
Lus10035140	PF03222	KOG1305		K14207	GO:0003333	AT3G30390.2		Transmembrane amino acid transporter family protein
Lus10035284	PF07714	KOG0198	2.7.11.25		GO:0006468,GO:0004672	AT2G32510.1	MAPKKK17	mitogen-activated protein kinase kinase kinase 17
Lus10035289	PF00067	KOG0157		K10528	GO:0055114,GO:0020037,GO:0016705,GO:0005506	AT4G15440.1	CYP74B2,HPL1	hydroperoxide lyase 1
Lus10031057	PF04577	KOG4698	2.4.1.255	K18134	GO:0016757	AT2G41640.1		Glycosyltransferase family 61 protein
Lus10035473	PF00274		4.1.2.13	K01623	GO:0006096,GO:0004332	AT4G38970.1	FBA2	fructose-bisphosphate aldolase 2
Lus10035513	PF05340					AT3G09070.1		Protein of unknown function (DUF740)
Lus10035525	PF04488,PF04572	KOG1928	2.4.1.228	K01988		AT2G38150.1		alpha 1,4-glycosyltransferase family protein
Lus10035545	PF00316		3.1.3.11	K03841	GO:0042578,GO:0042132,GO:0005975	AT3G54050.1	HCEF1	high cyclic electron flow 1
Lus10035553	PF00628,PF17123,PF01095,PF16135		2.3.1.48		GO:0005515,GO:0042545,GO:0030599,GO:0005618	AT2G36720.1		Acyl-CoA N-acyltransferase with RING/FYVE/PHD-type zinc finger domain
Lus10035565	PF14309					AT5G03670.1
Lus10035580	PF13641		2.4.1.32	K13680		AT5G03760.1	ATCSLA09,ATCSLA9,CSLA09,CSLA9,RAT4	Nucleotide-diphospho-sugar transferases superfamily protein
Lus10035635	PF00067	KOG0156			GO:0055114,GO:0020037,GO:0016705,GO:0005506	AT4G31940.1	CYP82C4	cytochrome P450, family 82, subfamily C, polypeptide 4
Lus10035641	PF00564				GO:0005515	AT5G09620.1		Octicosapeptide/Phox/Bem1p family protein
Lus10035642
Lus10035671	PF13802,PF01055	KOG1065	3.2.1.20	K01187	GO:0005975,GO:0004553	AT3G23640.1	HGL1	heteroglycan glucosidase 1
Lus10035682	PF03283				GO:0016787	AT4G19420.1		Pectinacetylesterase family protein
Lus10035696	PF03055	KOG1285	1.14.99.42,1.13.11.51	K09840		AT4G19170.1	CCD4,NCED4	nine-cis-epoxycarotenoid dioxygenase 4
Lus10035704	PF07690	KOG0253			GO:0055085,GO:0016021	AT3G13050.1		Major facilitator superfamily protein
Lus10035719	PF01370	KOG4288			GO:0050662,GO:0003824	AT5G10730.1		NAD(P)-binding Rossmann-fold superfamily protein
Lus10035730						AT1G16850.1
Lus10035790	PF04146	KOG1901				AT1G09810.1	ECT11	evolutionarily conserved C-terminal region 11
Lus10035832	PF03619					AT1G23070.1		Protein of unknown function (DUF300)
Lus10035906						AT3G15550.1
Lus10035910	PF04862					AT5G11420.1		Protein of unknown function, DUF642
Lus10035912	PF13855				GO:0005515	AT1G15740.1		Leucine-rich repeat family protein
Lus10035989	PF08596	KOG1983				AT4G35560.1		Transducin/WD40 repeat-like superfamily protein
Lus10036016	PF00450		3.4.16.6	K16297	GO:0006508,GO:0004185	AT1G28110.2	SCPL45	serine carboxypeptidase-like 45
Lus10036189	PF05623					AT1G73210.1		Protein of unknown function (DUF789)
Lus10036231	PF12708		3.2.1.15			AT4G20050.1	QRT3	Pectin lyase-like superfamily protein
Lus10036329	PF00320				GO:0043565,GO:0008270,GO:0006355,GO:0003700	AT1G02700.1
Lus10036343	PF14543,PF14541	KOG1339	3.4.23.12		GO:0006508,GO:0004190	AT1G03220.1		Eukaryotic aspartyl protease family protein
Lus10036402	PF03168					AT1G01470.1	LEA14,LSR3	Late embryogenesis abundant protein
Lus10035830	PF10409,PF02181					AT5G58160.1		actin binding
Lus10036622	PF05757			K08901	GO:0019898,GO:0015979,GO:0009654,GO:0009523,GO:0005509	AT3G01440.1	PQL1,PQL2	PsbQ-like 1
Lus10036669	PF00854			K14638	GO:0016020,GO:0006810,GO:0005215	AT5G62680.1		Major facilitator superfamily protein
Lus10036712						AT3G17900.1
Lus10036763	PF03330,PF01357					AT1G69530.1	AT-EXP1,ATEXP1,ATEXPA1,ATHEXP ALPHA 1.2,EXP1,EXPA1	expansin A1
Lus10036773	PF02365				GO:0006355,GO:0003677	AT1G69490.1	ANAC029,ATNAP,NAP	NAC-like, activated by AP3/PI
Lus10036832	PF10250					AT5G15740.1		O-fucosyltransferase family protein
Lus10036833	PF10250					AT3G02250.1		O-fucosyltransferase family protein
Lus10036898	PF16136,PF07897,PF16135				GO:0007165	AT1G69260.1	AFP1	ABI five binding protein
Lus10036967	PF00201				GO:0016758,GO:0008152	AT4G01070.1	GT72B1,UGT72B1	UDP-Glycosyltransferase superfamily protein
Lus10036969	PF00201				GO:0016758,GO:0008152	AT1G78270.1	AtUGT85A4,UGT85A4	UDP-glucosyl transferase 85A4
Lus10037032	PF00512,PF02518,PF00072,PF03924	KOG0519	2.7.13.3		GO:0007165,GO:0000155,GO:0000160	AT1G27320.1	AHK3,HK3	histidine kinase 3
Lus10037159	PF05757			K08901	GO:0019898,GO:0015979,GO:0009654,GO:0009523,GO:0005509	AT1G14150.1	PQL1,PQL2	PsbQ-like 2
Lus10037164	PF03330,PF01357					AT1G69530.1	AT-EXP1,ATEXP1,ATEXPA1,ATHEXP ALPHA 1.2,EXP1,EXPA1	expansin A1
Lus10037266	PF02458		2.3.1.133		GO:0016747	AT5G48930.1	HCT	hydroxycinnamoyl-CoA shikimate/quinate hydroxycinnamoyl transferase
Lus10037267						AT5G45290.2		RING/U-box superfamily protein
Lus10037269	PF03283				GO:0016787	AT4G19420.1		Pectinacetylesterase family protein
Lus10037270
Lus10037307				K19034		AT3G56910.1	PSRP5	plastid-specific 50S ribosomal protein 5
Lus10035730						AT1G16850.1
Lus10037328	PF10250					AT1G51630.1		O-fucosyltransferase family protein
Lus10037370	PF00355,PF08417		1.14.12.20	K13071	GO:0055114,GO:0051537,GO:0016491,GO:0010277	AT3G44880.1	ACD1,LLS1,PAO	Pheophorbide a oxygenase family protein with Rieske [2Fe-2S] domain
Lus10037401	PF13664	KOG2886				AT1G72100.1		late embryogenesis abundant domain-containing protein / LEA domain-containing protein
Lus10037438	PF13326			K08902	GO:0010207	AT1G03600.1	PSB27	photosystem II family protein
Lus10037465	PF01764	KOG4569	3.1.1.3		GO:0006629	AT3G14360.1		alpha/beta-Hydrolases superfamily protein
Lus10037492	PF02817,PF00364,PF00198		2.3.1.168	K09699	GO:0016746,GO:0008152	AT3G06850.2	BCE2,DIN3,LTA1	2-oxoacid dehydrogenases acyltransferase family protein
Lus10037501						AT3G06890.1
Lus10037559	PF00561	KOG4178	3.3.2.10			AT4G02340.1		alpha/beta-Hydrolases superfamily protein
Lus10037590
Lus10037668	PF08880,PF08879				GO:0006355,GO:0005634,GO:0005524,GO:0032502,GO:0006351	AT3G13960.1	AtGRF5,GRF5	growth-regulating factor 5
Lus10037725	PF14383,PF14309					AT5G26910.1
Lus10037728	PF00933		3.2.1.55,3.2.1.37		GO:0005975,GO:0004553	AT5G49360.1	ATBXL1,BXL1	beta-xylosidase 1
Lus10037731	PF08276,PF00954,PF07714	KOG1187	2.7.11.1		GO:0048544,GO:0006468,GO:0004672	AT4G27290.1		S-locus lectin protein kinase family protein
Lus10037734	PF13193,PF00501		6.2.1.1,6.2.1.2		GO:0008152,GO:0003824	AT3G16910.1	AAE7,ACN1	acyl-activating enzyme 7
Lus10037766	PF13174,PF07719				GO:0005515	AT3G17040.1	HCF107	high chlorophyll fluorescent 107
Lus10037817	PF12899				GO:0033926	AT3G06500.1		Plant neutral invertase family protein
Lus10037875	PF00504			K08914	GO:0016020,GO:0009765	AT5G54270.1	LHCB3,LHCB3*1	light-harvesting chlorophyll B-binding protein 3
Lus10038601	PF00160		5.2.1.8		GO:0006457,GO:0003755,GO:0000413	AT3G15520.1		Cyclophilin-like peptidyl-prolyl cis-trans isomerase family protein
Lus10037904	PF00027,PF07885,PF11834	KOG0498				AT4G32650.3	ATKC1,AtLKT1,KAT3,KC1	potassium channel in Arabidopsis thaliana 3
Lus10037912	PF13460	KOG1203	1.3.1.75	K19073		AT5G18660.1	PCB2	NAD(P)-binding Rossmann-fold superfamily protein
Lus10037926	PF00042				GO:0020037,GO:0019825	AT3G10520.1	AHB2,ARATH GLB2,ATGLB2,GLB2,HB2,NSHB2	haemoglobin 2
Lus10038005						AT3G60900.1	FLA10	FASCICLIN-like arabinogalactan-protein 10
Lus10038030	PF12708					AT3G62110.1		Pectin lyase-like superfamily protein
Lus10038052	PF07676					AT4G01870.1		tolB protein-related
Lus10038086	PF03435,PF04455,PF05222,PF16653	KOG0172	1.5.1.8,1.5.1.9	K14157	GO:0055114,GO:0016491	AT4G33150.2	LKR,LKR/SDH,SDH	lysine-ketoglutarate reductase/saccharopine dehydrogenase bifunctional enzyme
Lus10038098	PF02298				GO:0009055	AT1G45063.1		copper ion binding;electron carriers
Lus10038142	PF00628,PF13832			K11380	GO:0005515	AT3G14740.2		RING/FYVE/PHD zinc finger superfamily protein
Lus10038148	PF00924				GO:0055085,GO:0016020	AT1G53470.1	MSL4	mechanosensitive channel of small conductance-like 4
Lus10038203	PF00067	KOG0156		K17961	GO:0055114,GO:0020037,GO:0016705,GO:0005506	AT3G25180.1	CYP82G1	cytochrome P450, family 82, subfamily G, polypeptide 1
Lus10038208	PF05542					AT3G07310.1		Protein of unknown function (DUF760)
Lus10038232
Lus10038273	PF00320				GO:0043565,GO:0008270,GO:0006355,GO:0003700	AT4G32890.1	GATA9	GATA transcription factor 9
Lus10038293	PF00230	KOG0223		K09873	GO:0016020,GO:0006810,GO:0005215	AT3G16240.1	AQP1,ATTIP2;1,DELTA-TIP,DELTA-TIP1,TIP2;1	delta tonoplast integral protein
Lus10038313	PF01255	KOG1602		K11778	GO:0016765	AT5G58770.1		Undecaprenyl pyrophosphate synthetase family protein
Lus10038329				K15188	GO:0019901,GO:0006355,GO:0000079	AT5G45190.1		Cyclin family protein
Lus10038403	PF07722,PF06418		6.3.4.2	K01937	GO:0016787,GO:0006541,GO:0006221,GO:0003883	AT1G30820.1		CTP synthase family protein
Lus10038406						AT5G50360.1
Lus10038408	PF13802,PF16863,PF01055		3.2.1.20	K01187	GO:0005975,GO:0004553	AT5G11720.1		Glycosyl hydrolases family 31 protein
Lus10038410	PF07928	KOG2115		K17600	GO:0042147	AT4G19490.2	ATVPS54,VPS54	VPS54
Lus10038435	PF03765,PF00650	KOG1471				AT1G30690.2		Sec14p-like phosphatidylinositol transfer family protein
Lus10038481	PF15511	KOG3467		K11254		AT3G53730.1		Histone superfamily protein
Lus10038490	PF00504				GO:0016020,GO:0009765	AT1G29910.1	AB180,CAB3,LHCB1.2	chlorophyll A/B binding protein 3
Lus10038508	PF05553					AT1G30190.1
Lus10038607	PF00847				GO:0006355,GO:0003700	AT5G11590.1	TINY2	Integrase-type DNA-binding superfamily protein
Lus10038638	PF05368	KOG1203	1.3.1.75	K19073		AT5G18660.1	PCB2	NAD(P)-binding Rossmann-fold superfamily protein
Lus10038645	PF04043		3.1.1.11		GO:0004857	AT2G01610.1		Plant invertase/pectin methylesterase inhibitor superfamily protein
Lus10038684	PF08246,PF00112	KOG1542	3.4.22.15	K01373	GO:0008234,GO:0006508	AT3G54940.2		Papain family cysteine protease
Lus10038793	PF05553					AT3G13130.1
Lus10038813	PF04755,PF00069	KOG0594	2.7.11.1		GO:0006468,GO:0005524,GO:0004672	AT5G53450.1	ORG1	OBP3-responsive gene 1
Lus10038862	PF07918					AT5G52300.1	LTI65,RD29B	CAP160 protein
Lus10038875	PF08263,PF00560,PF12799,PF07714,PF13855	KOG1187	2.7.11.1		GO:0005515,GO:0006468,GO:0004672	AT5G07280.1	EMS1,EXS	Leucine-rich repeat transmembrane protein kinase
Lus10038896	PF00067	KOG0157	1.14.13.109		GO:0055114,GO:0020037,GO:0016705,GO:0005506	AT2G45510.1	CYP704A2	cytochrome P450, family 704, subfamily A, polypeptide 2
Lus10038915	PF04043		3.1.1.11		GO:0004857	AT5G62360.1		Plant invertase/pectin methylesterase inhibitor superfamily protein
Lus10038954	PF00254	KOG0552	5.2.1.8		GO:0006457	AT1G18170.1		FKBP-like peptidyl-prolyl cis-trans isomerase family protein
Lus10038966	PF13193,PF00501		6.2.1.1		GO:0008152,GO:0003824	AT5G23050.1	AAE17	acyl-activating enzyme 17
Lus10038977	PF00173,PF00175,PF00970,PF00174,PF03404		1.7.1.1	K10534	GO:0055114,GO:0016491,GO:0042128,GO:0030151	AT1G77760.1	GNR1,NIA1,NR1	nitrate reductase 1
Lus10038985	PF05678					AT3G56710.1	SIB1	sigma factor binding protein 1
Lus10038988	PF06964		3.2.1.55	K01209	GO:0046556,GO:0046373	AT3G10740.1	ARAF,ARAF1,ASD1,ATASD1	alpha-L-arabinofuranosidase 1
Lus10039023	PF03600				GO:0055085,GO:0016021	AT5G47560.1	ATSDAT,ATTDT,TDT	tonoplast dicarboxylate transporter
Lus10039033	PF02984,PF00134	KOG0653		K05868	GO:0005634	AT5G06150.1	CYC1BAT,CYCB1;2	Cyclin family protein
Lus10039078	PF01190					AT5G47635.1		Pollen Ole e 1 allergen and extensin family protein
Lus10039094	PF01477,PF00305		1.13.11.12		GO:0005515,GO:0055114,GO:0046872,GO:0016702	AT3G45140.1	ATLOX2,LOX2	lipoxygenase 2
Lus10039125	PF12695	KOG1552				AT4G17150.1		alpha/beta-Hydrolases superfamily protein
Lus10039156	PF00504			K08916	GO:0016020,GO:0009765	AT4G10340.1	LHCB5	light harvesting complex of photosystem II 5
Lus10039277	PF00201	KOG1192	2.4.1.324		GO:0016758,GO:0008152	AT1G22400.1	ATUGT85A1,UGT85A1	UDP-Glycosyltransferase superfamily protein
Lus10039419	PF00403	KOG1603			GO:0046872,GO:0030001	AT4G08570.1		Heavy metal transport/detoxification superfamily protein
Lus10039452	PF13883	KOG3374				AT2G04690.1		Pyridoxamine 5\'-phosphate oxidase family protein
Lus10039464	PF01471,PF00413		3.4.24.34		GO:0031012,GO:0008270,GO:0006508,GO:0004222	AT1G24140.1		Matrixin family protein
Lus10039512	PF08263,PF00560,PF13855	KOG0472	2.7.11.1		GO:0005515	AT2G15080.2	AtRLP19,RLP19	receptor like protein 19
Lus10039602	PF04862					AT3G08030.1		Protein of unknown function, DUF642
Lus10039607	PF13632,PF14569		2.4.1.12	K10999		AT5G05170.1	ATCESA3,ATH-B,CESA3,CEV1,IXR1	Cellulose synthase family protein
Lus10039619	PF04178	KOG2887			GO:0016192,GO:0016021,GO:0006810	AT5G23550.1		Got1/Sft2-like vescicle transport protein family
Lus10039643	PF06955,PF00722		2.4.1.207,3.2.1.151	K08235	GO:0048046,GO:0016762,GO:0006073,GO:0005618,GO:0005975,GO:0004553	AT5G65730.1	XTH6	xyloglucan endotransglucosylase/hydrolase 6
Lus10039681	PF00141		1.11.1.7	K00430	GO:0055114,GO:0020037,GO:0006979,GO:0004601	AT4G11290.1		Peroxidase superfamily protein
Lus10039700						AT3G22070.1		proline-rich family protein
Lus10039701	PF01373		3.2.1.2	K01177	GO:0016161,GO:0000272	AT4G15210.1	AT-BETA-AMY,ATBETA-AMY,BAM5,BMY1,RAM1	beta-amylase 5
Lus10039713	PF01397,PF03936		4.2.3.105,4.2.3.106		GO:0016829,GO:0010333,GO:0008152,GO:0000287	AT4G16740.1	ATTPS03,TPS03	terpene synthase 03
Lus10039740	PF00282			K01592	GO:0030170,GO:0019752,GO:0016831	AT2G20340.1		Pyridoxal phosphate (PLP)-dependent transferases superfamily protein
Lus10039766			3.4.21.98,3.6.1.15,3.6.4.13,2.7.7.48			AT4G28230.1
Lus10039797	PF03321			K14487		AT4G03400.1	DFL2,GH3-10	Auxin-responsive GH3 family protein
Lus10039801						AT2G20870.1		cell wall protein precursor, putative
Lus10039810	PF00106	KOG1208	1.3.1.33	K00218	GO:0016491,GO:0008152	AT5G54190.1	PORA	protochlorophyllide oxidoreductase A
Lus10039819
Lus10039843	PF03007,PF06974				GO:0045017,GO:0004144	AT5G53390.1		O-acyltransferase (WSD1-like) family protein
Lus10039861	PF00155			K00815	GO:0030170,GO:0009058	AT2G20610.1	ALF1,HLS3,RTY,RTY1,SUR1	Tyrosine transaminase family protein
Lus10039881						AT5G09520.1		hydroxyproline-rich glycoprotein family protein
Lus10018650						AT2G33850.1
Lus10039886	PF10358					AT1G42550.1	PMI1	plastid movement impaired1
Lus10039891	PF00407				GO:0009607,GO:0006952	AT5G28010.1		Polyketide cyclase/dehydrase and lipid transport superfamily protein
Lus10039894	PF00441,PF02770,PF01756		1.3.3.6	K00232	GO:0055114,GO:0016627,GO:0003995,GO:0006635,GO:0005777,GO:0003997	AT1G06290.1	ACX3,ATACX3	acyl-CoA oxidase 3
Lus10040043	PF01397,PF03936		4.2.3.22,4.2.3.75	K15803	GO:0016829,GO:0010333,GO:0008152,GO:0000287	AT5G23960.1	ATTPS21,TPS21	terpene synthase 21
Lus10040067	PF04520					AT4G21970.1		Protein of unknown function, DUF584
Lus10040081	PF06943					AT1G32540.2	LOL1	lsd one like 1
Lus10040100	PF00854			K14638	GO:0016020,GO:0006810,GO:0005215	AT2G02040.1	ATPTR2,ATPTR2-B,NTR1,PTR2,PTR2-B	peptide transporter 2
Lus10040109	PF00249,PF00072				GO:0000160	AT4G18020.1	APRR2,PRR2	CheY-like two-component responsive regulator family protein
Lus10040120	PF00067	KOG0156	1.14.13.121		GO:0055114,GO:0020037,GO:0016705,GO:0005506	AT3G48280.1	CYP71A25	cytochrome P450, family 71, subfamily A, polypeptide 25
Lus10040133	PF09412	KOG2849		K14648	GO:0016788	AT4G17100.1
Lus10040147						AT4G17600.1	LIL3:1	Chlorophyll A-B binding family protein
Lus10040184	PF00069		2.7.11.1	K04730	GO:0006468,GO:0005524,GO:0004672	AT3G47110.1		Leucine-rich repeat protein kinase family protein
Lus10040248	PF03759				GO:0005089	AT5G05940.1	ATROPGEF5,ROPGEF5	ROP guanine nucleotide exchange factor 5
Lus10040250						AT2G39855.2
Lus10040251	PF05922,PF00082		3.4.21.25		GO:0006508,GO:0004252	AT5G59190.1		subtilase family protein
Lus10040262	PF00696	KOG1154	1.2.1.41,2.7.2.11			AT3G55610.2	P5CS2	delta 1-pyrroline-5-carboxylate synthase 2
Lus10040263	PF00696	KOG4165	1.2.1.41,2.7.2.11			AT3G55610.1	P5CS2	delta 1-pyrroline-5-carboxylate synthase 2
Lus10040264	PF04535	KOG4165	1.2.1.41,2.7.2.11			AT3G55610.1	P5CS2	delta 1-pyrroline-5-carboxylate synthase 2
Lus10040269
Lus10040350	PF00069	KOG1187	2.7.11.1	K04733	GO:0006468,GO:0005524,GO:0004672	AT5G18610.2		Protein kinase superfamily protein
Lus10040378	PF03144,PF03143,PF00009		3.6.5.3	K03231	GO:0005525	AT1G07940.1		GTP binding Elongation factor Tu family protein
Lus10040380	PF14226,PF03171	KOG0143			GO:0055114,GO:0016491	AT1G06620.1		2-oxoglutarate (2OG) and Fe(II)-dependent oxygenase superfamily protein
Lus10040390	PF03109		3.6.3.46			AT2G39190.2	ATATH8	Protein kinase superfamily protein
Lus10040444	PF00264		1.14.18.1		GO:0016491,GO:0008152
Lus10040506	PF00010				GO:0046983	AT3G57800.2		basic helix-loop-helix (bHLH) DNA-binding superfamily protein
Lus10040557	PF01301		3.2.1.23		GO:0005975,GO:0004553	AT4G26140.1	BGAL12	beta-galactosidase 12
Lus10040595	PF03110				GO:0005634,GO:0003677	AT5G43270.3	SPL2	squamosa promoter binding protein-like 2
Lus10040639	PF02507		1.97.1.12	K02694	GO:0015979,GO:0009538,GO:0009522	AT1G31330.1	PSAF	photosystem I subunit F
Lus10040652	PF00230	KOG0223		K09873	GO:0016020,GO:0006810,GO:0005215	AT1G17810.1	BETA-TIP	beta-tonoplast intrinsic protein
Lus10040660	PF11960,PF00487			K10257	GO:0055114,GO:0016717,GO:0006629	AT3G11170.1	FAD7,FADD	fatty acid desaturase 7
Lus10040661						AT5G58630.1
Lus10040738	PF00481	KOG0698	3.1.3.16	K14497	GO:0003824,GO:0006470,GO:0004722	AT1G07430.1	HAI2	highly ABA-induced PP2C gene 2
Lus10040768	PF05368	KOG1203				AT3G46780.1	PTAC16	plastid transcriptionally active 16
Lus10040782	PF00806,PF07990			K17943	GO:0003723	AT2G29190.1	APUM2,PUM2	pumilio 2
Lus10040789	PF03514					AT3G46600.1		GRAS family transcription factor
Lus10040801	PF03330,PF01357					AT2G39700.1	ATEXP4,ATEXPA4,ATHEXP ALPHA 1.6,EXPA4	expansin A4
Lus10040855	PF00125	KOG1744		K11252	GO:0003677,GO:0000786	AT3G45980.1	H2B,HTB9	Histone superfamily protein
Lus10040873	PF02797,PF08392		2.3.1.199		GO:0016747,GO:0016020,GO:0006633	AT2G28630.1	KCS12	3-ketoacyl-CoA synthase 12
Lus10004924	PF02362				GO:0003677	AT3G18960.1		AP2/B3-like transcriptional factor family protein
Lus10040892	PF14288		2.4.1.34			AT2G36850.1	ATGSL08,ATGSL8,CHOR,GSL08,GSL8	glucan synthase-like 8
Lus10040908	PF01488,PF01487,PF08501		4.2.1.10,1.1.1.25		GO:0003855,GO:0055114,GO:0004764	AT3G06350.1	EMB3004,MEE32	dehydroquinate dehydratase, putative / shikimate dehydrogenase, putative
Lus10040912	PF03127,PF00790				GO:0006886,GO:0005622	AT5G16880.1		Target of Myb protein 1
Lus10040995						AT5G04190.1	PKS4	phytochrome kinase substrate 4
Lus10041036	PF14547					AT1G62510.1		Bifunctional inhibitor/lipid-transfer protein/seed storage 2S albumin superfamily protein
Lus10041078	PF13191,PF07725	KOG4658				AT5G17680.1		disease resistance protein (TIR-NBS-LRR class), putative
Lus10041105						AT3G02790.1		zinc finger (C2H2 type) family protein
Lus10041147	PF11443					AT5G43400.1		Uncharacterised conserved protein UCP015417, vWA
Lus10041290	PF01565		1.3.3.8		GO:0055114,GO:0050660,GO:0016491	AT2G34790.1	EDA28,MEE23	FAD-binding Berberine family protein
Lus10041301	PF00076,PF00642,PF12906,PF13847,PF05958	KOG2187	2.1.1.35	K15332	GO:0003676,GO:0046872,GO:0008270,GO:0008173,GO:0006396	AT2G28450.1		zinc finger (CCCH-type) family protein
Lus10041306			2.7.11.1			AT3G45230.1		hydroxyproline-rich glycoprotein family protein
Lus10041310	PF13664	KOG2886				AT1G72100.1		late embryogenesis abundant domain-containing protein / LEA domain-containing protein
Lus10041343	PF03016	KOG1021	2.4.2.41			AT2G28110.1	FRA8,IRX7	Exostosin family protein
Lus10041348	PF00355,PF08417		1.14.12.20	K13071	GO:0055114,GO:0051537,GO:0016491,GO:0010277	AT3G44880.1	ACD1,LLS1,PAO	Pheophorbide a oxygenase family protein with Rieske [2Fe-2S] domain
Lus10036558
Lus10041394
Lus10041508	PF08545,PF08541		2.3.1.74		GO:0006633,GO:0004315,GO:0016747,GO:0008610	AT5G13930.1	ATCHS,CHS,TT4	Chalcone and stilbene synthase family protein
Lus10041534	PF02365				GO:0006355,GO:0003677	AT2G33480.2	ANAC041,NAC041	NAC domain containing protein 41
Lus10041545	PF00106	KOG0725			GO:0016491,GO:0008152	AT3G01980.1		NAD(P)-binding Rossmann-fold superfamily protein
Lus10041611	PF13469	KOG1584		K01025		AT3G45070.1		P-loop containing nucleoside triphosphate hydrolases superfamily protein
Lus10041616
Lus10041636	PF07468
Lus10041684	PF00005,PF01061	KOG0061	3.6.3.17		GO:0016887,GO:0005524,GO:0016020	AT1G15520.1	ABCG40,ATABCG40,ATPDR12,PDR12	pleiotropic drug resistance 12
Lus10041706	PF08264,PF00133		6.1.1.5	K01870	GO:0006418,GO:0000166,GO:0005524,GO:0004812	AT4G10320.1		tRNA synthetase class I (I, L, M and V) family protein
Lus10041715	PF00201	KOG1192		K12356	GO:0016758,GO:0008152	AT3G50740.1	UGT72E1	UDP-glucosyl transferase 72E1
Lus10037936	PF04801	KOG2354		K14721	GO:0006351,GO:0005634,GO:0003899	AT5G49530.1		SIN-like family protein
Lus10041772						AT3G50910.1
Lus10041834	PF03087					AT4G35690.1		Arabidopsis protein of unknown function (DUF241)
Lus10041858	PF00694,PF00330		4.2.1.3	K01681	GO:0008152	AT4G35830.1	ACO1	aconitase 1
Lus10041878	PF00657		3.1.1.3		GO:0016788	AT1G75900.1		GDSL-like Lipase/Acylhydrolase superfamily protein
Lus10041886	PF13414					AT3G51280.1		Tetratricopeptide repeat (TPR)-like superfamily protein
Lus10041904	PF00175		1.18.1.2,1.6.99.1	K02641	GO:0055114,GO:0016491	AT5G66190.1	ATLFNR1,FNR1	ferredoxin-NADP(+)-oxidoreductase 1
Lus10041919	PF15511	KOG3467		K11254		AT5G59970.1		Histone superfamily protein
Lus10041937	PF00560,PF11721,PF07714	KOG1187	2.7.11.1		GO:0005515,GO:0006468,GO:0004672	AT1G53440.1		Leucine-rich repeat transmembrane protein kinase
Lus10041966	PF01241			K08905	GO:0016020,GO:0015979,GO:0009522	AT1G55670.1	PSAG	photosystem I subunit G
Lus10041969	PF00257				GO:0009415,GO:0006950	AT5G66400.1	ATDI8,RAB18	Dehydrin family protein
Lus10041987	PF01277				GO:0016021,GO:0012511	AT3G18570.1		Oleosin family protein
Lus10042036	PF06522					AT5G07330.1
Lus10042090	PF00069	KOG1187	2.7.11.1		GO:0006468,GO:0005524,GO:0004672	AT5G56040.2		Leucine-rich receptor-like protein kinase family protein
Lus10042095	PF03330,PF01357					AT4G17030.1	AT-EXPR,ATEXLB1,ATEXPR1,ATHEXP BETA 3.1,EXLB1,EXPR	expansin-like B1
Lus10042153	PF00072			K14492	GO:0000160	AT3G48100.1	ARR5,ATRR2,IBC6,RR5	response regulator 5
Lus10042192	PF00069	KOG1187	2.7.11.1	K04733	GO:0006468,GO:0005524,GO:0004672	AT2G02800.2	APK2B	protein kinase 2B
Lus10042210	PF00234					AT5G59320.1	LTP3	lipid transfer protein 3
Lus10042281	PF12481,PF00733		6.3.5.4	K01953	GO:0006529,GO:0004066	AT3G47340.1	ASN1,AT-ASN1,DIN6	glutamine-dependent asparagine synthase 1
Lus10042282	PF00614,PF12357		3.1.4.4		GO:0003824	AT2G42010.1	PLDBETA,PLDBETA1	phospholipase D beta 1
Lus10042301	PF00197				GO:0004866	AT1G17860.1		Kunitz family trypsin and protease inhibitor protein
Lus10042302	PF03765,PF00650	KOG1471				AT2G21520.2		Sec14p-like phosphatidylinositol transfer family protein
Lus10042320	PF00076				GO:0003676	AT2G21660.1	ATGRP7,CCR2,GR-RBP7,GRP7	cold, circadian rhythm, and rna binding 2
Lus10042339	PF00083	KOG0254			GO:0055085,GO:0022857,GO:0016021	AT3G18830.1	ATPLT5,ATPMT5,PMT5	polyol/monosaccharide transporter 5
Lus10042385	PF00230	KOG0223		K09866	GO:0016020,GO:0006810,GO:0005215	AT3G61430.1	ATPIP1,PIP1,PIP1;1,PIP1A	plasma membrane intrinsic protein 1A
Lus10042391	PF03896	KOG1631			GO:0005789	AT2G16595.1		Translocon-associated protein (TRAP), alpha subunit
Lus10042458	PF13855				GO:0005515	AT1G80080.1	AtRLP17,TMM	Leucine-rich repeat (LRR) family protein
Lus10042461	PF04725			K03541	GO:0042651,GO:0015979,GO:0009654,GO:0009523	AT1G79040.1	PSBR	photosystem II subunit R
Lus10042487	PF00067	KOG0157	1.3.3.9		GO:0055114,GO:0020037,GO:0016705,GO:0005506	AT3G14690.1	CYP72A15	cytochrome P450, family 72, subfamily A, polypeptide 15
Lus10042527	PF05739,PF00804	KOG0810		K08486	GO:0005515,GO:0016020	AT1G08560.1	ATSYP111,KN,SYP111	syntaxin of plants 111
Lus10042604	PF04927					AT3G22490.1		Seed maturation protein
Lus10042623	PF00364,PF13535,PF02785,PF00289		6.4.1.4	K01968		AT1G03090.2	MCCA	methylcrotonyl-CoA carboxylase alpha chain, mitochondrial / 3-methylcrotonyl-CoA carboxylase 1 (MCCA)
Lus10042644	PF00082		3.4.21.25		GO:0006508,GO:0004252	AT5G67090.1		Subtilisin-like serine endopeptidase family protein
Lus10042646	PF00447			K09419	GO:0043565,GO:0006355,GO:0005634,GO:0003700	AT1G46264.1	AT-HSFB4,HSFB4,SCZ	heat shock transcription factor B4
Lus10042657	PF00504			K08911	GO:0016020,GO:0009765	AT1G45474.2	LHCA5	photosystem I light harvesting complex gene 5
Lus10042685						AT4G02920.1
Lus10042720	PF00504			K03542		AT1G44575.1	NPQ4,PSBS	Chlorophyll A-B binding family protein
Lus10042731	PF02365				GO:0006355,GO:0003677	AT1G01720.1	ANAC002,ATAF1	NAC (No Apical Meristem) domain transcriptional regulator superfamily protein
Lus10042769	PF12638					AT1G44000.1
Lus10042783	PF01871	KOG3274				AT2G38710.2		AMMECR1 family
Lus10042784	PF13098	KOG0910	1.8.1.8	K03671	GO:0045454,GO:0015035,GO:0006662	AT3G15360.1	ATHM4,ATM4,TRX-M4	thioredoxin M-type 4
Lus10042839	PF04209		1.13.11.5	K00451	GO:0055114,GO:0006570,GO:0006559,GO:0004411	AT5G54080.2	HGO	homogentisate 1,2-dioxygenase
Lus10042864	PF03222	KOG1305			GO:0003333	AT3G56200.1		Transmembrane amino acid transporter family protein
Lus10042931	PF01488,PF00745		1.2.1.70		GO:0055114,GO:0050661,GO:0033014,GO:0008883	AT1G58290.1	HEMA1	Glutamyl-tRNA reductase family protein
Lus10042933	PF01293		4.1.1.49		GO:0006094,GO:0005524,GO:0004612	AT4G37870.1	PCK1,PEPCK	phosphoenolpyruvate carboxykinase 1
Lus10042934	PF01293		4.1.1.49		GO:0006094,GO:0005524,GO:0004612	AT4G37870.1	PCK1,PEPCK	phosphoenolpyruvate carboxykinase 1
Lus10042959	PF14288,PF02364		2.4.1.34		GO:0016020,GO:0006075,GO:0003843,GO:0000148	AT3G07160.1	ATGSL10,CALS9,gsl10	glucan synthase-like 10
Lus10043080						AT5G54630.1		zinc finger protein-related
Lus10043090	PF00106	KOG1208	1.3.1.33	K00218	GO:0016491,GO:0008152	AT5G54190.1	PORA	protochlorophyllide oxidoreductase A
Lus10043186	PF03134			K17279		AT5G50720.1	ATHVA22E,HVA22E	HVA22 homologue E
Lus10043266						AT5G20190.1		Tetratricopeptide repeat (TPR)-like superfamily protein
Lus10002198	PF14416,PF13839					AT2G42570.1	TBL39	TRICHOME BIREFRINGENCE-LIKE 39
Lus10012645	PF14159					AT4G01150.1
Lus10012615	PF00173	KOG0537				AT2G32720.1	ATCB5-B,B5 #4,CB5-B	cytochrome B5 isoform B
Lus10001621						AT4G35320.1
Lus10011041	PF03372	KOG0565	3.1.3.56			AT4G18010.2	5PTASE2,AT5PTASE2,IP5PII	myo-inositol polyphosphate 5-phosphatase 2
Lus10005772	PF02179				GO:0051087	AT5G52060.1	ATBAG1,BAG1	BCL-2-associated athanogene 1
Lus10011307	PF00010				GO:0046983	AT3G57800.2		basic helix-loop-helix (bHLH) DNA-binding superfamily protein
Lus10018873
Lus10018885	PF00316		3.1.3.11	K03841	GO:0042578,GO:0042132,GO:0005975	AT1G43670.1		Inositol monophosphatase family protein
Lus10018897	PF00282,PF14432,PF13812,PF13041,PF01535	KOG0629	4.1.1.22		GO:0030170,GO:0019752,GO:0016831	AT5G16860.1		Tetratricopeptide repeat (TPR)-like superfamily protein
Lus10000542	PF06376					AT2G46330.1	AGP16,ATAGP16	arabinogalactan protein 16
Lus10013310			1.97.1.12	K14332		AT1G08380.1	PSAO	photosystem I subunit O
Lus10005199			1.97.1.12	K14332		AT1G08380.1	PSAO	photosystem I subunit O
Lus10002116						AT1G49870.1
Lus10002950	PF12215,PF04685		3.2.1.45	K17108	GO:0016021,GO:0006665,GO:0004348	AT5G49900.1		Beta-glucosidase, GBA2 type family protein
Lus10002936	PF08263,PF00560,PF13855		3.5.1.98		GO:0005515	AT1G33590.1		Leucine-rich repeat (LRR) family protein
Lus10002940	PF14569,PF03552		2.4.1.12		GO:0030244,GO:0016760,GO:0016020	AT5G64740.1	CESA6,E112,IXR2,PRC1	cellulose synthase 6
Lus10003372						AT3G10020.1
Lus10019017	PF00481	KOG0698	3.1.3.16	K14497	GO:0003824,GO:0006470,GO:0004722	AT2G29380.1	HAI3	highly ABA-induced PP2C gene 3
Lus10006301	PF13414					AT5G10200.1		ARM-repeat/Tetratricopeptide repeat (TPR)-like protein
Lus10014520						AT5G14910.1		Heavy metal transport/detoxification superfamily protein
Lus10014614	PF00479,PF02781		1.1.1.49		GO:0055114,GO:0050661,GO:0006006,GO:0004345	AT5G40760.1	G6PD6	glucose-6-phosphate dehydrogenase 6
Lus10021819						AT1G42430.1
Lus10003611	PF00191	KOG0819		K17095	GO:0005544,GO:0005509	AT1G35720.1	ANNAT1,ATOXY5,OXY5	annexin 1
Lus10005271	PF00125	KOG1745		K11253	GO:0003677,GO:0000786	AT1G09200.1		Histone superfamily protein
Lus10005279	PF00657		3.1.1.3		GO:0016788	AT5G45950.1		GDSL-like Lipase/Acylhydrolase superfamily protein
Lus10002773	PF00657		3.1.1.3		GO:0016788	AT5G45670.1		GDSL-like Lipase/Acylhydrolase superfamily protein
Lus10021240	PF00257				GO:0009415,GO:0006950	AT1G76180.2	ERD14	Dehydrin family protein
Lus10018122	PF07714,PF00069,PF13426	KOG0610	2.7.11.1	K08282	GO:0006468,GO:0004672,GO:0005524	AT3G45780.1	JK224,NPH1,PHOT1,RPT1	phototropin 1
Lus10018107	PF12695,PF00930		3.4.14.5	K01278	GO:0006508	AT5G24260.1		prolyl oligopeptidase family protein
Lus10018164	PF05911					AT1G77580.2		Plant protein of unknown function (DUF869)
Lus10018192	PF00416	KOG3311		K02952	GO:0006412,GO:0005840,GO:0005622,GO:0003735,GO:0003723	AT5G14320.1		Ribosomal protein S13/S18 family
Lus10018115	PF13178,PF00612				GO:0005515	AT3G49260.3	iqd21	IQ-domain 21
Lus10004336	PF00515,PF13414			K09553	GO:0005515	AT1G62740.1		stress-inducible protein, putative
Lus10004346	PF00234					AT4G12520.1		Bifunctional inhibitor/lipid-transfer protein/seed storage 2S albumin superfamily protein
Lus10001622	PF00141		1.11.1.7		GO:0055114,GO:0020037,GO:0006979,GO:0004601	AT2G18980.1		Peroxidase superfamily protein
Lus10001640	PF00043,PF02798	KOG0406	2.5.1.18		GO:0005515	AT2G29420.1	ATGSTU7,GST25,GSTU7	glutathione S-transferase tau 7
Lus10027874	PF02984,PF00134				GO:0005634	AT4G34160.1	CYCD3,CYCD3;1	CYCLIN D3;1
Lus10027878						AT3G19320.1		Leucine-rich repeat (LRR) family protein
Lus10002394	PF00177	KOG3291		K02992	GO:0006412	ATCG00900.1		Ribosomal protein S7p/S5e family protein
Lus10027725	PF02922,PF00005,PF08370,PF02806,PF01061		2.4.1.18		GO:0005975,GO:0004553,GO:0016887,GO:0005524,GO:0043169,GO:0003824,GO:0016020	AT1G66950.1	ATPDR11,PDR11	pleiotropic drug resistance 11
Lus10027938						AT2G15890.1	MEE14	maternal effect embryo arrest 14
Lus10027748	PF00316		3.1.3.11	K03841	GO:0042578,GO:0042132,GO:0005975	AT3G54050.2	HCEF1	high cyclic electron flow 1
Lus10027786	PF00504				GO:0016020,GO:0009765	AT3G08940.2	LHCB4.2	light harvesting complex photosystem II
Lus10027717	PF00274		4.1.2.13	K01623	GO:0006096,GO:0004332	AT3G52930.1		Aldolase superfamily protein
Lus10027809	PF00487,PF11960		1.14.99.33	K10257	GO:0006629,GO:0055114,GO:0016717	AT5G05580.1	FAD8	fatty acid desaturase 8
Lus10027812	PF14144				GO:0043565,GO:0006351	AT1G58330.1	ZW2	transcription factor-related
Lus10027816	PF00477					AT3G51810.1	AT3,ATEM1,EM1,GEA1	Stress induced protein
Lus10005997	PF00046,PF02183				GO:0003677,GO:0043565,GO:0006355,GO:0003700	AT2G46680.1	ATHB-7,ATHB7,HB-7	homeobox 7
Lus10004028	PF01370	KOG1502	1.1.1.348		GO:0050662,GO:0003824	AT2G45400.1	BEN1	NAD(P)-binding Rossmann-fold superfamily protein
Lus10005498	PF01417	KOG2056				AT5G11710.1		ENTH/VHS family protein
Lus10005892	PF00125,PF16211	KOG1756		K11251	GO:0003677	AT5G02560.1	HTA12	histone H2A 12
Lus10005899						AT5G59613.1
Lus10013676	PF01063,PF00155		4.1.3.38	K00815	GO:0008152,GO:0003824,GO:0030170,GO:0009058	AT5G53970.1		Tyrosine transaminase family protein
Lus10013778	PF00504			K08916	GO:0016020,GO:0009765	AT4G10340.1	LHCB5	light harvesting complex of photosystem II 5
Lus10013778	PF00504			K08916	GO:0016020,GO:0009765	AT4G10340.1	LHCB5	light harvesting complex of photosystem II 5
Lus10013778	PF00504			K08916	GO:0016020,GO:0009765	AT4G10340.1	LHCB5	light harvesting complex of photosystem II 5
Lus10013778	PF00504			K08916	GO:0016020,GO:0009765	AT4G10340.1	LHCB5	light harvesting complex of photosystem II 5
Lus10013778	PF00504			K08916	GO:0016020,GO:0009765	AT4G10340.1	LHCB5	light harvesting complex of photosystem II 5
Lus10039147	PF10276			K03939		AT3G03070.1		NADH-ubiquinone oxidoreductase-related
Lus10039147	PF10276			K03939		AT3G03070.1		NADH-ubiquinone oxidoreductase-related
Lus10005587	PF04043,PF01095		3.1.1.11		GO:0004857,GO:0042545,GO:0030599,GO:0005618	AT5G09760.1		Plant invertase/pectin methylesterase inhibitor superfamily
Lus10004604	PF06972					AT1G29370.1		Kinase-related protein of unknown function (DUF1296)
Lus10017209	PF00043		2.5.1.18			AT3G09270.1	ATGSTU8,GSTU8	glutathione S-transferase TAU 8
Lus10017233	PF07333					AT5G48905.1	LCR12	low-molecular-weight cysteine-rich 12
Lus10017252	PF13905	KOG2501	1.8.1.8	K17609		AT1G60420.1		DC1 domain-containing protein
Lus10012189	PF02519			K14488	GO:0009733	AT4G34760.1		SAUR-like auxin-responsive protein family
Lus10021220	PF06632			K10886	GO:0006310,GO:0006302,GO:0005634,GO:0003677	AT3G23100.1	XRCC4	homolog of human DNA ligase iv-binding protein XRCC4
Lus10002306	PF00407		4.2.1.78		GO:0009607,GO:0006952
Lus10023557	PF05368					AT4G39230.1		NmrA-like negative transcriptional regulator family protein
Lus10023442	PF13410,PF13417	KOG1422	1.8.5.1		GO:0005515	AT1G75270.1	DHAR2	dehydroascorbate reductase 2
Lus10023407	PF03330,PF01357					AT2G39700.1	ATEXP4,ATEXPA4,ATHEXP ALPHA 1.6,EXPA4	expansin A4
Lus10023508	PF03109		3.6.3.46			AT2G39190.2	ATATH8	Protein kinase superfamily protein
Lus10007646	PF01946	KOG2960		K03146		AT5G54770.1	THI1,THI4,TZ	thiazole biosynthetic enzyme, chloroplast (ARA6) (THI1) (THI4)
Lus10007627	PF05757			K08901	GO:0019898,GO:0015979,GO:0009654,GO:0009523,GO:0005509	AT4G05180.1	PSBQ,PSBQ-2,PSII-Q	photosystem II subunit Q-2
Lus10004263	PF00612,PF13178				GO:0005515	AT1G74690.1	IQD31	IQ-domain 31
Lus10042174	PF00171	KOG2451,KOG2450	1.2.1.88,1.5.1.12		GO:0055114,GO:0016491,GO:0008152	AT5G62530.1	ALDH12A1,ATP5CDH,P5CDH	aldehyde dehydrogenase 12A1
Lus10001788	PF13306,PF13676				GO:0007165,GO:0005515	AT1G69550.1		disease resistance protein (TIR-NBS-LRR class)
Lus10041940	PF00572	KOG3203		K02871	GO:0006412,GO:0005840,GO:0003735	AT1G78630.1	emb1473	Ribosomal protein L13 family protein
Lus10042073	PF07798	KOG3156				AT2G16460.1		Protein of unknown function (DUF1640)
Lus10042092	PF14365,PF03080					AT5G50150.1		Protein of Unknown Function (DUF239)
Lus10042174	PF00171	KOG2451,KOG2450	1.2.1.88,1.5.1.12		GO:0055114,GO:0016491,GO:0008152	AT5G62530.1	ALDH12A1,ATP5CDH,P5CDH	aldehyde dehydrogenase 12A1
Lus10042174	PF00171	KOG2451,KOG2450	1.2.1.88,1.5.1.12		GO:0055114,GO:0016491,GO:0008152	AT5G62530.1	ALDH12A1,ATP5CDH,P5CDH	aldehyde dehydrogenase 12A1
Lus10042179	PF06549					AT1G74730.1		Protein of unknown function (DUF1118)
Lus10041925	PF01649			K02968	GO:0006412,GO:0005840,GO:0005622,GO:0003735,GO:0003723	AT3G15190.1		chloroplast 30S ribosomal protein S20, putative
Lus10042201	PF01190					AT4G08685.1	SAH7	Pollen Ole e 1 allergen and extensin family protein
Lus10042203	PF02704					AT1G74670.1		Gibberellin-regulated family protein
Lus10042219	PF00504			K08912	GO:0016020,GO:0009765	AT1G29930.1	AB140,CAB1,CAB140,LHCB1.3	chlorophyll A/B binding protein 1
Lus10042270	PF03227	KOG3160		K08059		AT1G07080.1		Thioredoxin superfamily protein
Lus10042281	PF12481,PF00733		6.3.5.4	K01953	GO:0006529,GO:0004066	AT3G47340.1	ASN1,AT-ASN1,DIN6	glutamine-dependent asparagine synthase 1
Lus10042321	PF00076				GO:0003676	AT2G21660.1	ATGRP7,CCR2,GR-RBP7,GRP7	cold, circadian rhythm, and rna binding 2
Lus10042321	PF00076				GO:0003676	AT2G21660.1	ATGRP7,CCR2,GR-RBP7,GRP7	cold, circadian rhythm, and rna binding 2
Lus10042346	PF13460	KOG1203				AT3G18890.1		NAD(P)-binding Rossmann-fold superfamily protein
Lus10042385	PF00230	KOG0223		K09866	GO:0016020,GO:0006810,GO:0005215	AT3G61430.1	ATPIP1,PIP1,PIP1;1,PIP1A	plasma membrane intrinsic protein 1A
Lus10042392	PF01190					AT2G21140.1	ATPRP2,PRP2	proline-rich protein 2
Lus10042487	PF00067	KOG0157	1.3.3.9		GO:0055114,GO:0020037,GO:0016705,GO:0005506	AT3G14690.1	CYP72A15	cytochrome P450, family 72, subfamily A, polypeptide 15
Lus10042492	PF07983		3.2.1.39			AT1G78520.1		Carbohydrate-binding X8 domain superfamily protein
Lus10026174	PF11976,PF02431	KOG1769	5.5.1.6		GO:0016872	AT1G53520.1		Chalcone-flavanone isomerase family protein
Lus10041987	PF01277				GO:0016021,GO:0012511	AT3G18570.1		Oleosin family protein
Lus10041932					GO:0010155,GO:0005886,GO:0005783	AT4G27500.1	PPI1	proton pump interactor 1
Lus10041937	PF00560,PF11721,PF07714	KOG1187	2.7.11.1		GO:0005515,GO:0006468,GO:0004672	AT1G53440.1		Leucine-rich repeat transmembrane protein kinase
Lus10042036	PF06522					AT5G07330.1
Lus10042051	PF08338,PF01370	KOG3019	1.1.1.354	K07071	GO:0050662,GO:0003824	AT2G21280.1	ATSULA,GC1,SULA	NAD(P)-binding Rossmann-fold superfamily protein
Lus10014066	PF00170	KOG4196		K14432	GO:0043565,GO:0006355,GO:0003700	AT3G19290.1	ABF4,AREB2	ABRE binding factor 4
Lus10014089	PF02984,PF00134	KOG0656		K14505	GO:0005634	AT4G34160.1	CYCD3,CYCD3;1	CYCLIN D3;1
Lus10014018	PF06203,PF00072			K12129	GO:0005515,GO:0000160	AT5G02810.1	APRR7,PRR7	pseudo-response regulator 7
Lus10009349						AT5G66800.1
Lus10017476	PF01241			K08905	GO:0016020,GO:0015979,GO:0009522	AT1G55670.1	PSAG	photosystem I subunit G
Lus10017494						AT2G21385.1
Lus10017551
Lus10002792	PF00079	KOG2392		K13963	GO:0005615	AT1G47710.1		Serine protease inhibitor (SERPIN) family protein
Lus10032830	PF00627,PF14377,PF06012,PF06025,PF00632		6.3.2.19	K10592	GO:0004842	AT1G55860.2	UPL1	ubiquitin-protein ligase 1
Lus10039912	PF00504			K08908	GO:0016020,GO:0009765	AT1G19150.1	LHCA2*1,LHCA6	photosystem I light harvesting complex gene 6
Lus10039977	PF03030		3.6.1.1	K01507	GO:0016020,GO:0015992,GO:0009678,GO:0004427	AT1G15690.1	ATAVP3,AtVHP1;1,AVP-3,AVP1	Inorganic H pyrophosphatase family protein
Lus10040029	PF00085,PF13850,PF07970	KOG2667			GO:0045454	AT4G27080.1	ATPDI7,ATPDIL5-4,PDI7,PDIL5-4	PDI-like 5-4
Lus10018503	PF06955,PF00722		2.4.1.207	K08235	GO:0048046,GO:0016762,GO:0006073,GO:0005618,GO:0005975,GO:0004553	AT4G03210.1	XTH9	xyloglucan endotransglucosylase/hydrolase 9
Lus10018524						AT4G28100.1
Lus10018560	PF01342				GO:0003677	AT4G28190.1	ULT,ULT1	Developmental regulator, ULTRAPETALA
Lus10018569						AT2G20870.1		cell wall protein precursor, putative
Lus10018583	PF03330,PF01357					AT4G28250.1	ATEXPB3,ATHEXP BETA 1.6,EXPB3	expansin B3
Lus10018587	PF12874					AT4G28260.1
Lus10005099	PF03222	KOG1305		K14207	GO:0003333	AT3G30390.1		Transmembrane amino acid transporter family protein
Lus10012892	PF01208		4.1.1.37	K01599	GO:0006779,GO:0004853	AT2G40490.1	HEME2	Uroporphyrinogen decarboxylase
Lus10007883	PF13417,PF00153	KOG0759	2.5.1.18	K15104	GO:0005515	AT5G19760.1		Mitochondrial substrate carrier family protein
Lus10007922	PF12708					AT3G61490.3		Pectin lyase-like superfamily protein
Lus10027957
Lus10028044	PF00125,PF16211	KOG1756		K11251	GO:0003677	AT1G08880.1	G-H2AX,GAMMA-H2AX,H2AXA,HTA5	Histone superfamily protein
Lus10028073	PF00098,PF00313				GO:0008270,GO:0003676,GO:0006355,GO:0003677	AT4G36020.1	CSDP1	cold shock domain protein 1
Lus10028081	PF01494	KOG2614			GO:0071949	AT4G15760.1	MO1	monooxygenase 1
Lus10009554						AT1G65090.2
Lus10009581
Lus10009582	PF08276,PF01453,PF07714	KOG1187	2.7.11.1		GO:0006468,GO:0004672	AT3G16030.1	CES101	lectin protein kinase family protein
Lus10009589	PF16851					AT4G12970.1	EPFL9,STOMAGEN	stomagen
Lus10002690						AT2G46735.1
Lus10006845
Lus10006851	PF00400			K03363	GO:0005515	AT4G33270.1	CDC20.1	Transducin family protein / WD-40 repeat family protein
Lus10006855	PF00657		3.1.1.3		GO:0016788	AT3G16370.1		GDSL-like Lipase/Acylhydrolase superfamily protein
Lus10006856	PF00657		3.1.1.3		GO:0016788	AT3G16370.1		GDSL-like Lipase/Acylhydrolase superfamily protein
Lus10011174	PF04720					AT4G32480.1		Protein of unknown function (DUF506)
Lus10011221						AT1G11120.2
Lus10011230						AT4G21620.1		glycine-rich protein
Lus10019001	PF04927					AT3G22490.1		Seed maturation protein
Lus10001481	PF10358	KOG4673,KOG0978,KOG4593				AT5G41140.1		Myosin heavy chain-related protein
Lus10000796						AT5G53880.1
Lus10002212	PF00560,PF01161	KOG0617,KOG0531	2.7.11.1		GO:0005515	AT5G01300.1		PEBP (phosphatidylethanolamine-binding protein) family protein
Lus10002208	PF00909	KOG0682		K03320	GO:0016020,GO:0015696,GO:0008519,GO:0072488	AT2G38290.1	AMT2,AMT2;1,ATAMT2	ammonium transporter 2
Lus10008747	PF02605	KOG4178	1.97.1.12		GO:0015979,GO:0009538,GO:0009522	AT4G12830.1		alpha/beta-Hydrolases superfamily protein
Lus10008747	PF02605	KOG4178	1.97.1.12		GO:0015979,GO:0009538,GO:0009522	AT4G12830.1		alpha/beta-Hydrolases superfamily protein
Lus10032452	PF11995,PF00225	KOG0242	3.6.4.4	K11498	GO:0008017,GO:0007018,GO:0005524,GO:0003777,GO:0005871	AT1G18370.1	ATNACK1,HIK,NACK1	ATP binding microtubule motor family protein
Lus10032660	PF00232		3.2.1.21	K05350	GO:0005975,GO:0004553	AT4G21760.1	BGLU47	beta-glucosidase 47
Lus10032665	PF00106	KOG1208	1.3.1.33	K00218	GO:0016491,GO:0008152	AT5G54190.1	PORA	protochlorophyllide oxidoreductase A
Lus10032665	PF00106	KOG1208	1.3.1.33	K00218	GO:0016491,GO:0008152	AT5G54190.1	PORA	protochlorophyllide oxidoreductase A
Lus10032665	PF00106	KOG1208	1.3.1.33	K00218	GO:0016491,GO:0008152	AT5G54190.1	PORA	protochlorophyllide oxidoreductase A
Lus10032665	PF00106	KOG1208	1.3.1.33	K00218	GO:0016491,GO:0008152	AT5G54190.1	PORA	protochlorophyllide oxidoreductase A
Lus10032665	PF00106	KOG1208	1.3.1.33	K00218	GO:0016491,GO:0008152	AT5G54190.1	PORA	protochlorophyllide oxidoreductase A
Lus10032557	PF03134			K17279		AT5G50720.1	ATHVA22E,HVA22E	HVA22 homologue E
Lus10004696	PF00696	KOG1154	1.2.1.41,2.7.2.11			AT3G55610.1	P5CS2	delta 1-pyrroline-5-carboxylate synthase 2
Lus10004699	PF00132,PF12804		2.7.7.22,2.7.7.13	K00966		AT2G39770.2	CYT1,EMB101,GMP1,SOZ1,VTC1	Glucose-1-phosphate adenylyltransferase family protein
Lus10004684	PF03765,PF13716	KOG1470				AT1G01630.1		Sec14p-like phosphatidylinositol transfer family protein
Lus10027021	PF00578	KOG1651	1.11.1.12	K00432	GO:0055114,GO:0016491,GO:0016209,GO:0006979,GO:0004602	AT2G31570.1	ATGPX2,GPX2	glutathione peroxidase 2
Lus10000762	PF00225		3.6.4.4	K10395	GO:0008017,GO:0007018,GO:0005524,GO:0003777,GO:0005871	AT5G60930.1		P-loop containing nucleoside triphosphate hydrolases superfamily protein
Lus10002266	PF07172
Lus10002254	PF00135	KOG1515	3.1.1.1	K14493		AT5G27320.1	ATGID1C,GID1C	alpha/beta-Hydrolases superfamily protein
Lus10014903	PF03009	KOG2258	3.1.4.46		GO:0008081,GO:0006629,GO:0008889	AT4G26690.1	GPDL2,MRH5,SHV3	PLC-like phosphodiesterase family protein
Lus10019825	PF02984,PF00134	KOG0656		K14505	GO:0005634	AT4G34160.1	CYCD3,CYCD3;1	CYCLIN D3;1
Lus10019786	PF08477	KOG0393		K04392	GO:0007264,GO:0005525	AT4G35020.1	ARAC3,ATROP6,RAC3,RHO1PS,ROP6	RAC-like 3
Lus10019936	PF04520					AT5G03230.1		Protein of unknown function, DUF584
Lus10035422	PF03953,PF00091			K07374	GO:0003924,GO:0007017,GO:0005874	AT1G50010.1	TUA2	tubulin alpha-2 chain
Lus10035289	PF00067	KOG0157		K10528	GO:0055114,GO:0020037,GO:0016705,GO:0005506	AT4G15440.1	CYP74B2,HPL1	hydroperoxide lyase 1
Lus10035283	PF05529	KOG1962			GO:0016021,GO:0006886,GO:0005783	AT5G42570.1		B-cell receptor-associated 31-like
Lus10035374	PF01597	KOG3373		K02437		AT1G32470.1		Single hybrid motif superfamily protein
Lus10035422	PF03953,PF00091			K07374	GO:0003924,GO:0007017,GO:0005874	AT1G50010.1	TUA2	tubulin alpha-2 chain
Lus10016858	PF14310,PF00933,PF01915		3.2.1.37		GO:0005975,GO:0004553	AT5G49360.1	ATBXL1,BXL1	beta-xylosidase 1
Lus10011143	PF00365		2.7.1.11	K00850	GO:0006096,GO:0003872	AT4G26270.1	PFK3	phosphofructokinase 3
Lus10011170	PF01208		4.1.1.37	K01599	GO:0006779,GO:0004853	AT3G14930.2	HEME1	Uroporphyrinogen decarboxylase
Lus10021153	PF01336,PF04057,PF16900,PF08646	KOG0851		K07466	GO:0003676,GO:0006260,GO:0005634,GO:0003677	AT5G08020.1	ATRPA70B,RPA70B	RPA70-kDa subunit B
Lus10021157	PF07983					AT1G18650.1	PDCB3	plasmodesmata callose-binding protein 3
Lus10021020	PF05562					AT4G37220.1		Cold acclimation protein WCOR413 family
Lus10021040	PF13561	KOG0725	1.3.1.9	K00208		AT2G05990.1	ENR1,MOD1	NAD(P)-binding Rossmann-fold superfamily protein
Lus10021044	PF03760				GO:0009790	AT5G06760.1	LEA4-5	Late Embryogenesis Abundant 4-5
Lus10021078	PF07333					AT5G48905.1	LCR12	low-molecular-weight cysteine-rich 12
Lus10040522	PF07983					AT1G18650.1	PDCB3	plasmodesmata callose-binding protein 3
Lus10040693	PF00573	KOG1624		K02926	GO:0006412,GO:0005840,GO:0003735	AT1G07320.1	RPL4	ribosomal protein L4
Lus10040694	PF13667,PF01964		4.1.99.17	K03147	GO:0051536,GO:0009228	AT2G29630.3	PY,THIC	thiaminC
Lus10040723	PF00011			K13993		AT2G29500.1		HSP20-like chaperones superfamily protein
Lus10040764	PF00043,PF13417	KOG0406	2.5.1.18	K00799	GO:0005515	AT2G29420.1	ATGSTU7,GST25,GSTU7	glutathione S-transferase tau 7
Lus10040768	PF05368	KOG1203				AT3G46780.1	PTAC16	plastid transcriptionally active 16
Lus10040801	PF03330,PF01357					AT2G39700.1	ATEXP4,ATEXPA4,ATHEXP ALPHA 1.6,EXPA4	expansin A4
Lus10040810	PF02466					AT2G28900.1	ATOEP16-1,ATOEP16-L,OEP16,OEP16-1	outer plastid envelope protein 16-1
Lus10040853	PF00125,PF16211	KOG1756		K11251	GO:0003677	AT5G02560.1	HTA12	histone H2A 12
Lus10040517	PF01336,PF04057,PF16900,PF08646			K07466	GO:0003676,GO:0006260,GO:0005634,GO:0003677	AT5G08020.1	ATRPA70B,RPA70B	RPA70-kDa subunit B
Lus10007993	PF04096,PF12110	KOG0845		K14297	GO:0006810,GO:0005643	AT1G80680.1	MOS3,NUP96,PRE,SAR3	SUPPRESSOR OF AUXIN RESISTANCE 3
Lus10040557	PF01301		3.2.1.23		GO:0005975,GO:0004553	AT4G26140.1	BGAL12	beta-galactosidase 12
Lus10040652	PF00230	KOG0223		K09873	GO:0016020,GO:0006810,GO:0005215	AT1G17810.1	BETA-TIP	beta-tonoplast intrinsic protein
Lus10011486						AT3G15900.1
Lus10002394	PF00177	KOG3291		K02992	GO:0006412	ATCG00900.1		Ribosomal protein S7p/S5e family protein
Lus10024484	PF12638					AT4G22920.1	ATNYE1,NYE1	non-yellowing 1
Lus10024484	PF12638					AT4G22920.1	ATNYE1,NYE1	non-yellowing 1
Lus10039796						AT1G11120.2
Lus10039797	PF03321			K14487		AT4G03400.1	DFL2,GH3-10	Auxin-responsive GH3 family protein
Lus10039811	PF13428,PF06424			K12855	GO:0005634,GO:0000398	AT4G03430.1	EMB2770,STA1	pre-mRNA splicing factor-related
Lus10039816	PF03330,PF01357					AT4G28250.1	ATEXPB3,ATHEXP BETA 1.6,EXPB3	expansin B3
Lus10039832						AT4G28310.1
Lus10039880	PF09177	KOG3202			GO:0048193,GO:0016020	AT1G28490.1	ATSYP61,OSM1,SYP61	syntaxin of plants 61
Lus10039906	PF08541,PF08392		2.3.1.199		GO:0016747,GO:0008610,GO:0016020,GO:0006633	AT5G04530.1	KCS19	3-ketoacyl-CoA synthase 19
Lus10039500	PF00514		6.3.2.19		GO:0005515	AT1G08315.1		ARM repeat superfamily protein
Lus10039602	PF04862					AT3G08030.1		Protein of unknown function, DUF642
Lus10039608						AT1G07985.1		Expressed protein
Lus10039615	PF01789				GO:0019898,GO:0015979,GO:0009654,GO:0009523,GO:0005509	AT2G28605.1		Photosystem II reaction center PsbP family protein
Lus10039503	PF14543	KOG1339	3.4.23.12		GO:0006508,GO:0004190	AT3G54400.1		Eukaryotic aspartyl protease family protein
Lus10039643	PF06955,PF00722		2.4.1.207,3.2.1.151	K08235	GO:0048046,GO:0016762,GO:0006073,GO:0005618,GO:0005975,GO:0004553	AT5G65730.1	XTH6	xyloglucan endotransglucosylase/hydrolase 6
Lus10006366	PF00293	KOG0648	3.6.1.22,3.6.1.53,3.6.1.13		GO:0016787	AT5G47650.1	ATNUDT2,ATNUDX2,NUDT2	nudix hydrolase homolog 2
Lus10009966	PF03283				GO:0016787	AT3G62060.1		Pectinacetylesterase family protein
Lus10009988	PF00005,PF00664		3.6.3.44	K05658	GO:0016887,GO:0005524,GO:0055085,GO:0042626,GO:0016021,GO:0006810	AT3G62150.1	PGP21	P-glycoprotein 21
Lus10009977						AT3G03130.1
Lus10008704						AT4G03630.1		RNI-like superfamily protein
Lus10008718	PF00141		1.11.1.11	K00434	GO:0055114,GO:0020037,GO:0006979,GO:0004601	AT4G09010.1	APX4,TL29	ascorbate peroxidase 4
Lus10008720	PF02298				GO:0009055	AT1G72230.1		Cupredoxin superfamily protein
Lus10000004	PF03959					AT4G24380.1
Lus10001018			1.2.1.41,2.7.2.11			AT3G55610.1	P5CS2	delta 1-pyrroline-5-carboxylate synthase 2
Lus10001982	PF00466			K02864	GO:0042254,GO:0005622	AT5G13510.1		Ribosomal protein L10 family protein
Lus10018201						AT4G37300.1	MEE59	maternal effect embryo arrest 59
Lus10018245	PF11960,PF00487			K10257	GO:0055114,GO:0016717,GO:0006629	AT3G11170.1	FAD7,FADD	fatty acid desaturase 7
Lus10018280	PF01397,PF03936	KOG2914	4.2.3.25	K15086	GO:0016829,GO:0010333,GO:0008152,GO:0000287	AT5G45170.1		Haloacid dehalogenase-like hydrolase (HAD) superfamily protein
Lus10001218	PF07722,PF06418		6.3.4.2	K01937	GO:0016787,GO:0006541,GO:0006221,GO:0003883	AT1G30820.1		CTP synthase family protein
Lus10001221	PF08293	KOG4844		K17411		AT5G44710.1
Lus10021890						AT5G43750.1	NDH18	NAD(P)H dehydrogenase 18
Lus10024245						AT5G62550.1
Lus10008612	PF02704					AT1G74670.1		Gibberellin-regulated family protein
Lus10008594	PF00504			K08912	GO:0016020,GO:0009765	AT1G29930.1	AB140,CAB1,CAB140,LHCB1.3	chlorophyll A/B binding protein 1
Lus10009622	PF02325			K02221	GO:0016020	AT5G21920.2	ATYLMG2,YLMG2	YGGT family protein
Lus10009683	PF15072,PF00493	KOG0480	3.6.4.12		GO:0006260,GO:0005524,GO:0003677,GO:0042555,GO:0006270,GO:0005634,GO:0003678	AT1G44900.1	ATMCM2,MCM2	minichromosome maintenance (MCM2/3/5) family protein
Lus10009684	PF00168	KOG1030			GO:0005515	AT3G17980.1		Calcium-dependent lipid-binding (CaLB domain) family protein
Lus10024430	PF00276				GO:0006412,GO:0005840,GO:0003735	AT3G55280.2	RPL23AB	ribosomal protein L23AB
Lus10024326	PF02519			K14488	GO:0009733	AT1G75580.1		SAUR-like auxin-responsive protein family
Lus10024366	PF00182	KOG4742	3.2.1.14	K01183	GO:0016998,GO:0006032,GO:0004568	AT3G54420.1	ATCHITIV,ATEP3,CHIV,EP3	homolog of carrot EP3-3 chitinase
Lus10008392	PF08244,PF00251		3.2.1.26	K01193		AT3G13790.2	ATBFRUCT1,ATCWINV1	Glycosyl hydrolases family 32 protein
Lus10005618	PF13905	KOG2501	1.8.1.8	K17609		AT1G60420.1		DC1 domain-containing protein
Lus10005649	PF07731,PF07732,PF00394		1.10.3.3		GO:0055114,GO:0016491,GO:0005507	AT1G76160.1	sks5	SKU5 similar 5
Lus10005652	PF00257				GO:0009415,GO:0006950	AT1G20450.2	ERD10,LTI29,LTI45	Dehydrin family protein
Lus10016015	PF02984,PF00134	KOG0654		K05868	GO:0005634	AT1G76310.1	CYCB2;4	CYCLIN B2;4
Lus10016023	PF05742	KOG2342				AT4G38260.1		Protein of unknown function (DUF833)
Lus10012253	PF05742	KOG2342				AT4G38260.1		Protein of unknown function (DUF833)
Lus10016033	PF02672,PF00044,PF02800	KOG0657	1.2.1.12,1.2.1.13	K05298	GO:0055114,GO:0016620	AT1G42970.1	GAPB	glyceraldehyde-3-phosphate dehydrogenase B subunit
Lus10016069	PF00483	KOG1322	2.7.7.27	K00975	GO:0016779,GO:0009058	AT5G48300.1	ADG1,APS1	ADP glucose pyrophosphorylase 1
Lus10016077	PF03446,PF14833,PF00953	KOG2788	2.7.8.15	K01001	GO:0055114,GO:0004616,GO:0051287,GO:0016021,GO:0008963	AT3G57220.1		Glycosyl transferase family 4 protein
Lus10015883	PF14547					AT4G00165.1		Bifunctional inhibitor/lipid-transfer protein/seed storage 2S albumin superfamily protein
Lus10015834	PF00504			K08917	GO:0016020,GO:0009765	AT1G15820.1	CP24,LHCB6	light harvesting complex photosystem II subunit 6
Lus10014366	PF01467,PF00097		2.7.7.18,2.7.7.1		GO:0009058,GO:0003824,GO:0046872	AT4G33940.1		RING/U-box superfamily protein
Lus10023935	PF00300	KOG0235	3.1.3.73			AT4G38370.1		Phosphoglycerate mutase family protein
Lus10000753	PF00515				GO:0005515	AT1G04770.1		Tetratricopeptide repeat (TPR)-like superfamily protein
Lus10023833	PF05562					AT3G50830.1	ATCOR413-PM2,COR413-PM2	cold-regulated 413-plasma membrane 2
Lus10023820	PF00581	KOG1530				AT2G42220.1		Rhodanese/Cell cycle control phosphatase superfamily protein
Lus10016369		KOG1454				AT5G13800.1	CRN1,PPH	pheophytinase
Lus10016397	PF01751,PF02518,PF00204,PF16898,PF00521		5.99.1.3	K03164	GO:0006265,GO:0005524,GO:0003918,GO:0003677	AT3G23890.2	ATTOPII,TOPII	topoisomerase II
Lus10024289	PF01565,PF09265		1.5.99.12	K00279	GO:0055114,GO:0050660,GO:0016491,GO:0019139,GO:0009690	AT1G75450.1	ATCKX5,ATCKX6,CKX5	cytokinin oxidase 5
Lus10001945						AT2G25270.1
Lus10021611	PF00069	KOG0594	2.7.11.22,2.7.11.23	K07760	GO:0006468,GO:0005524,GO:0004672	AT1G76540.1	CDKB2;1	cyclin-dependent kinase B2;1
Lus10014765	PF00291	KOG1252	4.4.1.9	K13034	GO:0050017,GO:0019499,GO:0005739,GO:0004124	AT3G61440.1	ARATH;BSAS3;1,ATCYSC1,CYSC1	cysteine synthase C1
Lus10014840	PF00230	KOG0223			GO:0016020,GO:0006810,GO:0005215	AT2G45960.1	ATHH2,PIP1;2,PIP1B,TMP-A	plasma membrane intrinsic protein 1B
Lus10002978	PF02469					AT5G03170.1	ATFLA11,FLA11	FASCICLIN-like arabinogalactan-protein 11
Lus10004290	PF00304		1.8.5.1,1.6.5.4			AT2G02130.1	LCR68,PDF2.3	low-molecular-weight cysteine-rich 68
Lus10004276	PF01432		3.4.24.70	K01414	GO:0006508,GO:0004222	AT5G10540.1		Zincin-like metalloproteases family protein
Lus10004276	PF01432		3.4.24.70	K01414	GO:0006508,GO:0004222	AT5G10540.1		Zincin-like metalloproteases family protein
Lus10011645	PF03195					AT2G28500.1	LBD11	LOB domain-containing protein 11
Lus10037583	PF03061	KOG3328				AT3G16175.1		Thioesterase superfamily protein
Lus10037587	PF02309			K14484	GO:0006355,GO:0005634	AT3G16500.1	IAA26,PAP1	phytochrome-associated protein 1
Lus10037593	PF00400			K03363	GO:0005515	AT4G33270.1	CDC20.1	Transducin family protein / WD-40 repeat family protein
Lus10037629	PF03807,PF14833	KOG0409		K18121	GO:0051287	AT1G17650.1	GLYR2,GR2	glyoxylate reductase 2
Lus10037638	PF03168					AT1G17620.1		Late embryogenesis abundant (LEA) hydroxyproline-rich glycoprotein family
Lus10037650	PF06888	KOG3120	3.6.1.1,3.1.3.75	K13248	GO:0016791,GO:0008152	AT1G17710.1		Pyridoxal phosphate phosphatase-related protein
Lus10037460	PF07460,PF05498				GO:0003677	AT1G53800.1
Lus10037794
Lus10037551	PF01221	KOG3430	3.6.4.2	K10418	GO:0007017,GO:0005875	AT1G52240.2	ATROPGEF11,PIRF1,ROPGEF11	RHO guanyl-nucleotide exchange factor 11
Lus10005039	PF11960,PF00487		1.14.99.33		GO:0055114,GO:0016717,GO:0006629	AT5G05580.1	FAD8	fatty acid desaturase 8
Lus10011059
Lus10002594						AT4G21445.1
Lus10030120	PF13639				GO:0008270,GO:0005515	AT2G15580.1		RING/U-box superfamily protein
Lus10030132						AT1G51400.1		Photosystem II 5 kD protein
Lus10009808	PF03435,PF04455,PF05222,PF16653		1.5.1.8,1.5.1.9		GO:0055114,GO:0016491	AT4G33150.2	LKR,LKR/SDH,SDH	lysine-ketoglutarate reductase/saccharopine dehydrogenase bifunctional enzyme
Lus10009951	PF03460,PF01077		1.8.7.1	K00392	GO:0055114,GO:0016491,GO:0051536,GO:0020037	AT5G04590.1	SIR	sulfite reductase
Lus10015928	PF00069	KOG0589	2.7.11.1	K08857	GO:0006468,GO:0005524,GO:0004672	AT1G54510.2	ATNEK1,NEK1	NIMA-related serine/threonine kinase 1
Lus10015933	PF07712					AT5G61820.1
Lus10015947	PF00291	KOG1252	2.5.1.47	K01738		AT4G14880.2	ATCYS-3A,CYTACS1,OASA1,OLD3	O-acetylserine (thiol) lyase (OAS-TL) isoform A1
Lus10014908						AT1G51400.1		Photosystem II 5 kD protein
Lus10014975	PF00106	KOG1208	1.1.1.330	K19329	GO:0016491,GO:0008152	AT4G23430.2		NAD(P)-binding Rossmann-fold superfamily protein
Lus10014978	PF00230	KOG0223		K09872	GO:0016020,GO:0006810,GO:0005215	AT2G16850.1	PIP2;8,PIP3B	plasma membrane intrinsic protein 2;8
Lus10006746	PF08276,PF00954,PF01453,PF07714	KOG1187	2.7.11.1		GO:0048544,GO:0006468,GO:0004672	AT1G11340.1		S-locus lectin protein kinase family protein
Lus10006746	PF08276,PF00954,PF01453,PF07714	KOG1187	2.7.11.1		GO:0048544,GO:0006468,GO:0004672	AT1G11340.1		S-locus lectin protein kinase family protein
Lus10006751	PF05368,PF01925,PF05757			K08901	GO:0016021,GO:0019898,GO:0015979,GO:0009654,GO:0009523,GO:0005509	AT4G05180.1	PSBQ,PSBQ-2,PSII-Q	photosystem II subunit Q-2
Lus10006730						AT4G21620.2		glycine-rich protein
Lus10004720	PF01095		3.1.1.11		GO:0042545,GO:0030599,GO:0005618	AT5G47500.1		Pectin lyase-like superfamily protein
Lus10006887						AT4G19130.1		Replication factor-A protein 1-related
Lus10023770						AT5G02440.1
Lus10034690	PF07983					AT1G18650.1	PDCB3	plasmodesmata callose-binding protein 3
Lus10021662						AT1G18730.1	NDF6	NDH dependent flow 6
Lus10021663	PF00504			K08910	GO:0016020,GO:0009765	AT3G47470.1	CAB4,LHCA4	light-harvesting chlorophyll-protein complex I subunit A4
Lus10021693	PF04839			K19032	GO:0006412,GO:0005840,GO:0003735	AT1G68590.1		Ribosomal protein PSRP-3/Ycf65
Lus10001009	PF03330,PF01357					AT4G17030.1	AT-EXPR,ATEXLB1,ATEXPR1,ATHEXP BETA 3.1,EXLB1,EXPR	expansin-like B1
Lus10006999	PF01196	KOG3280		K02879	GO:0006412,GO:0005840,GO:0005622,GO:0003735	AT3G54210.1		Ribosomal protein L17 family protein
Lus10007012	PF10950,PF13306
Lus10007002	PF01196	KOG3280		K02879	GO:0006412,GO:0005840,GO:0005622,GO:0003735	AT3G54210.1		Ribosomal protein L17 family protein
Lus10006999	PF01196	KOG3280		K02879	GO:0006412,GO:0005840,GO:0005622,GO:0003735	AT3G54210.1		Ribosomal protein L17 family protein
Lus10002000	PF03953,PF00091		2.4.2.1	K07375	GO:0003924,GO:0007017,GO:0005874	AT5G62690.1	TUB2	tubulin beta chain 2
Lus10017775	PF00067	KOG0157	1.14.13.173	K15639	GO:0055114,GO:0020037,GO:0016705,GO:0005506	AT3G14630.1	CYP72A9	cytochrome P450, family 72, subfamily A, polypeptide 9
Lus10017775	PF00067	KOG0157	1.14.13.173	K15639	GO:0055114,GO:0020037,GO:0016705,GO:0005506	AT3G14630.1	CYP72A9	cytochrome P450, family 72, subfamily A, polypeptide 9
Lus10001842	PF02681					AT3G12685.1		Acid phosphatase/vanadium-dependent haloperoxidase-related protein
Lus10030329
Lus10030329
Lus10030333	PF08263,PF13855,PF07714	KOG1187	2.7.11.1		GO:0005515,GO:0006468,GO:0004672	AT4G37250.1		Leucine-rich repeat protein kinase family protein
Lus10030189	PF00067	KOG0156	1.14.13.68		GO:0055114,GO:0020037,GO:0016705,GO:0005506	AT5G57260.1	CYP71B10	cytochrome P450, family 71, subfamily B, polypeptide 10
Lus10030189	PF00067	KOG0156	1.14.13.68		GO:0055114,GO:0020037,GO:0016705,GO:0005506	AT5G57260.1	CYP71B10	cytochrome P450, family 71, subfamily B, polypeptide 10
Lus10030214	PF00046,PF02183			K09338	GO:0003677,GO:0043565,GO:0006355,GO:0003700	AT2G46680.1	ATHB-7,ATHB7,HB-7	homeobox 7
Lus10030259	PF15044,PF12807,PF13424					AT1G01320.2		Tetratricopeptide repeat (TPR)-like superfamily protein
Lus10030298						AT5G13510.1		Ribosomal protein L10 family protein
Lus10005324	PF12681	KOG2944	4.4.1.5			AT2G28420.1		Lactoylglutathione lyase / glyoxalase I family protein
Lus10005325	PF01486,PF00319	KOG0014			GO:0006355,GO:0005634,GO:0003700,GO:0046983,GO:0003677	AT5G13790.1	AGL15	AGAMOUS-like 15
Lus10018966						AT5G27290.1
Lus10003231	PF00182	KOG4742	3.2.1.14	K01183	GO:0016998,GO:0006032,GO:0004568	AT3G54420.1	ATCHITIV,ATEP3,CHIV,EP3	homolog of carrot EP3-3 chitinase
Lus10001644	PF00504			K08910	GO:0016020,GO:0009765	AT3G47470.1	CAB4,LHCA4	light-harvesting chlorophyll-protein complex I subunit A4
Lus10022185	PF01012	KOG3180		K03521	GO:0009055	AT5G43430.1	ETFBETA	electron transfer flavoprotein beta
Lus10022261	PF16320,PF00542	KOG1715		K02935	GO:0006412,GO:0003735	AT3G27850.1	RPL12-C	ribosomal protein L12-C
Lus10022308	PF01210,PF07479		1.1.1.8	K00006	GO:0055114,GO:0051287,GO:0046168,GO:0016616,GO:0005975,GO:0004367,GO:0009331,GO:0006072	AT5G40610.1		NAD-dependent glycerol-3-phosphate dehydrogenase family protein
Lus10005369	PF00585,PF00291	KOG1250	4.3.1.19	K01754		AT3G10050.1	OMR1	L-O-methylthreonine resistant 1
Lus10001337	PF00297	KOG3141		K02906	GO:0006412,GO:0005840,GO:0005622,GO:0003735	AT2G43030.1		Ribosomal protein L3 family protein
Lus10013409						AT1G55365.1
Lus10013417	PF00534,PF00862	KOG0853	2.4.1.13		GO:0016157,GO:0005985	AT4G02280.1	ATSUS3,SUS3	sucrose synthase 3
Lus10013453	PF00505	KOG0381				AT5G23420.1	HMGB6	high-mobility group box 6
Lus10013483	PF00702,PF00690,PF00122		3.6.3.6		GO:0046872,GO:0000166	AT4G30190.1	AHA2,HA2,PMA2	H(+)-ATPase 2
Lus10013489						AT1G52690.1		Late embryogenesis abundant protein (LEA) family protein
Lus10014224						AT2G36145.1
Lus10005592	PF13410,PF13417	KOG0406	2.5.1.18		GO:0005515	AT1G17180.1	ATGSTU25,GSTU25	glutathione S-transferase TAU 25
Lus10015583	PF00403	KOG1603			GO:0046872,GO:0030001	AT5G24580.1		Heavy metal transport/detoxification superfamily protein
Lus10016934						AT1G71910.1
Lus10010804	PF03765,PF00650	KOG1470				AT1G75170.2		Sec14p-like phosphatidylinositol transfer family protein
Lus10019995	PF00004		3.4.25.1	K03062	GO:0005524	AT2G20140.1		AAA-type ATPase family protein
Lus10019995	PF00004		3.4.25.1	K03062	GO:0005524	AT2G20140.1		AAA-type ATPase family protein
Lus10019999	PF04535					AT4G25830.1		Uncharacterised protein family (UPF0497)
Lus10020040	PF00085,PF01507	KOG0189	1.8.4.10	K05907	GO:0045454,GO:0008152,GO:0003824	AT4G04610.1	APR,APR1,ATAPR1,PRH19	APS reductase 1
Lus10020070	PF00085	KOG0907	1.6.5.4		GO:0045454,GO:0015035,GO:0006662	AT1G11530.1	ATCXXS1,CXXS1	C-terminal cysteine residue is changed to a serine 1
Lus10020071	PF05757			K08901	GO:0019898,GO:0015979,GO:0009654,GO:0009523,GO:0005509	AT4G05180.1	PSBQ,PSBQ-2,PSII-Q	photosystem II subunit Q-2
Lus10019959	PF05634				GO:0003723	AT5G57930.2	APO2,emb1629	Arabidopsis thaliana protein of unknown function (DUF794)
Lus10004169	PF00022			K10355		AT3G12110.1	ACT11	actin-11
Lus10004186	PF13561	KOG0725	1.3.1.9	K00208		AT2G05990.2	ENR1,MOD1	NAD(P)-binding Rossmann-fold superfamily protein
Lus10004155	PF13473			K02638		AT1G20340.1	DRT112,PETE2	Cupredoxin superfamily protein
Lus10013103	PF00046				GO:0003677	AT5G53980.1	ATHB52,HB52	homeobox protein 52
Lus10022257	PF00892	KOG1441			GO:0016021,GO:0016020	AT3G01550.1	ATPPT2,PPT2	phosphoenolpyruvate (pep)/phosphate translocator 2
Lus10003934	PF04043,PF01095		3.1.1.11		GO:0004857,GO:0042545,GO:0030599,GO:0005618	AT3G14300.1	ATPME26,ATPMEPCRC,PME26	pectinesterase family protein
Lus10012417	PF04570					AT3G22550.1		Protein of unknown function (DUF581)
Lus10006931	PF01370				GO:0050662,GO:0003824	AT3G63140.1	CSP41A	chloroplast stem-loop binding protein of 41 kDa
Lus10018365	PF06955,PF10235,PF00722	KOG3476	2.4.1.207	K08235	GO:0048046,GO:0016762,GO:0006073,GO:0005618,GO:0005975,GO:0004553	AT1G11545.1	XTH8	xyloglucan endotransglucosylase/hydrolase 8
Lus10018384	PF00225		3.6.4.5	K10405	GO:0008017,GO:0007018,GO:0005524,GO:0003777,GO:0005871	AT4G21270.1	ATK1,KATA,KATAP	kinesin 1
Lus10018385	PF05757			K08901	GO:0019898,GO:0015979,GO:0009654,GO:0009523,GO:0005509	AT4G05180.1	PSBQ,PSBQ-2,PSII-Q	photosystem II subunit Q-2
Lus10018391	PF01363	KOG1818			GO:0046872	AT1G61690.1		phosphoinositide binding
Lus10018454						AT4G21620.2		glycine-rich protein
Lus10018484	PF12481					AT4G27450.1		Aluminium induced protein with YGL and LRDR motifs
Lus10001153	PF14368					AT3G43720.2		Bifunctional inhibitor/lipid-transfer protein/seed storage 2S albumin superfamily protein
Lus10006949	PF00254	KOG0549	5.2.1.8		GO:0006457	AT5G45680.1	ATFKBP13,FKBP13	FK506-binding protein 13
Lus10003904	PF00505	KOG0381		K09273		AT4G11080.1		HMG (high mobility group) box protein
Lus10003878	PF00334	KOG0888	2.7.4.6	K00940	GO:0006241,GO:0006228,GO:0006183,GO:0006165,GO:0004550	AT4G23900.1		Nucleoside diphosphate kinase family protein
Lus10019012	PF13672	KOG0698	3.1.3.16	K17506	GO:0006470,GO:0004722	AT5G53140.1		Protein phosphatase 2C family protein
Lus10019060	PF00069,PF00704	KOG2806		K01183	GO:0006468,GO:0005524,GO:0004672,GO:0005975,GO:0004553	AT4G19810.1		Glycosyl hydrolase family protein with chitinase insertion domain
Lus10007553	PF02519			K14488	GO:0009733	AT4G34760.1		SAUR-like auxin-responsive protein family
Lus10007575	PF00121	KOG1643	5.3.1.1	K01803	GO:0008152,GO:0004807	AT2G21170.2	PDTPI,TIM	triosephosphate isomerase
Lus10043090	PF00106	KOG1208	1.3.1.33	K00218	GO:0016491,GO:0008152	AT5G54190.1	PORA	protochlorophyllide oxidoreductase A
Lus10043101	PF00955				GO:0016021,GO:0006820,GO:0016020,GO:0005452	AT2G47160.1	BOR1	HCO3- transporter family
Lus10043218	PF00004,PF12796	KOG4214			GO:0005524	AT3G24530.1		AAA-type ATPase family protein / ankyrin repeat family protein
Lus10043341	PF00564				GO:0005515	AT3G48240.1		Octicosapeptide/Phox/Bem1p family protein
Lus10043416	PF12348	KOG2933				AT4G15830.1		ARM repeat superfamily protein
Lus10043044	PF00365		2.7.1.11	K00850	GO:0006096,GO:0003872	AT4G26270.1	PFK3	phosphofructokinase 3
Lus10043055	PF13857					AT1G50900.1		Ankyrin repeat family protein
Lus10011514	PF04564,PF00514,PF00557	KOG2738	3.4.11.18		GO:0016567,GO:0004842,GO:0005515	AT2G23140.1		RING/U-box superfamily protein with ARM repeat domain
Lus10011520						AT4G37450.1	AGP18,ATAGP18	arabinogalactan protein 18
Lus10011579	PF08583,PF00225	KOG0242	3.6.4.4	K10401	GO:0008017,GO:0007018,GO:0005524,GO:0003777,GO:0005871	AT3G49650.1		P-loop containing nucleoside triphosphate hydrolases superfamily protein
Lus10031079	PF00278,PF02784		4.1.1.19	K01583	GO:0003824,GO:0008792,GO:0008295,GO:0006527	AT4G34710.1	ADC2,ATADC2,SPE2	arginine decarboxylase 2
Lus10031088	PF00274		4.1.2.13	K01623	GO:0006096,GO:0004332	AT4G38970.1	FBA2	fructose-bisphosphate aldolase 2
Lus10030959	PF03760				GO:0009790	AT1G32560.1		Late embryogenesis abundant protein, group 1 protein
Lus10030961	PF00928			K11826		AT5G46630.1		Clathrin adaptor complexes medium subunit family protein
Lus10030979	PF01597	KOG3373		K02437		AT1G32470.1		Single hybrid motif superfamily protein
Lus10031029						AT2G41430.5	CID1,ERD15,LSR1	dehydration-induced protein (ERD15)
Lus10030937	PF11145					AT4G21700.1		Protein of unknown function (DUF2921)
Lus10011590	PF01212		2.8.1.6,2.8.1.7	K04487	GO:0016829,GO:0006520	AT5G65720.1	ATNFS1,ATNIFS1,NFS1,NIFS1	nitrogen fixation S (NIFS)-like 1
Lus10011604	PF01063	KOG0975	2.6.1.88,2.6.1.42		GO:0008152,GO:0003824	AT3G49680.1	ATBCAT-3,BCAT3	branched-chain aminotransferase 3
Lus10002246	PF01073		5.1.3.2,5.1.3.5	K01784	GO:0055114,GO:0016616,GO:0006694,GO:0003854	AT1G12780.1	ATUGE1,UGE1	UDP-D-glucose/UDP-D-galactose 4-epimerase 1
Lus10009235	PF02469					AT2G45470.1	AGP8,FLA8	FASCICLIN-like arabinogalactan protein 8
Lus10009255	PF00160	KOG0865	5.2.1.8		GO:0006457,GO:0003755,GO:0000413	AT3G62030.2	ROC4	rotamase CYP 4
Lus10002442	PF12327,PF00091		3.6.5.6		GO:0003924	AT5G55280.1	ATFTSZ1-1,CPFTSZ,FTSZ1-1	homolog of bacterial cytokinesis Z-ring protein FTSZ 1-1
Lus10041611	PF13469	KOG1584		K01025		AT3G45070.1		P-loop containing nucleoside triphosphate hydrolases superfamily protein
Lus10024094						AT1G16080.1
Lus10041677
Lus10041698	PF12481,PF09366,PF00733		6.3.5.4	K01953	GO:0006529,GO:0004066	AT5G10240.1	ASN3	asparagine synthetase 3
Lus10041742	PF01217	KOG0936		K12399	GO:0015031,GO:0008565,GO:0030123	AT3G50860.1		Clathrin adaptor complex small chain family protein
Lus10041823	PF16363		4.2.1.47	K01711		AT5G66280.1	GMD1	GDP-D-mannose 4,6-dehydratase 1
Lus10041887	PF13414					AT3G51280.1		Tetratricopeptide repeat (TPR)-like superfamily protein
Lus10041436	PF00582				GO:0006950	AT1G68300.1		Adenine nucleotide alpha hydrolases-like superfamily protein
Lus10041502	PF00044,PF02800	KOG0657	1.2.1.12,1.2.1.13	K05298	GO:0055114,GO:0016620	AT1G12900.1	GAPA-2	glyceraldehyde 3-phosphate dehydrogenase A subunit 2
Lus10041541	PF01190					AT5G41050.1		Pollen Ole e 1 allergen and extensin family protein
Lus10041541	PF01190					AT5G41050.1		Pollen Ole e 1 allergen and extensin family protein
Lus10010653						AT1G64850.1		Calcium-binding EF hand family protein
Lus10014280	PF00257				GO:0009415,GO:0006950	AT3G50980.1	XERO1	dehydrin xero 1
Lus10014356	PF02298				GO:0009055	AT5G15350.1	AtENODL17,ENODL17	early nodulin-like protein 17
Lus10014261						AT5G66230.1		Chalcone-flavanone isomerase family protein
Lus10004984	PF08659	KOG0725	1.1.1.206,1.1.1.236			AT5G06060.1		NAD(P)-binding Rossmann-fold superfamily protein
Lus10016458	PF00011	KOG0710		K13993		AT2G29500.1		HSP20-like chaperones superfamily protein
Lus10016448	PF03953,PF00091		2.4.2.1	K07375	GO:0003924,GO:0007017,GO:0005874	AT5G23860.1	TUB8	tubulin beta 8
Lus10016502	PF05368	KOG1203				AT3G46780.1	PTAC16	plastid transcriptionally active 16
Lus10016512						AT2G29180.1
Lus10016533	PF03330,PF01357					AT2G39700.1	ATEXP4,ATEXPA4,ATHEXP ALPHA 1.6,EXPA4	expansin A4
Lus10016568						AT5G59350.1
Lus10036187	PF00230	KOG0223		K09873	GO:0016020,GO:0006810,GO:0005215	AT1G73190.1	ALPHA-TIP,TIP3;1	Aquaporin-like superfamily protein
Lus10036189	PF05623					AT1G73210.1		Protein of unknown function (DUF789)
Lus10036190						AT1G31335.1
Lus10036184	PF11960,PF00487			K10257	GO:0055114,GO:0016717,GO:0006629	AT2G29980.1	FAD3	fatty acid desaturase 3
Lus10041209	PF02531			K02692	GO:0015979,GO:0009538,GO:0009522	AT1G03130.1	PSAD-2	photosystem I subunit D-2
Lus10041300	PF13920	KOG4265	6.3.2.19			AT3G09770.1		RING/U-box superfamily protein
Lus10041307	PF13848,PF00085	KOG0190	5.3.4.1		GO:0045454	AT5G60640.1	ATPDI2,ATPDIL1-4,PDI2,PDIL1-4	PDI-like 1-4
Lus10041346	PF01281,PF03948	KOG4607		K02939	GO:0006412,GO:0005840,GO:0005622,GO:0003735	AT3G44890.1	RPL9	ribosomal protein L9
Lus10041346	PF01281,PF03948	KOG4607		K02939	GO:0006412,GO:0005840,GO:0005622,GO:0003735	AT3G44890.1	RPL9	ribosomal protein L9
Lus10041348	PF00355,PF08417		1.14.12.20	K13071	GO:0055114,GO:0051537,GO:0016491,GO:0010277	AT3G44880.1	ACD1,LLS1,PAO	Pheophorbide a oxygenase family protein with Rieske [2Fe-2S] domain
Lus10040964	PF07145					AT2G41430.2	CID1,ERD15,LSR1	dehydration-induced protein (ERD15)
Lus10040987	PF03900,PF01379	KOG2892	2.5.1.61	K01749	GO:0033014,GO:0004418	AT5G08280.1	HEMC	hydroxymethylbilane synthase
Lus10041030	PF08568,PF05153	KOG1573	1.13.99.1		GO:0055114,GO:0050113,GO:0019310,GO:0005737,GO:0005506	AT2G19800.1	MIOX2	myo-inositol oxygenase 2
Lus10007956						AT1G52690.1		Late embryogenesis abundant protein (LEA) family protein
Lus10007956						AT1G52690.1		Late embryogenesis abundant protein (LEA) family protein
Lus10010916	PF00828	KOG0846		K02876	GO:0015934,GO:0006412,GO:0003735	AT3G25920.1	RPL15	ribosomal protein L15
Lus10010941						AT2G42840.1	PDF1	protodermal factor 1
Lus10010897	PF01501	KOG1950	2.4.1.123	K18819	GO:0016757	AT2G47180.1	AtGolS1,GolS1	galactinol synthase 1
Lus10006489	PF00170				GO:0043565,GO:0006355,GO:0003700	AT1G45249.1	ABF2,AREB1,ATAREB1	abscisic acid responsive elements-binding factor 2
Lus10038328						AT1G31335.1
Lus10038157	PF00544		4.2.2.2	K01728		AT4G13710.1		Pectin lyase-like superfamily protein
Lus10038449	PF00046,PF08670,PF01852			K09338	GO:0003677,GO:0008289	AT2G34710.1	ATHB-14,ATHB14,PHB,PHB-1D	Homeobox-leucine zipper family protein / lipid-binding START domain-containing protein
Lus10008594	PF00504			K08912	GO:0016020,GO:0009765	AT1G29930.1	AB140,CAB1,CAB140,LHCB1.3	chlorophyll A/B binding protein 1
Lus10038510	PF00202		2.6.1.13	K00819	GO:0030170,GO:0008483	AT5G46180.1	DELTA-OAT	ornithine-delta-aminotransferase
Lus10038208	PF05542					AT3G07310.1		Protein of unknown function (DUF760)
Lus10038285	PF02309				GO:0006355,GO:0005634	AT3G16500.1	IAA26,PAP1	phytochrome-associated protein 1
Lus10038292	PF00111	KOG3309			GO:0051536,GO:0009055	AT3G16250.1	NDF4	NDH-dependent cyclic electron flow 1
Lus10032355	PF06376					AT3G61640.1	AGP20,AtAGP20	arabinogalactan protein 20
Lus10032374	PF12708					AT4G23820.1		Pectin lyase-like superfamily protein
Lus10032379	PF00505	KOG0381		K09273		AT4G11080.1		HMG (high mobility group) box protein
Lus10032379	PF00505	KOG0381		K09273		AT4G11080.1		HMG (high mobility group) box protein
Lus10032228	PF14368					AT1G70250.1		receptor serine/threonine kinase, putative
Lus10032260	PF14547					AT4G12520.1		Bifunctional inhibitor/lipid-transfer protein/seed storage 2S albumin superfamily protein
Lus10032291	PF00300					AT3G05170.1		Phosphoglycerate mutase family protein
Lus10032325						AT1G16916.1
Lus10034100						AT5G38760.1		Late embryogenesis abundant protein (LEA) family protein
Lus10033979	PF00069	KOG0598	2.7.11.1		GO:0006468,GO:0005524,GO:0004672	AT5G18700.1	EMB3013,RUK	Protein kinase family protein with ARM repeat domain
Lus10033983	PF00226,PF11926					AT5G27240.1		DNAJ heat shock N-terminal domain-containing protein
Lus10033988	PF06521					AT5G52390.1		PAR1 protein
Lus10034016	PF03951,PF00120		6.3.1.2	K01915	GO:0006807,GO:0006542,GO:0004356	AT5G35630.2	ATGSL1,GLN2,GS2	glutamine synthetase 2
Lus10033939	PF06376					AT3G61640.1	AGP20,AtAGP20	arabinogalactan protein 20
Lus10034029						AT3G06145.1
Lus10034040						AT5G19151.1
Lus10010647	PF00892				GO:0016021,GO:0016020,GO:0022857	AT1G75500.1	WAT1	Walls Are Thin 1
Lus10001525	PF01370	KOG1429,KOG1371,KOG0747			GO:0050662,GO:0003824	AT1G09340.1	CRB,CSP41B	chloroplast RNA binding
Lus10001508	PF04199		3.5.1.9		GO:0019441,GO:0004061	AT4G34180.1		Cyclase family protein
Lus10027107	PF13857,PF07714	KOG0192	2.7.11.1		GO:0006468,GO:0004672	AT2G31800.1		Integrin-linked protein kinase family
Lus10027112						AT5G56120.1
Lus10027129	PF00254	KOG0544	5.2.1.8		GO:0006457	AT4G26555.1		FKBP-like peptidyl-prolyl cis-trans isomerase family protein
Lus10000633	PF00702	KOG2914				AT4G39970.1		Haloacid dehalogenase-like hydrolase (HAD) superfamily protein
Lus10034963	PF00390,PF03949		1.1.1.40		GO:0055114,GO:0004471,GO:0051287	AT1G79750.1	ATNADP-ME4,NADP-ME4	NADP-malic enzyme 4
Lus10034964	PF03171,PF14226	KOG0143	1.14.11.6		GO:0055114,GO:0016491	AT1G35190.1		2-oxoglutarate (2OG) and Fe(II)-dependent oxygenase superfamily protein
Lus10027616						AT5G21430.1		Chaperone DnaJ-domain superfamily protein
Lus10027624	PF13869	KOG1689		K14397	GO:0006378,GO:0005849,GO:0003729	AT4G29820.1	ATCFIM-25,CFIM-25	homolog of CFIM-25
Lus10027704	PF14547					AT2G10940.1		Bifunctional inhibitor/lipid-transfer protein/seed storage 2S albumin superfamily protein
Lus10008823	PF03662		3.2.1.31,3.2.1.167	K07964	GO:0016798,GO:0016020	AT5G34940.2	AtGUS3,GUS3	glucuronidase 3
Lus10007355	PF01073				GO:0055114,GO:0016616,GO:0006694,GO:0003854	AT1G78570.1	ATRHM1,RHM1,ROL1	rhamnose biosynthesis 1
Lus10007362	PF00504				GO:0016020,GO:0009765	AT1G29930.1	AB140,CAB1,CAB140,LHCB1.3	chlorophyll A/B binding protein 1
Lus10007379	PF00861	KOG3333		K02881	GO:0006412,GO:0005840,GO:0005622,GO:0003735	AT3G20230.1		Ribosomal L18p/L5e family protein
Lus10007380	PF00180		1.1.1.42	K00031	GO:0055114,GO:0016616,GO:0006102,GO:0004450	AT1G65930.1	cICDH	cytosolic NADP+-dependent isocitrate dehydrogenase
Lus10007336	PF00753	KOG0814	1.13.11.18			AT1G53580.1	ETHE1,GLX2-3,GLY3	glyoxalase II 3
Lus10020656	PF00076	KOG0105		K12890	GO:0003676	AT1G02840.1	ATSRP34,SR1,SRP34	RNA-binding (RRM/RBD/RNP motifs) family protein
Lus10020661	PF05564					AT1G56220.3		Dormancy/auxin associated family protein
Lus10020717	PF01789			K02717	GO:0019898,GO:0015979,GO:0009654,GO:0009523,GO:0005509	AT1G06680.1	OE23,OEE2,PSBP-1,PSII-P	photosystem II subunit P-1
Lus10000788	PF00275		2.5.1.19	K00800	GO:0016765	AT2G45300.1		RNA 3\'-terminal phosphate cyclase/enolpyruvate transferase, alpha/beta
Lus10025060	PF00226					AT4G36040.1		Chaperone DnaJ-domain superfamily protein
Lus10025136	PF02225					AT3G52850.1	ATELP,ATELP1,ATVSR1,BP-80,BP80,BP80-1;1,BP80B,GFS1,VSR1,VSR1;1	vacuolar sorting receptor homolog 1
Lus10025148	PF14368					AT5G01870.1		Bifunctional inhibitor/lipid-transfer protein/seed storage 2S albumin superfamily protein
Lus10025182						AT5G48290.1		Heavy metal transport/detoxification superfamily protein
Lus10025187	PF00483	KOG1322	2.7.7.27	K00975	GO:0016779,GO:0009058	AT5G48300.1	ADG1,APS1	ADP glucose pyrophosphorylase 1
Lus10019110	PF00067		1.14.13.11		GO:0055114,GO:0020037,GO:0016705,GO:0005506	AT2G30490.1	ATC4H,C4H,CYP73A5,REF3	cinnamate-4-hydroxylase
Lus10019077	PF06203,PF00072	KOG1601		K12127	GO:0005515,GO:0000160	AT5G61380.1	APRR1,AtTOC1,PRR1,TOC1	CCT motif -containing response regulator protein
Lus10019145	PF00560,PF08263,PF00069	KOG1187	2.7.11.1		GO:0005515,GO:0006468,GO:0005524,GO:0004672	AT5G16000.1	NIK1	NSP-interacting kinase 1
Lus10019165
Lus10019085	PF00249	KOG0048		K09422		AT5G07700.1	AtMYB76,MYB76	myb domain protein 76
Lus10034199	PF00759		3.2.1.4		GO:0005975,GO:0004553	AT1G70710.1	ATGH9B1,CEL1,GH9B1	glycosyl hydrolase 9B1
Lus10034337	PF00582				GO:0006950	AT1G68300.1		Adenine nucleotide alpha hydrolases-like superfamily protein
Lus10034425	PF00282		4.1.1.15		GO:0030170,GO:0019752,GO:0016831	AT5G17330.1	GAD,GAD1	glutamate decarboxylase
Lus10034426			4.1.1.15			AT2G02010.1	GAD4	glutamate decarboxylase 4
Lus10034218	PF16499		3.2.1.22	K07407		AT3G56310.1		Melibiase family protein
Lus10019099	PF14310,PF00933,PF01915		3.2.1.37		GO:0005975,GO:0004553	AT1G78060.1		Glycosyl hydrolase family protein
Lus10034491	PF06813					AT4G34950.1		Major facilitator superfamily protein
Lus10034248						AT5G05220.1
Lus10034261	PF00560,PF13855	KOG4579			GO:0005515	AT1G13230.1		Leucine-rich repeat (LRR) family protein
Lus10034302	PF04839			K19032	GO:0006412,GO:0005840,GO:0003735	AT1G68590.1		Ribosomal protein PSRP-3/Ycf65
Lus10034315	PF13802,PF16863,PF01055		3.2.1.177,3.2.1.55,3.2.1.37	K15925	GO:0005975,GO:0004553	AT1G68560.1	ATXYL1,TRG1,XYL1	alpha-xylosidase 1
Lus10008885	PF05498					AT4G14010.1	RALFL32	ralf-like 32
Lus10000736				K13172		AT3G49601.1
Lus10016969	PF10417,PF08534	KOG0852	1.11.1.15	K03386	GO:0055114,GO:0051920,GO:0016491	AT5G06290.1	2-Cys Prx B,2CPB	2-cysteine peroxiredoxin B
Lus10013667	PF00544		4.2.2.2			AT5G63180.1		Pectin lyase-like superfamily protein
Lus10009321	PF00656	KOG1546			GO:0006508,GO:0004197	AT1G02170.1	AMC1,ATMC1,ATMCPB1,LOL3,MCP1B	metacaspase 1
Lus10009274	PF00484	KOG1578	4.2.1.1	K01673	GO:0008270,GO:0004089	AT4G33580.1	ATBCA5,BCA5	beta carbonic anhydrase 5
Lus10002905	PF00271	KOG0329	3.6.4.13			AT5G11200.1		DEAD/DEAH box RNA helicase family protein
Lus10008702	PF16845				GO:0004869	AT3G12490.2	ATCYS6,ATCYSB,CYSB	cystatin B
Lus10025961						AT5G66230.1		Chalcone-flavanone isomerase family protein
Lus10026171	PF14543	KOG1339	3.4.23.12		GO:0006508,GO:0004190	AT5G07030.1		Eukaryotic aspartyl protease family protein
Lus10025968	PF00538			K11275	GO:0006334,GO:0005634,GO:0003677,GO:0000786	AT2G18050.1	HIS1-3	histone H1-3
Lus10025983	PF00257				GO:0009415,GO:0006950	AT3G50980.1	XERO1	dehydrin xero 1
Lus10026008	PF00010				GO:0046983	AT2G18300.2		basic helix-loop-helix (bHLH) DNA-binding superfamily protein
Lus10026022						AT5G66780.1
Lus10026022						AT5G66780.1
Lus10026029						AT3G50685.1
Lus10026066	PF14416,PF13839					AT3G54260.1	TBL36	TRICHOME BIREFRINGENCE-LIKE 36
Lus10026085	PF00067	KOG0157		K15639	GO:0055114,GO:0020037,GO:0016705,GO:0005506	AT2G46960.2	CYP709B1	cytochrome P450, family 709, subfamily B, polypeptide 1
Lus10036715	PF01145	KOG2620			GO:0016020	AT1G69840.3		SPFH/Band 7/PHB domain-containing membrane-associated protein family
Lus10009778	PF00786,PF00620				GO:0007165	AT4G03100.1		Rho GTPase activating protein with PAK-box/P21-Rho-binding domain
Lus10009759	PF04278					AT4G33350.1		Tic22-like family protein
Lus10009759	PF04278					AT4G33350.1		Tic22-like family protein
Lus10015080	PF13920	KOG4265				AT3G09770.1		RING/U-box superfamily protein
Lus10023054	PF01250	KOG4708		K02990	GO:0019843,GO:0006412,GO:0005840,GO:0003735	AT1G64510.1		Translation elongation factor EF1B/ribosomal protein S6 family protein
Lus10023057	PF13632		2.4.1.12			AT4G23990.1	ATCSLG3,CSLG3	cellulose synthase like G3
Lus10028261	PF00316	KOG1458	3.1.3.37	K01100	GO:0042578,GO:0042132,GO:0005975	AT3G55800.1	SBPASE	sedoheptulose-bisphosphatase
Lus10028135	PF04209		1.13.11.5	K00451	GO:0055114,GO:0006570,GO:0006559,GO:0004411	AT5G54080.1	HGO	homogentisate 1,2-dioxygenase
Lus10028196	PF13535,PF02785,PF00289		6.4.1.2,6.3.4.14	K01961		AT5G35360.1	CAC2	acetyl Co-enzyme a carboxylase biotin carboxylase subunit
Lus10028227	PF01293		4.1.1.49,4.1.1.32		GO:0006094,GO:0005524,GO:0004612	AT4G37870.1	PCK1,PEPCK	phosphoenolpyruvate carboxykinase 1
Lus10006009	PF01301		3.2.1.23	K12309	GO:0005975,GO:0004553	AT4G26140.1	BGAL12	beta-galactosidase 12
Lus10006009	PF01301		3.2.1.23	K12309	GO:0005975,GO:0004553	AT4G26140.1	BGAL12	beta-galactosidase 12
Lus10006887						AT4G19130.1		Replication factor-A protein 1-related
Lus10001321			5.3.1.5	K01805		AT5G57655.2		xylose isomerase family protein
Lus10007235	PF01490	KOG1303				AT5G49630.1	AAP6	amino acid permease 6
Lus10025232	PF00046				GO:0003677	AT3G01470.1	ATHB-1,ATHB1,HAT5,HB-1,HD-ZIP-1	homeobox 1
Lus10025302	PF00276	KOG1751			GO:0006412,GO:0005840,GO:0003735	AT3G55280.1	RPL23AB	ribosomal protein L23AB
Lus10025217	PF04654					AT5G43180.1		Protein of unknown function, DUF599
Lus10025335	PF04387	KOG3187	4.2.1.134	K10703		AT5G10480.1	PAS2,PEP	Protein-tyrosine phosphatase-like, PTPLA
Lus10025220	PF02225					AT3G52850.1	ATELP,ATELP1,ATVSR1,BP-80,BP80,BP80-1;1,BP80B,GFS1,VSR1,VSR1;1	vacuolar sorting receptor homolog 1
Lus10014486
Lus10039378	PF00504					AT3G22840.1	ELIP,ELIP1	Chlorophyll A-B binding family protein
Lus10003910	PF02893,PF00168,PF16016	KOG1032			GO:0005515	AT1G03370.1		C2 calcium/lipid-binding and GRAM domain containing protein
Lus10039459						AT3G28420.1		Putative membrane lipoprotein
Lus10027482	PF00082,PF12580		3.4.14.10	K01280	GO:0006508,GO:0004252	AT4G20850.1	TPP2	tripeptidyl peptidase ii
Lus10039222	PF00230	KOG0223		K09872	GO:0016020,GO:0006810,GO:0005215	AT2G16850.1	PIP2;8,PIP3B	plasma membrane intrinsic protein 2;8
Lus10016135	PF13193,PF00501			K01904	GO:0008152,GO:0003824	AT4G05160.1		AMP-dependent synthetase and ligase family protein
Lus10016156	PF00125	KOG1744		K11252	GO:0003677,GO:0000786	AT3G45980.1	H2B,HTB9	Histone superfamily protein
Lus10001570						AT5G02220.1
Lus10028545	PF07676					AT1G21680.1		DPP6 N-terminal domain-like protein
Lus10028545	PF07676					AT1G21680.1		DPP6 N-terminal domain-like protein
Lus10028567
Lus10028580	PF00316		3.1.3.11	K03841	GO:0042578,GO:0042132,GO:0005975	AT1G43670.1		Inositol monophosphatase family protein
Lus10028580	PF00316		3.1.3.11	K03841	GO:0042578,GO:0042132,GO:0005975	AT1G43670.1		Inositol monophosphatase family protein
Lus10028596	PF01988	KOG4473				AT3G43660.1		Vacuolar iron transporter (VIT) family protein
Lus10024657	PF13639	KOG1493		K16281	GO:0008270,GO:0005515	AT3G61460.1	BRH1	brassinosteroid-responsive RING-H2
Lus10024659	PF00300					AT3G05170.1		Phosphoglycerate mutase family protein
Lus10038915	PF04043		3.1.1.11		GO:0004857	AT5G62360.1		Plant invertase/pectin methylesterase inhibitor superfamily protein
Lus10038954	PF00254	KOG0552	5.2.1.8		GO:0006457	AT1G18170.1		FKBP-like peptidyl-prolyl cis-trans isomerase family protein
Lus10038961						AT3G18050.1
Lus10038988	PF06964		3.2.1.55	K01209	GO:0046556,GO:0046373	AT3G10740.1	ARAF,ARAF1,ASD1,ATASD1	alpha-L-arabinofuranosidase 1
Lus10039033	PF02984,PF00134	KOG0653		K05868	GO:0005634	AT5G06150.1	CYC1BAT,CYCB1;2	Cyclin family protein
Lus10039046	PF00459	KOG2951	3.1.3.93,3.1.3.25		GO:0046854	AT3G02870.1	VTC4	Inositol monophosphatase family protein
Lus10039060	PF04535					AT2G35760.1		Uncharacterised protein family (UPF0497)
Lus10039092	PF00861			K02881	GO:0006412,GO:0005840,GO:0005622,GO:0003735	AT1G48350.1		Ribosomal L18p/L5e family protein
Lus10039094	PF01477,PF00305		1.13.11.12		GO:0005515,GO:0055114,GO:0046872,GO:0016702	AT3G45140.1	ATLOX2,LOX2	lipoxygenase 2
Lus10038770	PF00861			K02881	GO:0006412,GO:0005840,GO:0005622,GO:0003735	AT1G48350.1		Ribosomal L18p/L5e family protein
Lus10039156	PF00504			K08916	GO:0016020,GO:0009765	AT4G10340.1	LHCB5	light harvesting complex of photosystem II 5
Lus10039156	PF00504			K08916	GO:0016020,GO:0009765	AT4G10340.1	LHCB5	light harvesting complex of photosystem II 5
Lus10039156	PF00504			K08916	GO:0016020,GO:0009765	AT4G10340.1	LHCB5	light harvesting complex of photosystem II 5
Lus10039156	PF00504			K08916	GO:0016020,GO:0009765	AT4G10340.1	LHCB5	light harvesting complex of photosystem II 5
Lus10039156	PF00504			K08916	GO:0016020,GO:0009765	AT4G10340.1	LHCB5	light harvesting complex of photosystem II 5
Lus10039156	PF00504			K08916	GO:0016020,GO:0009765	AT4G10340.1	LHCB5	light harvesting complex of photosystem II 5
Lus10039156	PF00504			K08916	GO:0016020,GO:0009765	AT4G10340.1	LHCB5	light harvesting complex of photosystem II 5
Lus10039156	PF00504			K08916	GO:0016020,GO:0009765	AT4G10340.1	LHCB5	light harvesting complex of photosystem II 5
Lus10039156	PF00504			K08916	GO:0016020,GO:0009765	AT4G10340.1	LHCB5	light harvesting complex of photosystem II 5
Lus10039156	PF00504			K08916	GO:0016020,GO:0009765	AT4G10340.1	LHCB5	light harvesting complex of photosystem II 5
Lus10039156	PF00504			K08916	GO:0016020,GO:0009765	AT4G10340.1	LHCB5	light harvesting complex of photosystem II 5
Lus10039156	PF00504			K08916	GO:0016020,GO:0009765	AT4G10340.1	LHCB5	light harvesting complex of photosystem II 5
Lus10038733	PF12695					AT4G17150.1		alpha/beta-Hydrolases superfamily protein
Lus10038810						AT5G12360.1
Lus10038862	PF07918					AT5G52300.1	LTI65,RD29B	CAP160 protein
[truncated: 483 more rows]
