# Supplementary material for: Comprehensive Analysis of Differentially Expressed Unigenes under NaCl Stress in Flax (Linum usitatissimum L.) Using RNA-Seq
Source: Int J Mol Sci. 2019 Jan 16;20(2):369. doi: 10.3390/ijms20020369 (PMC6359340; doi:10.3390/ijms20020369)
Supplement: Supplementary file 1 [file ijms-20-00369-s001.zip › ijms-410872 Supplementary material for final/Supplementary Files/table S3.xlsx]

## Sheet: Sheet1
ID No.	SSR nr.	SSR type	SSR seq	Tm(Centigrade)	FORWARD PRIMER1 (5'-3')	REVERSE PRIMER1 (5'-3')	PRODUCT size (bp)
1	1	p2	(AC)11	59.89	TTTTCACAAGAGAAAGGAGATGC	ATTTCTCTTAATCGGATCCTTGG	228
2	1	p2	(AC)6	60	GGTCGGTGAAATGTGAAATGTAT	TCTATTGCTCTCATCCTTGCTTC	103
3	1	p2	(AC)6	60.04	GCCAATTTTAGCACGATTGTTAG	TTCAAATGCCATCTCTATCTACGA	170
4	1	p2	(AC)6	60.1	AATCAAATAATCGCTCTATCGCA	TGTGGGTTTTTGAAAGATTATCG	217
5	1	p2	(AC)6	59.73	CAGCGATATAATTGTCCCAAATC	AATGCTCTTGGTACTGGTACTGG	186
6	1	p2	(AC)6	59.83	TTCTGCCCCTACACTACTTTGAG	TCCAAATGAAGAGCATATGTTGA	226
7	1	p2	(AC)6	60.14	AAATTCAAGAAGCATGCCAAGTA	TAACACTTTTTCATTCCATTCGG	174
8	1	p2	(AC)6	59.95	AGCTTTGATTGTTGTTGAAGCTC	AGAAATTGATGTCCTTGGTCAGA	155
9	1	p2	(AC)7	59.99	AAATTCAAAGCCAAATGCATAGA	ACTCGTGATCAAGTTGAACGATT	262
10	1	p2	(AC)7	59.94	GTCCTAACTCTGAAACTGGAGCA	CCTCTAAGCAATAAACATGTGCC	195
11	1	p2	(AC)7	60.04	AGTGATTACCGGAATGTGCTCTA	GTGTTTTCAACCTAGATTGTGCC	212
12	1	p2	(AC)7	59.8	CCGCTAAGAAACAGACTCCATAA	TGCTTCTTCGTCTTCTTGTTTTC	196
13	1	p2	(AC)7	59.17	TCCAGACAAATGGAAAGAAAGTT	GCTCAGTTGGGGTTGTAGAGAC	189
14	1	p2	(AC)8	60.26	GACCAACTAATACGCGATGGTTA	TTGATGCCATTAGGTTCACTCTT	239
15	1	p2	(AC)9	60.05	AAAAACCAAAGTTCCGTTAGCTC	CCTGAATGTTTGCTCTCATGTTA	156
16	1	p2	(AG)10	60.38	AAACAAAGCCAAACTCAAAGGAT	ACACCATTTTGCGTCTTCTGTAT	146
17	1	p2	(AG)10	60.09	ATGACAAGGAAAACACAAGCACT	CTATTTTTGGTATCGCAGAGTGG	234
18	1	p2	(AG)11	60	CCAGATCAGGAGAACTCAGAGAA	AGGACTTTTGAGTGTTTGGATCA	276
19	1	p2	(AG)11	59.87	TTGTTTTGAGGATCAATTTCGTT	TGAAAATGAGGATAGAACGTGGT	242
20	1	p2	(AG)12	59.51	GGTGGAAAACAAAAAGAGATTGA	GTCAACATCAGTCTTCTCTCCGA	183
21	1	p2	(AG)12	59.84	TTTATACAGATCTCCACCCTCCA	TCAACATTCACATGAATCACCAT	225
22	1	p2	(AG)12	60.03	TCTTCGCTGTCTTCCTCATACTC	TCTTCATCTTCTTGCACTCAACA	148
23	1	p2	(AG)12	59.65	TATCTCACGCTCTCTTTCGATCT	AGCTTACCCTAGTCAGCTGGTTT	228
24	1	p2	(AG)12	60	GTTACGGTGAGCAGAGAGAGTGT	AAGTGAATGACTGGAGAGAGACG	269
25	1	p2	(AG)13	59.95	CGTAGATGCTGCAGGTCTCTTAT	AACCTCGAAGGAGGTTAAAGTTG	206
26	1	p2	(AG)14	60.57	AGTCAGGGTCAAGACAGAGGTTT	AGGCCATCATCTTTCTCAATTCT	215
27	1	p2	(AG)6	59.82	AAGTGAAAAGAAAGGAGCAGGTT	ATTTTCTCAGATTTTGTCTGCCC	137
28	1	p2	(AG)6	60.04	CCAATAACATAAAGCTGCAGACC	ATGGGGAGTTGAGGTGAAGTATT	157
29	1	p2	(AG)6	60.01	ACGATGATAACTCGGAACTTTGA	TAGGGTTTAGGGTAGTCCCGATA	161
30	1	p2	(AG)6	60.36	TTCCTCCTCTTCTTCCTCTGAAC	ACTACCACTATTGCTCTCTCCCC	123
31	2	p2	(AG)6	59.82	ATAGCTGAAAGACTGGTGAGGTG	CCTCCATTCTCTCTCAACTCAAA	230
32	2	p2	(AG)6	59.81	AAGAGAGAGATTAGCGGTTTGGT	GGAGGAAGAGAGGAGTCAGTAGC	118
33	1	p2	(AG)6	60.03	CGTGAAATACCTGATACGGAGAG	AAGAGATTGAGCAGTCCAAGATG	282
34	1	p2	(AG)6	60.07	CTGTCTTGGTAATCAACCGTAGC	TTCAATCCAATCCATTTTGAATC	127
35	1	p2	(AG)6	59.9	TGAAAAGGGTTGAAAGTTTGGTA	AACGGGCACAATTAAAGAAAAAT	247
36	1	p2	(AG)6	59.87	CAGTTGAGATGAAGAAGGAGGAA	CTCAGCACGTTAAAAGCATTTCT	220
37	1	p2	(AG)6	60.03	CAAAGGCAGAGAAGAAGCAATAA	TTTTTATACCCACCAACTGCATC	199
38	1	p2	(AG)6	60.15	CGAATCACCAGAAAGTCAAAAAG	TTCACCTTTGAAATTTTCTCTTCC	183
39	1	p2	(AG)6	59.79	GAGTAAAGGTTTGATCTTTGCGA	AAAACCCTCTGCTTCTCTTCATT	202
40	1	p2	(AG)6	60.17	TGTAAAGTGGTTAGCTGAAGGGA	CGTCAAGAGCTCAGAATGAAACT	172
41	1	p2	(AG)6	60.04	TGATAAGTCGCCATTCTACACCT	AGAAAGAGGTAGATGGTGGTGGT	150
42	1	p2	(AG)6	59.99	TAAAATCTTCCACCCACTCTGAA	CCAACCCCTCTCTAGAATCTCAT	187
43	1	p2	(AG)6	59.83	CGACAAAGCTTCTCTCTCAAAAG	TTCTATTCTCTCAAGGCTCTCCA	247
44	1	p2	(AG)6	60.01	GGAGGCTGTGGCTAATTAAGATT	CCCATCCCAAATTTACTCTTCTC	169
45	1	p2	(AG)6	60.06	GAACAATTTCCGTGAGTACAAGC	TTTGGTTTTCCATCCAAAGTCTA	147
46	1	p2	(AG)6	60.03	GTGACATTGTATTTGGGTCCACT	TACGTGGACTTTGACACATCATC	224
47	1	p2	(AG)6	58.82	TCAGATCCAATCTTCAAACTCAA	CCAAGGCTGATTAGATTCCAGTA	250
48	1	p2	(AG)6	60.03	TTCTCCATGTTGTGAACTTTCCT	AATCAGGCAGCCAATATAACTGA	190
49	1	p2	(AG)6	59.96	AGCAGAGCTGAAGTCAAAGAAGA	CAGTATTATTTCCCCACGACAAA	279
50	1	p2	(AG)6	60.12	CGACAACCATACCTTGATGAAAT	CACTTGCTTTTGGCAACTACTTT	202
51	1	p2	(AG)6	60.08	GGGCCAGATATAAAACCTTTTTG	TCGATCTCTCTTGCTCTTCGTAT	123
52	1	p2	(AG)6	60.04	GAAGCTAGAAGGCTCTTGGAAAC	TGGTATCAAAATTGGTCTGCTCT	266
53	1	p2	(AG)7	59.7	TAACTTGTGGGTTTTGCTCTTTC	TCAGATTGAAACCCAATTTTGAC	150
54	1	p2	(AG)7	59.72	AGCATTTAAGCTCACAAACCAAC	GACCCTGGTGCCTAGGATTAC	148
55	1	p2	(AG)7	59.96	CATAAATGGGATCACCCTAACAA	TTTGTTGATCGATTGTGATTTTG	208
56	1	p2	(AG)7	60	TAAGCAAGGTATCATTGGCAGAT	ATTGGCCGTTAGAAACATAGGAT	217
57	1	p2	(AG)7	59.57	ATTGTTTCGTTTTGTCGAGTTTC	GCACAGCCATTACAAATACCATT	129
58	1	p2	(AG)7	60.28	CCATAGGGAAAATGTGGAAAAAT	GCAGTCACTGGAGAAAGAAGAGA	182
59	1	p2	(AG)7	60.03	CATGCCAAGAAGCTTAGAAAAGA	TCTTCCAAAACTTCACATCCATC	189
60	1	p2	(AG)7	60.01	AAGAGAGTAGGGAGGAAAACCCT	CTCCCAAAAGCAGCTCAATAATA	220
61	1	p2	(AG)7	61.12	ATCAAAACCCTAGAGGGAGGAAG	ACTTTTGAGTGTTTTGTGATGCT	218
62	1	p2	(AG)7	59.9	AAAAATGCAGAAACCCCTAAAAG	TTCACTTCTTTCTTCCTCCTCCT	227
63	1	p2	(AG)7	60.04	ATGGTGGATTGCTTGCTAACTAA	GGTGGCTAATTGTGTTGTCTTTC	158
64	1	p2	(AG)7	60.05	AGGAAAAAGAACCGTCGTAACTC	ATAGCTTTGAGGTTGGGCTATTC	137
65	1	p2	(AG)7	59.88	AATATGGAAGTATAAGCTCCGGC	TTTCCTCTCCCCAACTAAATAGC	226
66	1	p2	(AG)8	60.03	CCGAAACTTGAGTGATGAAAAAC	AATTGAAAACTGTGGGTTGTCAC	199
67	1	p2	(AG)8	60.04	CTGTCTGGTTTTTATGACTTCGG	CAAGCTGTGCCAGATTTAGTCTT	252
68	1	p2	(AG)8	60.1	AAATGAAAATTGGACGGAAAAGT	TCATTTCATTCACCCTCCATTAC	208
69	1	p2	(AG)8	60.04	ATGGTGGATTGCTTGCTAACTAA	AGGTAATTATGCTCCCCTTTCTG	233
70	1	p2	(AG)8	60.06	TAGCTCAACGACGAAAAAGAAAG	ACCAATGCAATTATCATTCAACC	249
71	1	p2	(AG)8	59.96	TTCATTCATTGATTGCTGATGTC	ACTCGATCTCCTACCACATTGAA	218
72	3	p2	(AG)8	59.99	AACAGAAGGAAGGTGAATCATCA	AATGAAATCAAACCTGCAACAGT	241
73	1	p2	(AG)8	59.88	ATCGATGATGTCTTACAATGCCT	AATTTGAGCCGAGACTTCCTATC	219
74	1	p2	(AG)8	60.31	CTAGCTGGATCTTCACACGAAAC	GATTTTCAACCCCTCAAAATACA	160
75	1	p2	(AG)8	59.71	TTATTTTGCCTCCAATTCATCAT	TGCTAAACCTAAATCGGATCTCTC	149
76	1	p2	(AG)9	59.87	TCAAAATCTGTAAGTAGAAGCCAAGA	TCCATGATCCACTCACTCTATGTT	255
77	1	p2	(AG)9	60.13	GCCAAAGATATAGCAGCCTTTTT	GAAGAAAAATTGAGCCTCACAAA	252
78	1	p2	(AG)9	59.81	GAAACACCCCTTGTGTATCGTAG	TCAAGAAAAATCAAACAATGCAA	280
79	1	p2	(AG)9	60.01	GAGATGGTTAAGGAACAATGCAG	GATCAGACTGACCTTGCCTTTTA	162
80	1	p2	(AG)9	59.91	GAAGAAGCTAAAGAGAGGGTTGG	TCCATTTAATTTCAGCCTTTTGA	200
81	1	p2	(AG)9	60.23	ATTTGGTGAGGATTTGGTCTTCT	TTTCTCTTTCGTCTCCCTTCTTT	182
82	1	p2	(AG)9	59.78	TCCACTTCTCGTCGAAATAGAAC	AGAACCATAACCCACCAAATTCT	274
83	1	p2	(AG)9	59.68	CAACTTGGTCCAGAAGCCTATAA	CCATCTCCAATCGTTGATGTACT	157
84	1	p2	(AG)9	59.5	AAGTGAAAGAATTTGATCATGGC	ATGGAGATTTGGCAAGCATATAA	244
85	1	p2	(AT)10	59.87	TGGAGATGATATGGCTACCAAGT	AATATTGCCTGTGAAGAATCGAA	166
86	1	p2	(AT)10	59.6	GATCCAATATTAATTGACGACGG	TTGGCAAAGCAATTAAAACAAGT	186
87	1	p2	(AT)10	60.04	TTACAAGCCCTTATGCACATCTT	TTTGACATCGAGAAGTTAAGGGA	207
88	1	p2	(AT)10	59.91	CTTACATATCCAAGTGGGACAGC	GGCAGACACGTCAAGACTACTTT	171
89	1	p2	(AT)10	60.05	TTGTGTTTTCCGTGCTCTTAAAT	CGATTTATTGGACCGAATGATAA	129
90	1	p2	(AT)10	58.47	CCCTGAATATTAAACTCTAACCCC	AGTTTCATGAATCCTGCTGTTGT	279
91	1	p2	(AT)10	60	TAGAACGCCTTAAGATACCCTCC	AAAACCCGAGCAATTTCTATTTC	174
92	1	p2	(AT)10	58.36	TGATCATAATTCATAACCTAGGGG	GGAAAGCATTATGGGGAAATTAT	219
93	1	p2	(AT)10	60.36	TTTGTAACGATTCGATTCTGGTC	GTTGATGGGATGTGATTGTTTCT	167
94	1	p2	(AT)10	59.91	ATGCGTTCATCATGTAGGTTCTT	TTTCAGAAGTAGTCGATCGGAAG	148
95	1	p2	(AT)10	58.95	TCTCATCATTTTCTCCTAAACTCG	CTTTGTAACCAAGAAACACGTCC	153
96	1	p2	(AT)10	59.54	GGCCAACTTCACTATATCAGCAT	TCTCCTTTTAATGCCAGTTTGAA	184
97	1	p2	(AT)10	59.99	CAAACCATACCCATTTTAGTCCA	GATCTTGTTGTTCTTCTTGTGGC	207
98	1	p2	(AT)10	59.78	CTCTAATTCTTGGGCTTGTGAAA	AATTTGGTTAAAGTTGTGGAGGG	199
99	1	p2	(AT)10	59.93	AAGCAATTTATTGCATTTCACGTA	TGGCAACAATTCTTGTTAATCCT	227
100	1	p2	(AT)10	59.77	TTTAACGGTCAAATCTGGTCAAT	TGGCATTATTATAGCTCCCAGTG	258
101	1	p2	(AT)10	60.29	TTTCTGGACAAGCACTGAAAGAT	GCGTGTTTGCATTTATTACGACT	296
102	1	p2	(AT)10	59.05	CCTAAAAATGAAGGGTTGAGATG	TGAGTCGATGAATATACACCCGT	170
103	1	p2	(AT)11	59.96	GTCTTAGGCTACAGTTTGCTGGA	AAGTGGTACACCCCCTAAAGGTA	194
104	1	p2	(AT)11	59.97	AAACCTTGATTCCCGTATTTGAT	CCTCAACTAGAACAGCAAAGCAT	197
105	1	p2	(AT)11	60	AAGAAGACGTGTTGCGTTTAGAG	CGTCCTGGATGATTTCATATGTC	265
106	1	p2	(AT)11	60.1	ACAACTTTACACGAACTGGGCTA	CCATTGAAAAGCAGAGGATAATG	250
107	2	p2	(AT)11	60.01	TTCATACCCACCTCGTTAGAGAA	CCTTCTTCTGTGTAATGTTTGGC	147
108	1	p2	(AT)11	59.16	CCTCCTCATTTCTGTATGAATCTG	TACAAAGGGAGAAGGTGATCAAA	270
109	1	p2	(AT)11	59.7	GTTTGTAACATTCCCACGGTTAG	TGTGTGTCAACTATTTCATGTTCA	202
110	1	p2	(AT)11	58.4	TTCGTTGTTGTGTGTACTTCTCA	CAACATCATCATCCATGGTTACA	261
111	1	p2	(AT)12	59.93	TCTCGTGTCTACTTGAGTCCCTC	CGATAATGAGAGTTTTAAAGGCG	197
112	1	p2	(AT)12	59.55	GGTTTTATGAAGCAAACCTTTCA	TGATCAAATTGGGAATTGAAAAC	172
113	1	p2	(AT)12	60.08	AGTGTTGTGCCTACATCGATTCT	ATGTCTCGTCACTAAATGGGATG	133
114	1	p2	(AT)13	59.84	GCGAGTTTCGTTAACCTTGTCTA	TGACAATACTCAACTTCAATTACTTTTT	132
115	1	p2	(AT)13	59.65	CATTTCCTAAAAACATGTACAAAATGA	CCTTAAACCCTGAACCCTAAACT	292
116	1	p2	(AT)13	57.7	AAATCACATTTCTTGGATTACGA	AGTTCGAATTGTCATTGCACTTT	236
117	1	p2	(AT)14	59.73	ATCCCACATCGAATCACTAAAAA	TTCGACTAGTTAAATCGCAAACC	141
118	1	p2	(AT)6	59.76	AAATATGGGGTTGATAACGGTTT	CTAACGGTGCATTCCAATAACTC	119
119	1	p2	(AT)6	59.89	ACTACCAAAAGGATTGACGATGA	ATTTTTGCTTCTGCATACAGTCC	167
120	1	p2	(AT)6	59.92	GCCAGGGAATAAAGGATGAAG	CGAACTCACTATGACAAACCAAA	127
121	1	p2	(AT)6	59.98	TCCATAAGCTTTTTCTAGGGGAC	CACTCAGTATTTATCACTGACCTCG	111
122	1	p2	(AT)6	60.27	TCCCCACTGTAACTGATTTCAAC	AGCCATCTCTGTTTGATGGAATA	173
123	1	p2	(AT)6	60.16	AATGAGGCTACTAGCAATGGTCA	CCCTTATAACATCATCTCTGGGA	204
124	1	p2	(AT)6	61.51	GTGCGGTTCTAGAAAATGGGTTA	CACGTCAAACACTCAGATCATGT	252
125	1	p2	(AT)6	61	GTGGTCTGAGTCGTGAAGCTAGA	GATGAACAAAAATTCAAACGAGC	216
126	1	p2	(AT)6	59.93	GATCCATCTCTCCTTCTTCCATT	AATGAGGTTCTCTCTAAATCCGC	178
127	1	p2	(AT)6	59.71	CTTTTTGCATTTCAAACACACTG	GCAAACAACCACTTTCTTCATTC	179
128	1	p2	(AT)6	59.96	GCAGCTAATAAAAGTGGCGTCTA	GCGAATCCGCTACATACATTTTA	137
129	1	p2	(AT)6	59.73	AAAGCAAAGGTTGAAGTTTGTTG	AGGGAATGTTCTCTTCTTTCCAC	265
130	1	p2	(AT)6	60.01	GATTCCACCTTCACTTGCATTAG	TACGTTTGCAACCTACAGAGACA	269
131	1	p2	(AT)6	59.82	CAACATCCAACACAACCTGTAAA	ACCAGAGTCATATTGAAGGCAAA	188
132	1	p2	(AT)6	59.55	GGAAGGAAACAAGCAACAAAATA	TCTTTATGAAGGTGTACGCAGGT	112
133	1	p2	(AT)6	59.94	TGATTCTGAAATTGAAAAAGGGA	GTCAAACTCGATACACTATCGCC	185
134	1	p2	(AT)6	59.97	GCCTGAAACCTCTATTCCCTTT	GCGAGGTTGAGGTAGATTAGGAT	237
135	1	p2	(AT)6	59.78	GGCAATCATCAACGTGTAACATA	AATTTCTTGTACATCGGCTTTCA	238
136	1	p2	(AT)6	59.92	TGTTGGATGCATAAGTTTTTGTG	CTGTGGTGAAGACTGATGAACAC	139
137	1	p2	(AT)6	59.42	TGTTTAGGATTCATTGTTTCAGTTTT	TTTGGTTATTTTCAAGCCCTACA	233
138	1	p2	(AT)6	59.92	AGTTTCACGTTCTTGATCCACAT	GGAGGAAGGGATGAGTAAGACAT	200
139	1	p2	(AT)6	59.76	TGAGAGTGAGCAATATGGTGAAA	TTCTACGCGAGCAAGTTAGAGTT	206
140	1	p2	(AT)6	59.89	GCCACCAAGAGAAACAAATAATG	AATTTCGTCGATGTTGACTTCAT	133
141	1	p2	(AT)6	61.28	CACCCGCCATTTAAGAAAAATTA	TTTCTTCTATGCAACCATCACCT	233
142	1	p2	(AT)6	60.47	CGGTGGTGAATCATACAATTTTC	ATATCGACATCACTTGGTTTGCT	229
143	1	p2	(AT)6	60.06	GCTTGCTTGCTTCTCACCTATAA	ACGTGAATGTTTGTCTTCCACTC	213
144	1	p2	(AT)6	59.99	TAAATGTAGGGTTTGGAACATGG	AGAGAGGAAGACGACAAAATCAA	178
145	1	p2	(AT)6	58.78	TGAAATTTGGAACTTATTCTTTGC	GATTCACTTGGTCCAATACACCT	285
146	1	p2	(AT)6	60.25	GTCCGTGACATACGGAGAATTTA	GGTGATGGATTTACGTTACCAAA	147
147	1	p2	(AT)6	60.15	ATACATAATTTATCCGCCCCATC	CTTTCCTGACATAGATGCCTGAC	192
148	1	p2	(AT)6	60.1	TAATGCTCCGGAGATAAGAACAA	TCCTAAACAACCTTGAACATTGC	181
149	1	p2	(AT)6	59.8	TTTGTTACAGTGATCCTTGCTGA	ATAACATCTTTACCGTGCTCTCG	158
150	1	p2	(AT)6	58.7	TTTTCTATGCGCAAAATGGTAT	TTCTTCGAATCAGGGAATTGATA	282
151	1	p2	(AT)6	57.75	AAAACCCAAGTTAAAGTACCATTG	TGTCTGTTACAATTATCTGTTTTCTAGC	163
152	1	p2	(AT)6	59.91	TCATTTTGTACACACATACCTAAGCTC	AACGGATTAGTTGGACGGTAAAT	229
153	1	p2	(AT)6	60.1	TCCGATCTAATCTTGCCTACAAA	CGGATAATGATGCTTGCTCTTAG	228
154	1	p2	(AT)6	58.45	TCCAATATTGTTTGAGAGCTTTG	TGGGTTTCTTAACTAATCACCCTG	287
155	1	p2	(AT)6	57.04	TCCAGTTTCATTATTAATTCAGTCA	TTGATTGTTCAATTGTGGTTTTG	114
156	1	p2	(AT)6	60.18	CTTGTCTAAGTGGAGGTGCATTC	TTTCACTCTTTCATGATCCCATC	174
157	1	p2	(AT)6	59.91	CTGGAACTTTCCTTCTTCTGTCA	AAGAAGAAATCCAACGACTCCTC	276
158	1	p2	(AT)6	60.09	GAACTAGGTTCTGGTGTTTGTGC	AGTATGAACTTTCCGACACCTGA	276
159	1	p2	(AT)6	59.14	AAAGGTAGAGAAAAGCTGACGTG	TCAATCGATTCAAAGATGGATTT	121
160	1	p2	(AT)6	60.51	GGGATTGGGTTCTTTTGAGATAA	ATCAAATTCGAAACAGACCTTCC	210
161	1	p2	(AT)6	59.55	CGATCATGAGTTGTTGTTAGGTG	ACCGACTGGTTTGATCTGATTCT	225
162	1	p2	(AT)6	60.15	AAAGCAAAGATTCTGATGCATGT	AAGTTTGCGATTCGAAATGATAG	230
163	1	p2	(AT)6	59.96	GAATTGATTGATTTTGCTTGGAG	AACAGACATTCTTTCCCTTCCTT	208
164	1	p2	(AT)6	60.05	GAACATCACTTCCAGCCAGTTAC	TTATAAGTGGGCTCTTCCTGTCA	229
165	1	p2	(AT)6	59.17	CGAACTCGATACCACATAGTTGA	AAAGAAGGAAGATAAGAGGTGGG	194
166	1	p2	(AT)6	59.98	GGTTCCATGTTTCAATACCAAAA	CACACCCACCCTAGTCTATTCAG	153
167	1	p2	(AT)6	60.1	CCAACTTGAATAACCAAATGGAA	GGGGTCTTCTCCTGCTTAAGATA	119
168	1	p2	(AT)6	57.14	CGATAAACTACAGATTGCACAAA	TGGTAGGTAGGAAATTCATTTTGG	195
169	1	p2	(AT)6	59.9	TATATAACAGCAAACGCCCATCT	TGACAGAACAGTTATTCATATATTCC	206
170	1	p2	(AT)6	59.88	ACTTGGGGGAAAAACATTACATT	TTTATTTGTTTATTCGACTCTCAA	269
171	1	p2	(AT)6	59.67	TTATGTCGACTTCGCATGTAAAA	TTATTATCATCGTGTTTTTGGGG	221
172	1	p2	(AT)6	59.71	TGGTGTTTGCTTCAGTTTTTGTA	TCGATCAATTCATCACACATAGG	142
173	1	p2	(AT)6	59.86	ATTCTCTTCCTACGAATTCACCC	TGGTAAAAACAATTCTGACGACC	270
174	1	p2	(AT)6	59.68	AATTACTGATCGGTTCAAGCAAG	TGTTTTTCAATCATAAATGAGTTTT	158
175	1	p2	(AT)6	58.92	AAAAATGAACGGTTGAGATGAAT	TGGTGCGATATACTGAGTGATTG	158
176	1	p2	(AT)6	56	TTAGCAATTTAGAGCTACACATTTT	tTGGCTTAACTCAGATTTTATATCTTTT	260
177	1	p2	(AT)6	60.12	AATTTGGAAGTTAGGTGACCGAT	TGGGATCCTCAGACAAGTTCTTA	276
178	2	p2	(AT)6	60.18	GGTTTCTACAGCAGCAATTCAAC	CCCGATGATGATAATCTCCAAT	184
179	1	p2	(AT)6	59.89	TTCTTTTACTCACGTAATCCCCA	GGACAAAATTGACATTTCAGAGC	245
180	1	p2	(AT)6	60.05	TCCTTCATCGAATTGGATCTCTA	AATTTGAGGAAGAAGCGGATTAC	149
181	1	p2	(AT)6	59.84	CAGAGTACAAAGGCTTAAACGGA	CAGACAGCACAAAACAAAAATGA	203
182	1	p2	(AT)6	59.66	GTTGAAGTTGAGGAAAACAAGGA	GGTGATGTCGATGTAGATGTGAA	225
183	1	p2	(AT)7	59.57	TTGGTTGTTGGTATAGCAAGTGA	TTGTGTTCCCACAAATTAGGATT	283
184	1	p2	(AT)7	60	GGAAAAGTGTTGCCCTAAGATG	GTCCAGAGTCTACGGGTTACCTT	236
185	1	p2	(AT)7	60.02	TTCAACCTCATCACAATCAACTG	TGCCTCTTTGCAAGCTGTACTAT	223
186	1	p2	(AT)7	60.41	TCGGTGTGGCTCAATAACTTAAC	GGTCCACTATTCTCACTGTTGCT	147
187	1	p2	(AT)7	59.85	AAATTAATGTCGGGGAAAACAAT	AAGGGCCAATCAAATCAAATTAT	232
188	1	p2	(AT)7	59.84	AAACTGAGCAGCACAATTACTCC	tCAACAAAATCACCTACAAAGGC	274
189	1	p2	(AT)7	59.92	GTGAGTCTTGCTTTTTCCTTCAA	TTCAATACGTCTTGTTTGAAGAAGTT	204
190	1	p2	(AT)7	59.58	ACACTAGCCGAGAGATTAGACGA	ATGCCCGTTTTGATTTATATGTG	171
191	1	p2	(AT)7	60.01	ACCCTAAAGAGAAAATCGTGGAG	ATATGCACCTCCTACTTTGCTCA	185
192	1	p2	(AT)7	59.99	TACATTTTATGGTTGAGGGTTGG	AAACTAAGATGGCAGGTTGATGA	205
193	1	p2	(AT)7	60.03	TTCTGGTAGATGAGAGCTTCTGG	TTAGAACTTGGAAATGTATCTGC	124
194	2	p2	(AT)7	56.37	TTTGTTTTACGAGTACCCTTCTT	CATTAGAAAAACCACTTTCTTTCAA	214
195	1	p2	(AT)7	59.95	TGAGAGATTAGGGTTTGATGGAA	AACTTGCAGCTACACATGTCAAA	160
196	1	p2	(AT)7	59.95	TTCATTGGATCACCATCTTCTCT	GTTTCAATGCCAATACACATCAA	182
197	1	p2	(AT)7	59.99	CTTTTGTCCACCTCATTCTCATC	ATTCTCTGTATGCATGCCTCAAT	179
198	1	p2	(AT)7	59.99	TTGCCTTTATTTGAAGTTTTCCA	TGGTTCCAAATGGTTGTATTTTC	153
199	1	p2	(AT)7	60.15	TGAACGTCTTTAGGGTGAAAGAA	GATCAATACAAACGCAAACCAAT	137
200	1	p2	(AT)7	59.59	TGACCTACTCATCTTCATCCTCC	ATTTGGCATGTACTTCATTTGCT	168
201	1	p2	(AT)7	60.42	GCGTGTTTGCATTTATTACGACT	TCGCTCAAGAAAGAAGCTAGAAA	228
202	1	p2	(AT)7	59.99	TTCTTGTGGTTGAGGATGAGAAT	TCCAAGACTCATCACCAACTTTT	263
203	1	p2	(AT)7	59.32	GATAACGCTTCAGTACATGCGT	TGGGATGATAAAAATTGGTGGTA	236
204	1	p2	(AT)7	59.87	AAACAACAAACAGACTGCTCACA	ATTGGTCGAATAGTGCTGTCATT	188
205	1	p2	(AT)7	59.52	GCCCATTACATTGAGAGGTTAGA	GAAATTGAAATTGAGTCGACGTT	182
206	1	p2	(AT)7	59.78	ATGCATCTTCAAGTATGGGTGTT	GGGAAATTCATAGTGGAGAACAA	242
207	1	p2	(AT)7	59.7	ACTCTCCACACCTTTCACTATGC	TCTCCTCCCTTTCTTGATCTCTT	188
208	1	p2	(AT)7	60.3	CAACAATTTTGAAATTCCCAATAAA	AAGTAGTGGTACAGTGAGGAAGCC	123
209	1	p2	(AT)7	59.56	TTCGATTCGACTCAATTTGTAAAC	GTCAATACACAATGACTGCTCCA	297
210	1	p2	(AT)7	60.03	CTCCCCCATCATTCTTAATTTTC	ATCCCCACATTTTGTTCCTAACT	206
211	1	p2	(AT)7	59.9	TCAGACTGAATGGAAGACTGACA	TTGTACATTCGGATCTAGTGGCT	214
212	1	p2	(AT)7	56.88	TTTAGTATAAAGAATACCGATACCTCC	CTGGTGTTAGGGTGGATTGTAAA	188
213	2	p2	(AT)7	59.99	CTCCCTTTTCAAAGATTCAAGGT	ATGAGATACGAAAACACACATCG	179
214	1	p2	(AT)7	59.36	ACAAGGTTAAGTGAGCATCGAGT	GCATAAACGTGATGCAGATATGA	219
215	1	p2	(AT)7	59.91	GGACAGCTCGAGAAGATTGTAAA	ACCACTTACACTCCATCCTTCAA	234
216	1	p2	(AT)7	59.51	GTTGCACGTACTAGGCTTTCTTC	TAATGCTTCAATCCTTGCAAATC	196
217	1	p2	(AT)7	60.41	ATCAGCAGAATGGAACTGAGCTA	TATGACCCACCATCTTGTTCTTT	221
218	1	p2	(AT)7	57.93	CCATAAATCAAAATCCTAAACCC	AGACAACCACTCGTCAACTTCAT	286
219	2	p2	(AT)7	60.14	AAGCACGTTTATCATGAAGGAGA	CACTCTTTCTTTCTTTCTTCCCC	193
220	1	p2	(AT)7	59.83	GCTAGAGTCGTAGGGTTCAACAA	ATATGTGGAGGCAAACGAGAGTA	226
221	1	p2	(AT)7	59.78	GACCCTAACTCCATACCTCCACT	TGGAGATTCAGAGAGAGCTGAAG	256
222	1	p2	(AT)7	60.22	CCCACTCAATTTAATTCACTCCA	CAAACCGGAATCCCAACTATAAC	287
223	1	p2	(AT)8	59.96	GGAATGTTTCCCCTTTGGTATAG	CAAGATTGGCAAATAAGCTCAAC	131
224	1	p2	(AT)8	60.19	TGAGAAACAAACAAAGCAAACCT	CCCCTTCAATTTAGCAAGAAAGT	137
225	1	p2	(AT)8	60.11	CAGTAGCAGCCTTGCAAGATAGT	CTCGAACCAGTAGAGCAAACAGT	209
226	1	p2	(AT)8	59.98	ATTTCCTCCTTATCTGGCTCAAC	CAGATTCGATCAGAGTTGGAAAC	195
227	1	p2	(AT)8	59.89	TTATTGGAGTGTCGGTTTCCTTA	GCCGAAACAACAAAACACTAAAC	176
228	1	p2	(AT)8	60.21	GGATTGCATAATGTCGTTCCTTA	AAGCTTATCTTCCACATTGACCA	223
229	1	p2	(AT)8	60.12	TCTTCCCTAAATCAAGACAACGA	CACCATTTTCGAAATCTTTATCG	236
230	1	p2	(AT)8	60.14	GAAAGAAGAACTCGCCAACCTAT	TTCGGAGGTACGACAAGAAGATA	200
231	1	p2	(AT)8	59.97	TAGTGCACGTTTGTGAAAAGAGA	TTTGAGAAAAATGTTTGCAGGTT	220
232	1	p2	(AT)8	59.13	CAAAACAAAGGTCAATATTCAAGC	GAAAGTTGACCGAAAAATAGCCT	259
233	1	p2	(AT)8	60	GGTTCTTTCTTCTTGTTTCCGAT	CAAGTCAACTCTTTTTACCACCG	275
234	1	p2	(AT)8	55.66	TTTTATCATGTTAACCCTTTCAA	TCCACTTTGATCATTTACATCCA	186
235	1	p2	(AT)8	58.5	TGTGGACAAGATGTTATTGGAGT	ACATTGAGTTCCCAACAAACAAC	119
236	1	p2	(AT)8	60.29	ACCATGTTGATTACAGAAGGACG	TTCCCAACACCTAAAAAGTCAAA	194
237	1	p2	(AT)8	60.6	TATATAAGCCAACCGGACACGTA	TTCTTCTCTCTCTGTGCTTCCTG	168
238	1	p2	(AT)8	59.91	TCGGTACATAAAAGCACAATCCT	TCCCTCTAATCATCCCTTCTCTC	208
239	1	p2	(AT)8	59.98	TTTCATAAAGAGCCCACGATTTA	TATGTGGTGCATGGTTCTCTATG	238
240	1	p2	(AT)8	59.74	TTTTCAATCTCATCGAACTGTGA	AGAAGATTGCAACTTGGAACAAA	278
241	1	p2	(AT)8	59.73	TATTGGATCTTTGAACGGAATGT	TTTTTAATGTGGTGGTGAGAGAGA	164
242	1	p2	(AT)8	59.77	TCTTAATGAAGCATGTCTAGGGC	TACTCGAGAGTATGACGAGGCTT	240
243	1	p2	(AT)8	59.62	TGAAAGAATAGAGGATTTCCACG	GAGTTTCTGATTATTCCGGTTCC	147
244	1	p2	(AT)8	60.23	TTTGTCCCTTGTTTATTGCATTC	CCCAAATCCCTTATACCAAATGT	226
245	1	p2	(AT)8	60.02	GCGAGAATTTACCTTTGGAAACT	GTCGCTTGATATTGACTTGAACC	185
246	1	p2	(AT)9	59.64	CCCTTTTCCCCTAAAATTAAACA	AAATATGAAAACAGTTGTGGGGA	193
247	1	p2	(AT)9	60.49	TGTTTTAATTCGTTCGACTTTCG	ATCTTCAAATACAACCATGACGG	143
248	1	p2	(AT)9	59.99	CAAATCTCAAATTGAAAACGAGG	GCTAGAAATTGTTGGGACTTCCT	163
249	1	p2	(AT)9	60.1	TTTGTTTCTTTGAAGAGGGATCA	TTGTTGTATTTGATGATTTGTTGC	184
250	1	p2	(AT)9	59.31	GCTAGTCTTTGCAATTCATTTCC	AATCCGCTTTAGAAATAGGAACG	266
251	1	p2	(AT)9	60.19	CCATGGAATTTTAATTCGTCTCA	GTGCCTAGTTTTATGGTGATTGC	249
252	1	p2	(AT)9	60.12	ATGGGATTGTTAGGTCTCTGGTT	ATGTATGAGAGCATATGAATGGT	219
253	1	p2	(AT)9	58.06	AAGGTGAAAGAAGTGATATTGCTC	TCTAATTTCGTCCTTGAGTACCG	121
254	1	p2	(AT)9	59.56	AAGCTTTAGATCGAACCCAAAAT	TGAATGAATGAATGTGTGGGTAA	271
255	1	p2	(AT)9	60.01	CGATTTTTATGCAAACTTCTTGG	CGAGATGACGGAATTAACTAACG	202
256	1	p2	(AT)9	59.98	ATCATCAAAGATGGATCAGCACT	ATCAGGGCCAAGAAGGTAATATC	123
257	1	p2	(AT)9	60.07	TGGTGTGGCTTTATTAGTTGCTT	TGCATCTATCTCGAACACCTTTT	211
258	1	p2	(AT)9	59.07	TGTTTAGGGTTGCATATGAAGTG	TGATTTTGGAATCAGGTTGAAAT	204
259	1	p2	(AT)9	60.21	ATGCAATAACTGCCTCTGTCTGT	GTCATTCTGATCTTTCTCCCCTC	218
260	2	p2	(AT)9	60.25	ACGATCGGACAAATAGAACATTG	CACGTTTAGGGCAGATCGTATTA	129
261	1	p2	(CA)6	59.57	CCTACCCACTAAAACCCCATACT	ATCATTGTTTTTGGGATTGATTG	161
262	1	p2	(CA)6	60.14	GGAGTGGAGGATTAAGCAAGTCT	GCTTCAAGTCAAAGTGGTTTGTT	180
263	1	p2	(CA)6	60.02	ATGAAAAACTATGCAAAAAGCCA	GTGGTTGCTAGACTGTCCATTTC	104
264	1	p2	(CA)6	59.93	TTACGAACCTGATAGAGAGCGAC	TTGAATTGAAAGAGCTGGCTAAG	238
265	1	p2	(CA)6	59.33	TTAAGCGTCAAATACTCATGCAC	CGCCATTAATTTCACCATGTTAT	134
266	1	p2	(CA)6	60	CCTCAAGCTCTTCTATCCTCCTC	AACCAGATCCATCGTCTTTGTTA	135
267	1	p2	(CA)6	60.32	CCTTCAAGATCCACTCCTTATCC	TAGATGATGGGATCAAAGGAAGA	274
268	1	p2	(CA)6	59.45	TCAAATTACAAACACTTAGCCCC	ATCCAAGAGGTCTCTGCTGTACC	216
269	1	p2	(CA)6	59.66	CCCATCGGTAAACATCAAACTAC	GCTAGCTCATCAAGTCTCAGAGC	236
270	1	p2	(CT)10	60	AAGTAAAAACCATTTCATCCCGT	AACCAGATGAACCGAAATCAGTA	239
271	1	p2	(CT)10	60.08	TTTCCTTTTCCTAATTTCGCTTC	GAGATCTTGTGACTCGTTTGGTT	176
272	1	p2	(CT)11	60.09	TGGATGATACGGTTCATTACTCC	CTGAGATCGCAAGCTTTATTGAT	275
273	1	p2	(CT)12	60.01	ATTCTAGGGTTTGGGAGAGTGAG	TTTTGTTATTTCATCGTCCTGCT	172
274	1	p2	(CT)13	60.02	CAAAAATTCACCTCTTTTTGTCG	GAGAAGGAAGCGAAACCTAAAAC	236
275	1	p2	(CT)14	59.85	AGTAAGAAGAGGCAGCAGAGTGA	TACTGCCATTAGTGAAGTGCAGA	146
276	1	p2	(CT)6	59.67	CAGTCTTTTTGTCCTCTCACCAT	GCAGGATTTTGATTGAGTGTTTC	208
277	1	p2	(CT)6	59.7	ATAGCGTTTGAGGAAAGGAAAGT	GTTGACTCGCCTCAGGAGTATTA	137
278	1	p2	(CT)6	60.05	TCTGAATTATCAGAGTTGAGCAGC	GCCGTCAGCCTTCAATAAGTAG	121
279	1	p2	(CT)6	59.91	TACTTTCTAACATAAACCGCCCA	AATTTCTTTCCTCCTACGACAGG	282
280	1	p2	(CT)6	59.98	TGAGACATAAGCCCATCTTGAAT	CTGAGATCGCAAGCTTTATTGAT	257
281	1	p2	(CT)6	59.91	CATTGGAAAACACATCTGACGTA	GAGAAAAGAGGAAGAGACGGAAA	122
282	1	p2	(CT)6	60.71	AGAAGAGACCGGGTCCATTAAC	TCATTTTGTTTTAGCGTCCATTT	269
283	1	p2	(CT)6	60.33	TTAATCCGAGGTCGAAACTTTTT	AGCAGTAGAGGGAAACTGTCAAA	139
284	2	p2	(CT)6	60.3	AGAATCCATTAAAAGGGCTTGAA	TCCGCAAAAACAAGGATAAATAA	142
285	1	p2	(CT)6	60	AGCAATTTCTCCAATTTTCAACA	GGGAATGGAATACATGTTTGTGT	204
286	1	p2	(CT)6	60.12	TTTGGTTGCTGAGGAAAAGATTA	ATATGGGGTAAATCGGTAAATGC	217
287	1	p2	(CT)6	59.91	TACAGTTAACCCTGAGGTGGAAA	TTCATGGGAAACATAGCCTCTTA	142
288	1	p2	(CT)6	59.55	CACCTTATGCTCTGTCCATTTTT	AGAGGGGTGAAAAGTGGTGTT	204
289	1	p2	(CT)6	59.89	TTGCCTTTTCCTCTTCTTTCTTT	GTAGCCTTCCAGTAGCCTGAAGT	186
290	1	p2	(CT)6	59.52	GCTTGATCCTCTTTTCCTTCTCT	ACCCAAAACCTTCATCTCCTCTA	169
291	1	p2	(CT)6	59.96	ACCATCATCTCCTCTTTCCTTTC	CCAGGTTCGAGTGAGGAATACTA	259
292	1	p2	(CT)6	60.03	TAGGGTTCTGAGAAGGAGAGCTT	TCTAACCAATACGGAGGTCAAGA	249
293	1	p2	(CT)6	59.98	CTTGGATCAAAAGATAGCCAATG	CATTGTGTCAATGTCAAAGGAGA	166
294	1	p2	(CT)7	60.29	AAGCTAAGTCGAAAGTCGAAACC	CAGTTCTCCAATCTCATCCAATC	261
295	1	p2	(CT)7	59.54	TTGAAAATTAACATGCGAAACAA	CAAGAAAGCCAGAGATCAAAAGA	133
296	1	p2	(CT)7	60	AAGTAAAAACCATTTCATCCCGT	ATCAGCAGCCAATATAAAAACGA	214
297	1	p2	(CT)7	60.12	TGAATAATGTGGGGACCAAGTAG	TGTTGGTTGAAGAACTTCATGTG	242
298	1	p2	(CT)7	60.05	CTCTCAAGCTAATCTTACCGCAA	TCTTGATTGAATCGTTGTCATTG	196
299	1	p2	(CT)7	58.94	GAAAGTGGAAATACATGGGCTAC	CATACGTCGGAAAGTAGACATCC	247
300	1	p2	(CT)7	60.21	TTACAATATGAAGAATGGCTGGG	GAAGAAAAGGAGGAGATCGGATA	175
301	1	p2	(CT)7	60.1	TCATCCATCTTCCTGGCTTAGTA	TTTCAAGTATTCCCACGACTGTT	210
302	1	p2	(CT)7	60.05	AGGAGACAACAGGTCAACGATAA	GACAAATTAGGTCGTGAAATTGG	139
303	1	p2	(CT)7	60.07	GATTTTAAGGATGGAGGTGGTTC	AGTGACGAGGCTTTCAGAAGTC	193
304	1	p2	(CT)7	60.12	ACCCTTCCTTGTATTTGCATTTT	AATTGATGTTCTTGGGAGATGAA	162
305	1	p2	(CT)7	60.16	CTTTTTCAACATTGCAAGAGGTC	TCATTAAGGTTATGGGAGCTGAA	191
306	1	p2	(CT)7	59.96	AGAGTCCACAGTCCAGTTCTCTG	GGATATTAACAGTGCAGATCGGA	143
307	1	p2	(CT)7	60.15	GTCTATCAGTTCAACATCGCTCC	TGAGTGACCTCTCCTTTCTTGAG	168
308	1	p2	(CT)7	60.04	CGTTGATTTAGCCACAAAATAGC	CTGCAAAAGAATCTCAATTCTGC	183
309	2	p2	(CT)7	60.14	ACCTCTCTGCACTTCATTCCATA	AAACTAATTTACCTCAATGGTGGC	128
310	1	p2	(CT)7	60.07	GCTTAGCTTAGCTTACCCCTCAG	CAAAGAAGAGAAAGGAGAAACCG	209
311	1	p2	(CT)8	59.7	TTAAAAAGAAAAACAAACCAACCC	TGAGTTTTAAATTAACCCCGTGA	137
312	1	p2	(CT)8	59.28	CATAGCCATTCAAGTTGTCTCAA	AGCCACGTCTTCTTTTCTTTTCT	146
313	1	p2	(CT)8	60.29	GATTGGCCAAGAATATCATCTCA	TCAGCTACATACTCCAACATCCA	164
314	1	p2	(CT)8	60.05	TAAGAAATTTCGTTTGTCGTCGT	GGGGAGAATGGAATATCAAAGAC	241
315	1	p2	(CT)8	60.48	CCTCACAATTTGACATGGTATCC	CGAATTTGATTCCTCTGACATTC	161
316	1	p2	(CT)9	58.6	GGCAGTAGAACAGAAATAACAAGC	GATGAGACTCCTGGATTTGAGTG	223
317	1	p2	(CT)9	59.96	TAAATACTCACCCCAATTCCCTT	ATCTCAGAAGGAAGGAGTCATCA	114
318	2	p2	(CT)9	59.98	ATTGGAAGAGATAGTCTGGGAGG	AAACTGAGAAACGGACAAACAAA	152
319	1	p2	(CT)9	61.18	TACGAAGCAAGATGTCGAGTGAT	TTTTGTCTGCGGTGTTTGTTAC	182
320	1	p2	(CT)9	60.67	GCTGAAGCTTCTCCTCTCACTTT	AACACAGGAAACACAGAAAGAGC	119
321	1	p2	(CT)9	59.86	TAAGATTGAGATGGTTTTGGCAT	GTAGCTGAGCAGAGAGAGTGAGG	214
322	1	p2	(GA)10	59.79	TTCTTTGTTTCGAACAGAGTTCC	GGAAAGAGGAGATACAACTCCAAA	226
323	2	p2	(GA)10	60.02	GACGGAAAATGAAGTGCTAATTG	GCAGAGCACAAGAAAGAAAGAAG	252
324	1	p2	(GA)10	60.04	GAAATCAGTCAAACAAGCAAACC	CCCAAAAGTAGCAGAGAATCTGA	188
325	1	p2	(GA)11	59.52	CAAAATAATGAGGAGATACAAACAGC	AGCATTAACTGGTCGAGGAAGTC	222
326	1	p2	(GA)12	60.15	ACCTGAAGAAAGGGAACAAAGAG	CAGTACCTTCATTCTTACCCGTG	179
327	1	p2	(GA)6	59.91	TGAACGAAAGAACACTGAGATGA	CTCCGCAAAGTATCAGTCTGTCT	162
328	1	p2	(GA)6	59.47	TCCCACCATTTAATTAATTTCCA	GAATGGGCAAGTGATAGACTTTG	247
329	1	p2	(GA)6	60.07	AAGTAAAACGACCACGAGCATTA	CGCGTCTCATTCATTCAAACTA	258
330	1	p2	(GA)6	59.85	CTACTTTATCGACACGGAGCACT	ACACCAAGAGAAAACAAAACAGG	184
331	1	p2	(GA)6	60.98	AATGAGAGATCGACAAGCTACCC	CTTTTTACCTTGCCTTTCACTCC	210
332	1	p2	(GA)6	59.73	GAATTTTTGAGGAAGGGGTTAAA	GAAGCTTCTCAACTTCCAACTGA	191
333	2	p2	(GA)6	60.03	TGGAGTTCTGAGGTTTGTTTGAT	TGTAAGCTTATCTGCTGACGAAGT	134
334	1	p2	(GA)6	59.19	AATACGAGAATTTGGCTCGAATA	TCATTGTGTAACTCTCATTGCAT	300
335	1	p2	(GA)6	59.9	GTGGAGAAAGTGATAGAGAGCCA	CATCTTTCTGGGGATTGTATGAC	178
336	1	p2	(GA)6	59.99	ATTGAATCGGAGAGACAACAAAA	GTCCAGTCTCTGTGCTGCTATTT	165
337	2	p2	(GA)6	60.08	GGTTTGTTTGTTTGTTGGTTTGT	CAGTCCTTCTTCCTTCTGCTTCT	128
338	1	p2	(GA)6	60.22	CTAACCCAATTCCTCCACTTTTC	AGTCAAAGCGGTGTAGTTAGCTG	150
339	1	p2	(GA)6	60.04	TTTGGCAGCCTATTAGTCAACAT	TCTTCCACACAAAAGGAAGAAAA	213
340	1	p2	(GA)6	59.98	AAGGTGAGATATCAGAATGGCAA	AACAAATCAGTTACCCAACATGG	225
341	1	p2	(GA)6	60.03	GGAACCCAGAAGAAGAAACAAGT	TATATCCATCTCCCACTCACACC	240
342	1	p2	(GA)6	59.93	CAAAATGCTGCCTAGGAGAGTAA	CATGAAAACGTCTGAAGACATGA	136
343	1	p2	(GA)6	60.21	AAAAGGGGGAAAAGTAAGGAGTC	ACTTACTCATCGTCTGACCGTGT	194
344	1	p2	(GA)6	59.82	CAAAAGATATAGGAGGGGGAGAA	CCTCCATCTTTCACCTAAACTCA	124
345	1	p2	(GA)6	59.34	CACAAATGAGAGTTGAAAGAAAGG	AGAAATCGAGCTCATACAATCCA	214
346	1	p2	(GA)6	59.91	AATTCAACGCACAGTAGGGATAA	TTCCCCAGTCTATTTTGTCTCTG	197
347	1	p2	(GA)7	60.07	CTCTAACTGACGTCCGTCCATAC	GCTGCTGAGAAAGTGTAGCAAAT	188
348	1	p2	(GA)7	60.1	CCATACCATTACAGGGATAGCAA	TCAACTTCTTAACCCATACAGCAA	222
349	1	p2	(GA)7	59.9	AACAAATGGAGAAAAACGCAATA	AAGGATAACTTTCCCACAAGGTC	208
350	1	p2	(GA)7	60	TTGGAGTGCAAATTGAAGAAAAT	CCTTTCATAAGCTTCCTTCACAA	116
351	1	p2	(GA)7	59.88	CAGAGGAAGAAGAAGAGGAAACC	AAACCACCACAAACTCATACACC	148
352	1	p2	(GA)7	59.9	AACAAATGGAGAAAAACGCAATA	CGTAGGAGCATTTTAAGCATAGC	254
353	1	p2	(GA)7	60.01	GTCTGATAAGAAGTCGTGGATGG	GATTTGTTATGGAAGATGGTGGA	238
354	1	p2	(GA)7	60.05	TTTCGTTCTTGTCTTTCTCTTGC	ACTCGATAATAATCTAACCGCCC	277
355	1	p2	(GA)8	60.14	TTTGTGTTACCCATCAAATCACA	TTCCCATTCTCTCTCTACCTTCC	258
356	1	p2	(GA)8	60.11	AATGGCGATTTGGGATTAGTAGT	TAGTCGCAACAAAATCAACAACA	181
357	1	p2	(GA)8	59.88	TATCATGTTGCATTGAAGGTTTG	GACCTCTAGCATTCGAGAACTCA	245
358	1	p2	(GA)8	60.06	ACGTGTATGGCTCTGCATTCTAT	AATCCTGATGACCATCTCCCTAT	195
359	1	p2	(GA)8	60.02	TTACCTTTTTGCGTGATCTGAAT	ACCAAAAAGTAATTTGCCTCACA	207
360	1	p2	(GA)8	60.26	TGAAGTTACAGACGGTGACTGTG	TGACTCCATTTTAGGGATCTGAA	133
361	2	p2	(GA)8	60.03	TAATTGGGAAATTAAGGAAGGGA	CAAGAGAAACAAGACAACCTCCA	124
362	1	p2	(GA)8	60.05	AACTCACATGAACGTGGAGAGAT	CTCTATCCGCTTCTTATATGCCA	240
363	1	p2	(GA)8	59.86	GATGAGTTGGTCTTGGATGAAAC	TATTCCCTTGTTACCATCTGCAT	268
364	1	p2	(GA)8	59.46	AATTCGAGCAAAATTTAGGGTTT	ACATGCTTCGTTATGCCTTTTAC	250
365	1	p2	(GA)9	60.1	AGATTCCCAACTTTCCAAACATT	GTACAGCCACTTGCGAGACTTAT	291
366	1	p2	(GA)9	60.28	TATGTGTACAAGAAAACCCAGGC	ATGGCATAACCAGTAAGGCTACA	243
367	1	p2	(GA)9	60.78	TGGCAGCATATTAGGAAATTTGA	GCACTTACGTGCCATTGTTTATT	235
368	1	p2	(GA)9	60.33	TTTTTAATTTTGTCGCATTTTGC	TCTGGAGAATGTTGGATTTGAGT	135
369	1	p2	(GA)9	59.96	TTCCTTTGAAGATGACGATGATT	TTGAATTTAGGCCAACAACAACT	200
370	1	p2	(GA)9	59.96	ACGAAGCTGTAGATGAACGACTC	CAGTGGAAGCTTAGCAATTGAAC	140
371	1	p2	(GA)9	60.08	CTTATGTCTAGGTAGGTGCGGTG	AAAACACTTTTCTTTGCCAATCA	173
372	1	p2	(GT)10	60.18	AGCATAAGCAGTAAACCCTAGCC	TACCTCTTTCGTCGGAAATCATA	106
373	1	p2	(GT)13	60.05	TTAGCTTATTCGCCAGACAAGAG	CTTTGTCTTTCTCTGTCGCTCTC	252
374	1	p2	(GT)6	60	TCCTATTGCCAAACATAGCCTAA	TCCCTTATGATCCTCTCAAACAA	168
375	1	p2	(GT)6	59.52	TGTCTGTTTGAAAAACCAAATCA	GTTCGCCTGTAAATTAAATGAGC	137
376	1	p2	(GT)6	59.9	GCCGAAAACATACTGAAATTTTG	GGACACCTTTTTCATTGACACAT	148
377	1	p2	(GT)6	59.55	CGTTTCTCGTCCAACTCATATTT	ATAGTTGCTTTATTTCTGCACGC	118
378	1	p2	(GT)7	59.66	ACCTCTTGATCGAAGGAAAACTT	GTGCTTAATTTGATTGCTTCACA	116
379	1	p2	(GT)7	60.02	TCCAAAGGTTAACAAACTCCAGA	TCGCTTCCTATATAGTTTTCGGA	225
380	1	p2	(TA)10	59.8	TCTCACATCGAAAAAGTACGACA	CATGCATCAAGTTGTAAGGCTATT	164
381	1	p2	(TA)10	59.93	GTTGGTTGCGTGTAAAGAAAATC	TTCCCAAGACATTTCACTTGTTT	162
382	1	p2	(TA)10	60.46	TCAAGGAGAGGCCAAAAAGTTAT	ATTGGTTTATTGGACCCATTTTC	254
383	1	p2	(TA)10	60.43	AAAGAAACTGTGGTGGGAAGAGT	GAGGGTAACTGCAGAATGACAAC	153
384	1	p2	(TA)10	59.92	TTTCACCATTAAAAAGCAACAAAA	CACGCTCAACTCAATCTTGATAA	164
385	1	p2	(TA)10	60.1	ATCCTTCAAACCCATCACTTTTT	ACTACTGATCTGCACGCTCTCTC	153
386	1	p2	(TA)10	60.25	GTGGAAAGGTAATATTTGTGCGA	TTGAATTGAAATTTATGTATCGAA	170
387	1	p2	(TA)10	59.84	TACCGCAAAGTAGAAGAGTTTGG	ACCGAATACCTTTACCGTCAAAT	209
388	1	p2	(TA)11	59.88	CAATTAAAGCGGAGGATACAATG	GAAAGAAGGGGAAATGAGAGAAA	264
389	1	p2	(TA)11	55.51	TCCCTTTTCAATAAAATACAAACT	TTGAGCACAAATGGTCTTGTAAA	237
390	1	p2	(TA)11	60.05	TCATGAAGATAAGGATCGGAGAA	CCTTGCTTTTTATGCTGAAATTG	206
391	1	p2	(TA)11	59.86	TGGCAAGTAGTACGAAGACAACA	ATATCAATGATCTCACATGGGCT	246
392	1	p2	(TA)11	60.13	ATATGTCAAATGTTTGCCGTTTC	AATTTATGATTGGAATGCACGAC	172
393	2	p2	(TA)11	60.2	TTCGGGGATTCTCTTCTCTTTAG	CGACGAGAGTGAGTTGGAGTTAT	184
394	1	p2	(TA)11	59.79	TGCTATGTGATCCTAGCACAAAA	TTTGTAACACATTCAACTGGCTG	180
395	1	p2	(TA)11	60.07	GACCAAGACCTGCTAGAGAGACA	CACCTGTAAATAACAGCACACCA	207
396	1	p2	(TA)12	59.54	CCTGTCGGAGAAATGTGAATAGT	TCACTGCTACCCATTATTTATGTC	238
397	1	p2	(TA)12	60.14	AAAACAAAAGCCTATGATGAGCA	TAGACGGTTGGTTTGATGGTAAG	143
398	1	p2	(TA)12	59.62	GAAGATGACAAAAAGAGGGACAA	GAATTGCAAGTGGAGAAACCTTC	143
399	1	p2	(TA)12	60.84	ATGTTTATAGAGGCGAGGTGAGG	TGATGATGATAATGATCTGCTGC	244
400	1	p2	(TA)12	60.74	ATTGCCAATGTCACCTGATTAGA	ATATGTTTGGTGCTTGTGTTTTT	224
401	1	p2	(TA)13	59.87	CGATGAGATGGGATAACGTTTAG	GGCACTATGCATTCTTCATTTTC	261
402	1	p2	(TA)13	61.06	TGGAAGAAAAGAAACCTAGGCAG	CAGAGCAAGGGTTTAGTGTAGGA	233
403	1	p2	(TA)14	59.52	TCCAGCTCTTAATGTTATGTCCC	CTAGTGAAGTGGTTCGCTGATTT	242
404	1	p2	(TA)14	60.02	TTTGACTCTTACCCACCTCAAAA	ACCTACTCCATGCTATAGGAGCC	147
405	1	p2	(TA)14	59.68	GACTTATCTAGGCGTTGTGGAAA	ACTATAATTAGCAGCGGCAACAC	165
406	1	p2	(TA)14	59.54	AGTCAGACCAAGTGTTCCAAATC	TCTCCTTCATGATAAACGTGCTT	205
407	1	p2	(TA)6	58.97	TCACTTTGTACTCAATACCATACCAA	TGGTACTTTGGAAACACCAAAAA	267
408	1	p2	(TA)6	60.15	TTGGTGGTACATAAGAAACCAGG	ATTTTCGAAGAGGAGTTTTGGTC	222
409	1	p2	(TA)6	59.83	AAAAGACGTCTGCCTTATGACTG	GACTATTCTCATGCTGAACCCAC	242
410	1	p2	(TA)6	60.61	GTTTCAGAATTTCGCATCGACTA	TACAGTGTAATAATGGGCGGAAG	162
411	1	p2	(TA)6	60.06	AAAAGTCAACTCTCATAAGGTCCG	TACACTGTTGGACTGGATACTCG	219
412	1	p2	(TA)6	59.85	GCATAGTTGAAGCGTCTTTTTGT	AGGTTGAAATTGATTGCGTCTAA	199
413	1	p2	(TA)6	59.92	CTGAAATGACGGACCAACTTAAC	TGTTAACCGGTAATAAAAATTTAAAAG	163
414	1	p2	(TA)6	59.93	AATGCTAAGAGCTGGTCAGATTG	ATGTTTACATGGTGGAACGAAAC	168
415	1	p2	(TA)6	60.16	GAAGAGACAGAGAGTTTGGGGTT	ACCGGAAAGAGAGAAAGAAAGAA	235
416	1	p2	(TA)6	59.89	CTGAACAAATTATGAAACCCAGC	AGTAACTCCCGGTGAGAGCTAAG	221
417	1	p2	(TA)6	58.55	GAAGTCAAAACTCGTCAGAACAA	TGGAATCAAGATTGCTTGAAACT	143
418	1	p2	(TA)6	60.11	AGATGAATATCCTGTTTGCGAGA	TTCGTTATTCCAGGAGATCCATA	234
419	1	p2	(TA)6	61.04	CTATAACCGGTTTGATCCGACTC	TTTGATGGTTCGATTAGGATTTG	138
420	1	p2	(TA)6	60.6	ATTGGTCAACGATGAAACAAAAA	ATGCATTGGGTATCTCCGTC	134
421	1	p2	(TA)6	60	ATTCCAAATCGATCTGTACGCTA	CGATACCTCTATGATACGGATGC	189
422	1	p2	(TA)6	59.44	TCCCTTTCTTGTTGTTGGTAAAC	CCCTAACACTAAATAAGAAGGCCA	166
423	1	p2	(TA)6	60.21	TTGATTAGTCTACGGGGAAGGAT	TTCCAAATTCGGAGGTTTTACTA	272
424	1	p2	(TA)6	60.12	GGCAGAGTAATTGAGATGAATGC	AGGTAACTGGCAAAATTTGAGGT	126
425	1	p2	(TA)6	59.98	TAGCTTGTTAATGCTACACGCAA	CTAAGCACAAGCTCACGACCTAA	189
426	1	p2	(TA)6	57.94	CCCCTAACACTATATCATGAAACC	TGCCGTAATGTCCTCTAAACTGT	237
427	1	p2	(TA)6	59.95	GCAAAATGAGTTACGGTTGGTAG	TTTGACGATATGTTTTCCTCACAT	184
428	1	p2	(TA)6	59.28	TACAATGGAGAAATTAAGGGTGG	CGTCCCCATTAAATAATACCACA	265
429	1	p2	(TA)6	59.96	ACTCCTTCTCCAAAGTCTACGCT	CCTAAGTACAGGATTCAATTGCG	239
430	1	p2	(TA)6	60.42	GTAGGTATCAGCGACATCATCGT	CGATGCAAATTGTGAGAGAAAGT	171
431	1	p2	(TA)6	59.45	AGAAGAAAGAAAGAAATAGCCCG	CACTAAACAAGAACCTCCAAACTC	229
432	1	p2	(TA)6	59.77	AAAAATAAAAACAATTCGCCCTC	GTACGGTAATCGATACATGTCCA	181
433	1	p2	(TA)6	59.98	GTGGTGAAATTTAATTGGTGGAA	ATGCTTGCTGCCTATAAAATGAA	203
434	1	p2	(TA)6	59.87	TTTCCCTTCAGTTTGGTTTCATA	AACCACTGAAAGGACATGTCAAC	188
435	1	p2	(TA)6	60.08	CTAATTCCAGGTATGGTGATGGA	TTGGGAAAGAGTGCAAGAATATC	242
436	1	p2	(TA)6	60.24	TCAACTATCCCACCTGAACAATC	TGACCAGAGAGAGGAGAAATGAG	196
437	1	p2	(TA)6	60.41	ATTGGAATGGTTGATTGATGAAA	GCAATTTGTAAGTGACGGGATTA	183
438	1	p2	(TA)6	59.92	CGATCTGCTACTTTCCTACTCCA	CTCAATTCGTCAACCAAGAAATC	213
439	1	p2	(TA)6	59.81	TAGCCCACTAAAGTCAAGCAATC	CCAAAGGAACATGTAGAGAAACG	175
440	1	p2	(TA)6	59.57	ACGTAATTTTTCATTCTTCGTCG	GCTCTATCTTTTAATTTTGAGCTGC	163
441	1	p2	(TA)6	60.02	GACCGAGGATGTGAGTGATAGAC	TGGACATTAATTCATTGAGAAGC	201
442	1	p2	(TA)6	60.59	ATGAAGAAAGTGGGGAGAAGCTA	TGTTCCTATTCTGCAACGAAAAT	236
443	1	p2	(TA)6	59.1	GATTGTTGGCATCAACTCATAGA	TAGTCTTATGGTTTTTCGGGTCA	252
444	1	p2	(TA)6	60.09	AATGCTCTAAAGCGAGAGTTGTG	ATTATTACCAAATGTTGCGCACT	206
445	1	p2	(TA)6	60.05	TCGATTGGGTTTGATAGATATGG	TAATTACGCATTTAGCGTTGACA	248
446	1	p2	(TA)6	59.74	AGTCAAAGCGTATTAGTCAACGG	TTCCAAGGCAAATCTAAGTACCA	101
447	1	p2	(TA)6	59.97	TAAGATATGAAATGCCTGCGAAT	CCCCGACATATATAACACCATTG	201
448	1	p2	(TA)6	59.98	TATTTCAACTGCAGATCCCTGAT	TCTGGATACGCAAGACACATATC	219
449	1	p2	(TA)6	55.24	AAAAGGTACTGATATCACCAGAAT	TATGTGAGATTGTTCGCTCGATA	126
450	1	p2	(TA)6	59.91	TGACTCTGTAAATCTTTCTCCGC	CCTCAGAGGGAAAATCTTGTCTT	196
451	1	p2	(TA)6	59.73	TCTTTATTGACGGTTTGATGGAT	AAAACAATAGATCATCATTTCAATCG	136
452	1	p2	(TA)6	60.32	GAATCCTAAGGAGGATCCAGTTG	CAGCTCCTCTTTAGAAAAGCACA	225
453	1	p2	(TA)6	59.35	GAAATTAAAAGGCAAATTGTTTCC	TAATTATTAAGCGCGTGGAGGTA	178
454	1	p2	(TA)6	59.64	AATGGTTGTTCAAAAATCGACAT	TCAGAGCTTACGTTAAGCAAGAA	239
455	1	p2	(TA)6	60	TATTACTAGCGAAACGGATCCAA	ATAGTGGGCTTGGTGTCTAACTG	133
456	1	p2	(TA)6	59.8	GGACTACTCTGCAACGGAAGATA	TAACAACCAAACACTACCAACCC	165
457	1	p2	(TA)6	59.42	TCCACGTATGATTTGCTGTGTAT	ACCGATATGAAATTCCACATAAT	154
458	1	p2	(TA)6	60.55	CGCAATTAATCAATCAAATGGAC	TTCCTACCAACCCACATTTTATG	154
459	1	p2	(TA)6	59.07	TCTGTACAAAGCTACTTTACAAAACAAA	TAGTATTGCTGCTTGCTTTGATG	135
460	1	p2	(TA)6	59.99	CAGAGAAAGGAAAATGGGAAGTT	GACCCATACCCAACTGTCAAATA	216
461	1	p2	(TA)6	59.92	AAGGATGTTGTTGACCGTCTTTA	TCGAGAAAGACTTTGTTTGTAGTTTG	234
462	1	p2	(TA)7	59.65	TCTCAATACAATTTCAAACGCAA	CGATGATGAATTTAGGGATGTGT	170
463	1	p2	(TA)7	59.85	ATCTCTAAATGGACTTTCTGGGG	GAAGCTGCATTCCTTGATACAGT	188
464	1	p2	(TA)7	59.91	CACAAGCTTCAAAGAGATTCGAT	TCATTGAGCTGCTGTGTTGTATT	238
465	1	p2	(TA)7	59.95	GTGAACGAAACATGTCACCAGTA	TCTTTTCGTCGCAAGACTTAAAC	237
466	1	p2	(TA)7	61.25	CCGAAAGCAAAAGTGAGAAGACT	GATTGAAAGGTCTAACCGAATCC	130
467	1	p2	(TA)7	60	CACGTTCCATCAAAATAACCATT	CGCTTGCTTTTTGTCTCTACCTA	212
468	1	p2	(TA)7	60.39	GCGACAATGATGACGTTAGATTT	TATGCTAATTAACCCATTTCACG	225
469	1	p2	(TA)7	60.21	AACAGCCTTTCACGACTTTGTAA	GACCGACAACTTCAACCAATATC	200
470	1	p2	(TA)7	59.65	TTTTCTGATCGAGTTACACCTCC	ATGACAATTTGCTTAGGGAAACA	164
471	1	p2	(TA)7	56.49	TGATATCAAATACACGAACAAAAA	ATAGCAAGTAACGAAGCTGCAAA	177
472	1	p2	(TA)7	58.05	TGTCGACCTATTTAAGTATCACGTAG	AAACGGGTTGATATTTGTTTTCC	218
473	1	p2	(TA)7	60.48	CAAACCGTTCTATCGATTTGCTA	TTTGAAATAGGTGATTTGTGAGT	183
474	1	p2	(TA)7	60.06	AACGTAAATACATCACCACCGTC	TTCAAGATTTGTTTGCTCACATC	243
475	1	p2	(TA)7	60.16	GTTTTTGGTGGCATGTCTGTATT	TTCAATTGTTGATGAAGTTTCCA	249
476	1	p2	(TA)7	60.03	AAGAGTTGTTTTCGGTCAATGAA	TTATATACCGAATTGGGGGCTAC	151
477	1	p2	(TA)7	59.91	AGTAGAGGTATTGGAGTTTCCCG	TGTTATTTGCTAATCGCCAGTTT	236
478	1	p2	(TA)7	59.87	AACACGTTTGAAGCTAGGTGAAG	AATGTACTTTTAATGGGCTGGCT	230
479	1	p2	(TA)7	59.89	GATGTTATTCCTTTCTGACGTGG	TGAGAGCAAAAGAAAACAACCTT	230
480	1	p2	(TA)7	59.7	TGTTCACTTAAACTGACGCCATA	TTTCGTTTTATCAACCTTCATCG	213
481	1	p2	(TA)7	60	AGAGAACCCAATTTATGGTTGGT	GTACCAAGAAACTGGAACAGCAC	218
482	1	p2	(TA)7	60.33	TTCTTTTTGCAATTGAATGGAAC	TGACTCCAAACTGAAGCAATACA	259
483	1	p2	(TA)7	60.01	CCATGCACATCAATCTAAGAACA	AACACTTTGAGACACGTTGGATT	174
484	1	p2	(TA)7	60.13	ATGCTAGCAATTTCGAGGTATCA	TCAACTGTCGACGAGGTAAAAAT	109
485	1	p2	(TA)7	60.1	CGGATATGAGATGGTTCAATACAA	TAAATTCTTGGCTTCGTCACTGT	243
486	1	p2	(TA)7	60.05	AGGTTAAATTTTGTTCAGTGCGA	ATCAGTTCATGTCCTGTCTGGTT	213
487	1	p2	(TA)7	59.77	TTGGAATTTTCGTAGTTGGGTTA	AGTTTTGCACCAAAATCACAGTT	152
488	1	p2	(TA)7	60.2	GTTGAAGAAGTGGTCAAGGACAG	CCTTGCCTAGTTGCAGTATCAGT	157
489	1	p2	(TA)7	60.34	CCGTTTGATCGAAATAAAGTTCA	CTTTGTTTTGCTTTGCTAGCTGT	118
490	1	p2	(TA)7	59.18	GGTGACGATATTTCGTGGTTTAT	CAGTTTGGTTCTGTTGGTTTTTC	192
491	1	p2	(TA)7	59.95	GCTTTAATATAATCAGGGGGTGG	TAATAGTTAATGCAAGCAACGGG	198
492	1	p2	(TA)7	60.04	GTTACCCATCATAGCGTGAGAAG	TCCAACCTTTCCACATGAGTAGT	193
493	1	p2	(TA)7	58.82	CGAATGTATGACGTCTTTTGAAG	AAAAATGCGAAACAAATCAAATG	200
494	1	p2	(TA)7	59.05	GACCGATCCAAGTAAATTTCAAG	TGATAAATCGAAAGGCATGATTC	225
495	1	p2	(TA)7	60.13	AGAACTCCTTCATCAGTGGATCA	AAAGGTTGCCTCTTGTTAGATGA	215
496	1	p2	(TA)7	60.01	TGTGATGAACAAGGATAGCAATG	AAACAAACGGAGGAAAATAAAGC	174
497	1	p2	(TA)7	60.46	AAATAGATTGATGAGCAAGGGCT	AACATATCCCCCTCCAGACTATC	189
498	1	p2	(TA)7	60.12	TACTTGATTTACGTGGGGAAATG	ATCTCGTCATAGTTTGTTGTGGG	263
499	1	p2	(TA)7	59.65	TGAGGATAATAAAGACAAAGCCG	TTTCTCCTAAACCATTCATTATTGC	219
500	1	p2	(TA)7	59.77	ATAGCTTGGGGTTGAGGTAAATC	TTCCGAGTTAGAGAGGGAAGTCT	221
501	1	p2	(TA)7	60.1	AGACTAGATCGGGATTTGAGGAG	TTGAGTGTCAGAGATCTGCAAAA	169
502	1	p2	(TA)7	59.19	TTACTCGTGGGATTCTGAAAGTT	TATCTGCCAAGGAAAGAGACTCA	184
503	1	p2	(TA)7	60.1	GTGGGAGCAATAGTACGCTACAC	GATATCCTGCATGACGTTACCAT	205
504	1	p2	(TA)7	60.11	TTTTAATTGCTTTGCTTGGAAAA	CGGATCTGAGTAGAAAATGATGG	206
505	1	p2	(TA)7	59.73	TAGTATGCGCACAAACCACTTTA	TGGACGACTCTTATTTGCTCTCT	153
506	1	p2	(TA)8	59.82	TTTGAGACGTGTTGTTTTCTTCA	TTTATCTGTTTCGGTTGAAAGGA	170
507	1	p2	(TA)8	59.8	TGCATGTGTCAAGTTCTGAGATT	TTCATTGTACTGACATGAAAACTT	245
508	1	p2	(TA)8	59.78	TTTTGACTGGGTTTTGCATTTAT	TTTAGAAGATTAGGTTGGAGGGG	205
509	1	p2	(TA)8	57.8	TAAATATGAAGCCCATTCAAAAA	CAACTCAAAATATGAGGATGGGA	206
510	1	p2	(TA)8	59.74	GATCTTCTGGGCATCTTCTGTTA	GACTCTCTGAACGAGGATTCGTA	222
511	1	p2	(TA)8	58.69	CCATAACCAAAAGGGTTAAGCTA	AGGCAAGGGTGATATTTATGGAT	155
512	1	p2	(TA)8	60.06	TCTTTTTCCTCCTCAAATTCTCC	TGTAATTTGGCCAACTAAGGCTA	239
513	1	p2	(TA)8	60.11	TTAGAAAGAAAACAGAGGGGAGG	ATTTGAAAAAGTTGATGGTCATT	240
514	1	p2	(TA)8	59.66	ATCAACAAACTTGGGCATATTGT	AACCAGAATGACGAAGAAGTTCA	251
515	1	p2	(TA)8	59.93	CCGTAATATAGGTGAACGCTTTG	GAAGTTAAAGATAAGGGAGGCGA	174
516	1	p2	(TA)8	59.55	GTGGGAACTGGTAAGCTAATTCA	TATTATGGTTTTGAGCCAATGCT	226
517	1	p2	(TA)8	59.18	GATCGAAAACCACTTAAATCTCG	ATTTGGAAACATTGATTTTGGTG	158
518	1	p2	(TA)8	59.82	TAATACTCACAACCTGACGAGCA	TTCCATCTGGAAGGTAAAGATGA	183
519	1	p2	(TA)8	59.88	GCTTCGAATGAAGCAAAGATAAA	AAGACCATTTGATGGAGTTTGG	203
520	1	p2	(TA)8	59.78	GCTCCTCATAACTGAAAACCTCA	GAGTGATCACATAACCCAGTTCC	146
521	1	p2	(TA)8	59.97	CATGCATTAGACTCCATGAATGA	CTGAAACATACAGAGCCAAAAGG	150
522	1	p2	(TA)8	58.48	TGACTTACCTGAGAGATGAATGC	CGTTGGATCTCTCTTGATATTGC	228
523	1	p2	(TA)8	60.57	TGGGCTTTTCCATTATACAACAA	TGTATTTGTGAATTTTGATTGCG	147
524	1	p2	(TA)8	60.22	GTAGGTTGAATAATTGGGTGGGT	GAGCTCTCGAAATAGCCGATAGT	211
525	1	p2	(TA)8	59.77	GATTGAGGAGCAGCAATACATCT	ATATATATTTTCAGGCCCGACCC	170
526	1	p2	(TA)8	60.24	GACATCCAGTAAATTCAGGTCCA	CGATTAATGTGGTTTTCGATTTT	273
527	1	p2	(TA)8	60.16	ATAAGATGGTGAACAAAACACCG	TTGTTAATGTACTATTATGGCGGA	175
528	1	p2	(TA)8	59.73	CCAACGTTGTAGCATTTTAGAAGA	TATGAACCATGCATGCAACAACT	198
529	1	p2	(TA)8	59.69	TCTGTGGTGCCTTGTAGTCATAA	gAGCTGGAAACAGAGAAGAGACA	171
530	1	p2	(TA)8	59.25	CAAAACAGTATGGCAGCGTATAA	TATGATCCGAAGCCTTCATTTTA	156
531	1	p2	(TA)8	60.59	CGTTTTCCCTTAAAATGGACTGT	AAGCTTATACATCACCTTGGGGT	263
532	1	p2	(TA)9	59.54	GGTCTTTGGAAGTTGAGTGTGAT	TTGGTTAACTTCTTGCAAACATC	166
533	1	p2	(TA)9	60	CCTACTAAGCCCTTTAGATGGGA	AAACCGTCTATTTCAAGGCTCAT	241
534	1	p2	(TA)9	59.03	TGTTTTCAAAATTATGCTCATGG	GAATTATATCATTTGAATGAAAGTTAGC	146
535	1	p2	(TA)9	59.98	ATGCATGTCTCTTTCCAGATCAT	GGGCTTACTTTCCAATTTATGCT	205
536	1	p2	(TA)9	59.76	GTAATGAATACCCTCGCGTACC	ATCCGAAAACATATGTCCCTTTT	171
537	1	p2	(TA)9	60.05	GGTTGAGTTGAAAGTTATGCAGG	TATACCTGCCACACAACAAACAG	232
538	1	p2	(TA)9	60.07	AAAAGCATAACTTACCGCAACAA	GGCTAACGAGATATCCAGCTTTT	176
539	1	p2	(TA)9	60.01	TGAAATGGTGCATGACTCAATAG	CGTGTATGTCGAAAACAAGTAGC	245
540	1	p2	(TA)9	59.65	ATGATTTTGGGACAGTACGACAT	AGGTTTTAACTCCCATGACAATG	203
541	1	p2	(TA)9	60.29	GTGCGTTAGATATTGGCGTATGT	ATGTATCCTTCTGCAACCAAAAA	205
542	1	p2	(TC)10	60.23	GTCATTTAGATCCGTCCACAAAA	GGGAATAAAGGTGTTTCTTTGCT	233
543	1	p2	(TC)10	60.03	TCCTGTTGAATGTTCTTCCACTT	TCTTTTAGCTTTGGGTTAGCAGA	221
544	1	p2	(TC)10	59.93	AAGCAACTCCTCCAAGAAGCTAT	TAAATTTTTGGGTTGCTTTCTGC	230
545	1	p2	(TC)10	59.74	CCTCCAATCAGAAACCCTAATTT	CGAGCTAACCAGATCGAAGTCTA	134
546	1	p2	(TC)11	59.96	CTTGTTCTTCGTATCGCTTCTGT	CGGAAAATAGGAAAGAGGAAAAC	216
547	1	p2	(TC)11	59.86	CGAATTAGGAATGCAATTTGTTC	AAAAGAGGAGGAAGAGGAAGAGG	269
548	1	p2	(TC)11	60.11	ACTTCTTCACTCACTTCACTCGC	CCATTGTTTTGTGGATCAGAGAT	148
549	1	p2	(TC)12	60.06	AACTAGGAATCAAATTTTGGGGA	GTAATGCAATGATGTGACTCTGC	191
550	1	p2	(TC)12	60.03	ACAAAGGAGGAGAAGTTGGAAAC	TCACAGAGCAACTCGTAAGTGAA	280
551	1	p2	(TC)12	60.05	AGCTTCGTTGGTTTTGTTATTGA	TGTACGGTTGAGGAAAACAGAGT	238
552	1	p2	(TC)12	60.82	CGGTACGTTTTTCCTTTCTCCTA	TGAGGTCAAATCCATTATCTGCT	242
553	1	p2	(TC)12	60.32	CAACTTCTTTTCTTCCCCAATTC	CTGATCAAAAGGATGAGATAGCG	212
554	1	p2	(TC)14	59.96	GGATAATTAAGGTGGAAAGTGGG	CGTCAAAGGAAACTGGAAGATTA	228
555	1	p2	(TC)6	59.95	ATTCTGTCGTATTTGGCTGTGTT	TCACTAACAATATTCGATTGGGC	253
556	1	p2	(TC)6	60.22	TGGTTTAAAGGAATCCAACCTCT	ATTTGTGCAACTACCCATTTCAC	124
557	1	p2	(TC)6	59.95	CGTCGACTTCTACCTCCTGTCTA	TTGTCTTTTCCTCCTTCTTAGCC	169
558	1	p2	(TC)6	60.22	CTCTGCGACAGACAGCTTAGAAT	CTTCGTTGAATGTGGTTTCTTTC	169
559	1	p2	(TC)6	60.05	ACATGAATGCTTCACTTTGTCCT	TGTGAACTTGAATGACCTCTCCT	238
560	1	p2	(TC)6	60.14	TCCACCTCTTCTGCTACATTCAT	ACCAGTGAAAGCAATCCAATCTA	124
561	1	p2	(TC)6	60.16	CCCTACAGGACACAAACATCAAT	GTTTCTGCGTTCTTCCTTCTTCT	183
562	1	p2	(TC)6	59.79	GGGGTGCAGTGAATGTTTAATAG	ATATTTTTGTTTCTGCTTTCGGC	166
563	1	p2	(TC)6	59.98	GGTAAAGGATTAAAGAGCTGGGA	CCTGACTTTCAGGTTTTCTTACG	110
564	1	p2	(TC)6	60.37	TCTCTCCCTCTTTCTTCACATCA	GAGGAAGAACAGATGAACAATGG	176
565	1	p2	(TC)6	59.92	TATTGTGCTTCGGGAGTAGAGAG	GAGAATGGAGGGAGAAGAGTGAT	197
566	1	p2	(TC)6	60.12	ATGGGGAGTTGAGGTGAAGTATT	CCAATAACATAAAGCTGCAGACC	157
567	1	p2	(TC)6	60	AATTGAAAAAGGAAAGGAGTTGC	GTTATCCTTTTCACCACCAAAAG	197
568	1	p2	(TC)6	60.11	TCAGCCTGATCATCTTCTCTCTC	GTCTCTCCATAGCAGCTCCACTA	167
569	1	p2	(TC)6	59.98	TGATTGTCGAAGAATAAATGGCT	AGGACAGCTGAAAGTGAACTGAG	211
570	1	p2	(TC)6	60.11	AAATCTTAATCGCCTGGTCTCTC	CTAAAGTCTCAAACCCAAACACG	212
571	1	p2	(TC)6	60.15	TTCTACAGTTCAAACCTTTCGGA	TGAAACGTAGACGAGATCGGTAT	194
572	1	p2	(TC)6	60.74	GTCGATTTGACCGAGTGATAATG	CTAAGTTTGAATAAACCGCTCCA	126
573	1	p2	(TC)6	60.18	GATATTAAGCCGTCATTCATCCA	TGAGGTCAAATCCATTATCTGCT	250
574	1	p2	(TC)6	59.83	AACAAAAAGCAGAAATTGACAGC	CACCGGCAAAGAGTAAGTACAGT	222
575	1	p2	(TC)6	60.28	TGGTGTTGTGGAAGTATGAATGA	ACTTCTTCAACCAATTGCTGCT	180
576	1	p2	(TC)6	60	GGATTTCTCTTTGCCTTTTTGTT	ATCTGTTGCTGTTGGATATCGTT	138
577	1	p2	(TC)6	60.09	ATCTCCCTCCACATAACCTCATT	TGCAGTATGCAGATTCCTAAAAA	220
578	1	p2	(TC)6	60.14	AGCAATTCCTCAAAATAGCAACA	GAGATATGATTTGAGGGCAGAGA	160
579	1	p2	(TC)6	59.98	TGTTTACTGTTTTGGCGGTTACT	GCAGAATCAAGGAGAGAAAGACA	192
580	1	p2	(TC)7	60.03	TCGGACAAATGACAAACTCTTTT	GAGCTCAAGTCTCCTGTTCCATA	238
581	1	p2	(TC)7	60.21	TAATGGAATTACAGGCCAGATTG	TCTGCATCTACTCTTTTGAAGGG	245
582	1	p2	(TC)7	60.19	ATGACGATGATGATAAGAATGGC	GCAATCAACAGACACAGTCGATA	221
583	1	p2	(TC)7	59.51	TCGAGGTTGATCATTTACACAAA	GGATCGGGATTTATTATCAGCTT	270
584	1	p2	(TC)7	59.94	TGACAGAAAACAACAGACGAAGA	GCAGGCAGGTGAATAAATAAAGA	176
585	1	p2	(TC)7	59.79	GTTAGGTCACATCCAACTCAACC	TACCTTTACAGGCCAGTTTCAGA	199
586	1	p2	(TC)7	59.42	CGCTGCTGAAATTACATCTGATA	ACCGACAAGCCAACATACATAGA	167
587	1	p2	(TC)7	59.76	AATTAACATAATGCCAAGACGGA	GGAGGCTCTTGCTGTTGTTAGTA	273
588	1	p2	(TC)7	60.07	GAGCTGTGGAGTTGGTAGAGAGA	TTGAAATGGAATGAATGAGGAAC	103
589	1	p2	(TC)7	58.95	AAAGCAATACGAACAGACTAATGC	TTCCTTGTTACTGTTGGCGTACT	170
590	1	p2	(TC)7	59.99	GTTATTTCTCCATCGTCATCAGC	CGGAGGGGAATGATAAATAAAAC	186
591	1	p2	(TC)7	60.04	GCAGACCGTAATAGTTGGAGATG	GTGACAAAATACAACACAAGGCA	191
592	1	p2	(TC)7	60.01	CGTAAGAATGGTGGAAATCTGAG	CCCACTAAACAACAGCTAACACC	185
593	1	p2	(TC)7	60.32	TGATTGAAAGAGAATATGGTCGG	GAGAGGAAAATCAACGACAGAGA	241
594	1	p2	(TC)7	60	AATTTCCTTTTCCTTCTGCAAAC	AAAAACAGAGAATGTGGCTGCTA	161
595	1	p2	(TC)8	60.12	CCATTTCTTTTTCTTCGGTCTCT	GTGGAGGGGTTTAAAGAGAGAAA	194
596	1	p2	(TC)8	59.88	AATCTCCATCCACTAGGCTTACC	CTCCTTCTTCTTCTCCTTCTTCG	225
597	1	p2	(TC)8	60.05	CTCATATCCATGTCAATTCCGAT	ACTGCAAACCTCAAACGAAATAA	184
598	1	p2	(TC)8	59.9	ACGAGGAAACGAAATAAGAAACC	CGTCAGCAGAGAATTGGATAGAT	189
599	1	p2	(TC)8	60.01	ACTCGATCTCCTACCACATTGAA	TTCATTCATTGATTGCTGATGTC	218
600	1	p2	(TC)9	60.02	GACAGCAGGTCAACGATAAATTC	GGACAAATTAAATTAGGTCGGGA	143
601	1	p2	(TC)9	60.57	GAGCTTCCTCTCCGTTGATATTC	CCTGTACGTTAGATCAGACCAGC	251
602	1	p2	(TC)9	59.95	AGTTGCAGTGTACCGATTTGATT	CTGTTTTAGGGTTTGCAGAGAAA	209
603	1	p2	(TC)9	60.18	ACTACTCCAATGAAAGACGACGA	GCAAAACCCTAACGCTCTAATTT	271
604	1	p2	(TC)9	60	CACATTCGTAAACATCCCATTTT	AAGTCAGTGAACAGGTCAAGAGC	202
605	1	p2	(TC)9	60.92	ATTATCCCCTTTTGATTTTGGGT	ACCTGTGATCCAGTGAAGAAAGA	208
606	1	p2	(TC)9	59.9	ATCCTCTGATGAGTTCTGTCAGC	ACTGTGTCATCCTCCACATCAAT	256
607	1	p2	(TC)9	59.65	CAAATATCTAAACTTTCCCCGGT	AAAGAAGAATGAATTGGGGGTTA	218
608	1	p2	(TG)6	59.92	CCGAGCTTACTGATTTATAGCGA	CCCAATATGACCACAAAGGTCTA	148
609	1	p2	(TG)6	59.63	TCATACTCTTCACCCAGGACTTC	ATGACAGCCAACTGACATTCTCT	209
610	1	p2	(TG)6	60.1	CACCACTTCCAATCAATCAATTT	CATCCCCCAAACATATAAAAACA	108
611	1	p2	(TG)6	59.93	AAATGACCGATGGATGATTTATG	AGGAGCATTGCAACTCAAGATAG	207
612	1	p2	(TG)6	59.72	GTACGCAGATGACTTGTGTTGTC	AGCTTAGCTACTCACTCGTTCCA	269
613	1	p2	(TG)6	60.07	GTCAAAGCTGTCTTAAGAGCCAA	GTCTAGAACGGACTCCTCCATCT	195
614	1	p2	(TG)6	60.13	GCAACAGGTGTGGATATTTGATT	TCAAGGATTGGATACCTCTAGCA	176
615	1	p2	(TG)6	60.05	CCAAATCTGTTGAAGCTGGTAAC	GGGTAGACAGTTTCTATGGGACA	272
616	1	p2	(TG)6	59.78	AATGAATGAGGAGAAAGTGCAAG	GACTTTAGACCACACGCTTTGAT	143
617	1	p2	(TG)7	59.94	GCAGGGACTGAAGAGTTTACAGA	TCATCTCCCAACAAGACAATACA	152
618	1	p2	(TG)7	60.26	CTAAATGCGCAGAGATTCAAAAC	CATCACAATTGTTCTGCCTGTTA	252
619	1	p2	(TG)7	59.73	GCTGATATCTTCGATTGATCTTGA	AAGTTGAATTACTTGTTTGCCCA	252
620	1	p2	(TG)7	60.05	GGAAGTGATTTCTTCGTTACGTG	TGGTTGTCGTTGCCTAGTTTTAG	198
621	1	p2	(TG)8	60.39	TCTTCACTGGGATACTTGTTTGG	ATGCTTCATTTGGTTCTGAAAAA	285
622	1	p2	(TG)8	60.08	GTTGTGTTGTCGGTAGAGGAAAG	GTTGATGAGATAGTCTTGGTCCG	208
623	1	p2	(TG)9	59.86	TTTCATTCCATGAGTTATGCCTT	TTCGTTAACATCCATACAATCCC	141
624	1	p3	(AAC)5	59.59	CTTCACCAGCTTCCTCACTAAAG	TGAAAAAGATCCTCAACAACACC	210
625	1	p3	(AAC)5	59.64	TCAGTTTGAACCACTCATCAAAA	TGGTGAGGATGATTGAAGAGATT	279
626	1	p3	(AAC)5	59.93	TACGGCTCCTAGGAAGAAAGTCT	ATCAGATTAGTGCGTAAAACCCA	216
627	1	p3	(AAC)5	59.91	AACAAATAATAGGCTAGACCCGC	TATTTCCCTAACCTTCGTTTGGT	147
628	1	p3	(AAC)5	60.28	CTCAGAGCGCAAAGAGATAAAGA	AAAGAAATGAAACCCAGGTAAGC	201
629	1	p3	(AAC)5	61.24	CGATCATCCTCATTTATACCCGT	CCAGTGGCTATCAGCAAAATTAC	208
630	1	p3	(AAC)5	57.17	GGAACGTCTAAGTTGTCAATAGC	TAATTTTTGCATCAAAATCCGTC	188
631	1	p3	(AAC)5	59.97	ATCCTATCCTTTGGATTGTTGGT	GCCATTTGAATTTGATGTTCTTT	221
632	1	p3	(AAC)5	59.5	ATTTTCTCGACAATTTCATCGAC	TGAAAGCATCAGACGATACTCAA	187
633	1	p3	(AAC)5	61.08	TAGTGCAATTGTCAGTCGAAGGT	AACTCTCCAGATATCCGTTAGCC	207
634	1	p3	(AAC)6	59.79	TGGATGATTTGTTGTTGTAAACG	GATACATCAGAGGATCGGAAGC	243
635	1	p3	(AAC)6	59.96	CATTCTCATCTTTCCATTCGTTC	AAGTCTGTAGAAATCCCCAATCG	179
636	1	p3	(AAC)7	60.05	AGGACTCATCAGTACCCAAGTGA	GGCTTCGGAGACTCCAATACTAA	156
637	1	p3	(AAC)7	59.76	CCCTTCCATTTCTACACATTTTG	AAGTAATTGTCAGCCGGAATGTA	181
638	1	p3	(AAC)7	60.18	AAGAGGAAATAACGTTGACAGCA	TGTAGGTTCTTGTCGGAGAGAAA	151
639	1	p3	(AAC)8	60	CTCCTTTTCCTTCTCTTCTCCTG	AGGTAGTCTTTCATTCGGCACTT	241
640	1	p3	(AAG)5	59.92	CGGATAGTGCTTCTGAGTCTGAT	CTCTTCTTGCTCTTCTTGGATGA	277
641	1	p3	(AAG)5	59.91	CTGTATGGGCCTTGATGACTAAC	GCATTTCGTTTTAGAGATTGTGG	223
642	1	p3	(AAG)5	59.85	CCTCTTCCCTCATCTTCTTCTTC	catttctgacaagaagaacccac	243
643	1	p3	(AAG)5	59.98	GAACCTGCTACCTACGCTACTGA	GGGGATAGGCAAAAGCTATTTTA	289
644	1	p3	(AAG)5	59.91	CGCTTGAATAACTTGGAAGAAGA	TCCAGCATTATTAACAATCCCAC	191
645	1	p3	(AAG)5	59.95	CGTAGGCGAAAGAGCAATTAGTA	TAATCTTCAACATGAACCCCATC	186
646	1	p3	(AAG)5	60.06	TTCTTGGCTTTTTGTGTTGTTTT	TAAAATCCCAATGATGAAAGGTG	163
647	1	p3	(AAG)5	60.24	AGGGCAAGTCAATGGAAACTATT	TCATCTGACATAAATCTCCGGTT	262
648	1	p3	(AAG)5	60.68	ATTCCACATCCTCCTCTTATTGC	TCTTCACAGCTTTGCTTATCCAT	234
649	1	p3	(AAG)5	60.12	AACAGACAACAACAAGCCAAACT	TCTGATAAGGAATGGACTGGAGA	170
650	1	p3	(AAG)5	60.07	GTTGGACAAAATAACCGTGTGTT	CGGTAGCTCTGGAAATAAGTCAA	134
651	1	p3	(AAG)5	59.97	GCCTAGGATGCATCTATGATTTG	CTCTTCTAGTATCCCTCCTCCCA	144
652	1	p3	(AAG)5	60.14	GAATTGAGCTGCAGAAAAGAAGA	ACTCGTCAGTCGTGTCCTTGTAT	161
653	1	p3	(AAG)5	60.21	GTCAAGTCAGGGTGAGAGTTGTC	CTCTGCTAGCTTCCTTCTCCTCT	170
654	2	p3	(AAG)5	60.08	GGTAGGAAGAAGGGAGATGAAGA	GTCATACACCCACCACCAATACT	185
655	1	p3	(AAG)5	60.01	AAGAAAAGAAGCGGAAGAAGAAA	TACTCGTTTCAGAATCTCATGGC	119
656	1	p3	(AAG)5	59.97	AAAGACTGTTGTTGAGAAGCAGG	TCATCATCCCCTTTATTATCCCT	141
657	1	p3	(AAG)5	59.75	GTGTGATCCACTTCCCAACTATC	GCTGCTAGAAATTGCAAGGTAAA	139
658	1	p3	(AAG)5	59.5	TCCTTCATTTTCATTCTTTCAATG	TGATTCTTTTTCGATTTTTGTCTTC	183
659	1	p3	(AAG)5	60.02	ATACCAACATTAAGCCCCACTTT	GCGAATTAAAACCTCTCATTTCC	185
660	1	p3	(AAG)5	59.94	TTAGCCAAGTCTTTCTGAACAGG	CAGTACTGTAAATCCCCAATCCA	220
661	1	p3	(AAG)6	60.04	TAAGCCATACATGCTTTCAGGTT	GGGTGGAATTGTTAGTATTGCAG	226
662	1	p3	(AAG)6	60.31	CCATCTTTCTAATTTCTCCCGAC	TACTGACAACCATATGCCAAAAA	183
663	1	p3	(AAG)6	60.79	CCACACTTTTTGTCAACCTTTTG	GAAGCTGATCTCCAGACTCTTGT	143
664	1	p3	(AAG)6	59.81	AACAGAATGTTCTGGCTGAAGAC	ATCAACTCATGTTTCCTCGACAC	188
665	1	p3	(AAG)6	59.86	CATTCCCAAGACAATCAAAAGAC	TTTGCAGAATCAAACTCACAATG	273
666	1	p3	(AAG)6	60.04	TGGAACTACCCTCCAAGTCTACA	CCATGTCCATCGAAGAATAGAAG	189
667	1	p3	(AAG)6	59.94	GTAACATGTCCATTGTAGCACGA	CGAAAGAGAGGAAGATAAGCAAA	185
668	1	p3	(AAG)6	60.39	ATCGTTAATCCTCGTCATGTCTG	ATTTCGTTTCCCAGCTCTTTTAG	213
669	1	p3	(AAG)6	60.06	CTCCGAACCAGTACAGTTAATCG	CTTCTGCCATTTGTACCTTCATC	243
670	1	p3	(AAG)7	59.97	ATTCCAAATTAACTCGTTCCCAT	TATAGAATTTAACCCGGTGGGTC	130
671	1	p3	(AAG)7	60.04	CCCACTGCATATAAAGCAAACTC	ATGGAATAGGTGAGAGCAGCAC	237
672	1	p3	(AAG)7	60.16	CTACCAATGCAGCTACTGGAATC	GGTGGGTGGGGATAATAAAATAA	232
673	1	p3	(AAG)7	59.98	AGCCAGAAATCCAGGAAATTAAG	TCGTCAACAGAAACAACAGTGAC	193
674	1	p3	(AAG)7	60.51	CAAATTGGGCTTCAGAGTTTGTA	CTACTCCAGCCATCTTTCCCTAT	215
675	1	p3	(AAG)8	60.01	TGGTCCCTAATGTATTAACCACG	CATCTCCACTCATTTCCTTCATC	252
676	1	p3	(AAG)8	60.27	ACATGCAGCATTAGAAGGAGAAA	CTGGAGGAAATCCTTCATTCTCT	223
677	1	p3	(AAG)9	59.78	TCAGAAACTCCAATTACTGAGCC	CTGAGAAATTCTTCACCAAGCTC	118
678	1	p3	(AAT)5	59.89	TTGATCGAAGTAGTTGGATGGTT	TCATCACCAAATAATCAACCTGA	256
679	1	p3	(AAT)5	60.07	TGTTTGTAAGCTTTGGCCACTAT	CATTCAGCATTGACATCAAAAGA	199
680	1	p3	(AAT)5	59.67	CATTGAGTGGAAGACTTTATCGAA	TTGGTCAAACATTCTCGTTCTTA	223
681	1	p3	(AAT)5	59.99	ATTAACAATTAAATCCTGGCCGT	TGGAAATAAAACCCAACTTCAAA	275
682	1	p3	(AAT)5	59.79	CCTGAGATCAGCCAGTACAAGAT	CCGATCGAGTACGCTACACTTAT	156
683	1	p3	(AAT)5	60.2	TGCCATTTTGTGTATGTGTTTGT	TTCACGATCGTCTTTAAGGAATG	296
684	1	p3	(AAT)5	59.11	TGTGAGTTGGTAACCTGAGAATTT	GAAGCATTGAGAACGTCCATTAC	241
685	1	p3	(AAT)5	60	CCAAAAATGCACTTTCTCAAATC	AGAATGGTCAAATGAAGACCAAA	213
686	1	p3	(AAT)5	59.91	TTAGGCACCATGTCGTTATCTTT	TAGTTGGAAGAGATGTCGGAGTG	177
687	1	p3	(AAT)5	59.41	TCAAAACAGGACATTAACAACCA	ATGATACAAATGGGAGGTTTGTG	219
688	1	p3	(AAT)5	57.19	AAAAACGTACCACTATATACCATAGAAA	ACGTACTCTGCTGTTCTCCAGTC	235
689	1	p3	(AAT)5	60.52	TTAGAGTCCTTACGAGTCCGGTT	CAAAGATGCACTAAGCTAAATTCG	262
690	1	p3	(AAT)5	60.01	CTTAAATCCCAGAGTCGTTGATG	CAAATATCAAAATGGCTAGAGCG	221
691	1	p3	(AAT)5	59.95	TGTGTTGTAATTCGAGTTGTTGG	GTTTTGGTTTACGTTACCACGTT	218
692	1	p3	(AAT)5	59.73	GAAAAGGAGTATGGAGTGGGATT	CCTCTTCCCTTTCTCAATCATCT	220
693	1	p3	(AAT)5	60.03	AAATGACGAGACAACCTTTTTCA	TCTAATAAGCATTTGTTGTTGGC	195
694	1	p3	(AAT)5	59.3	TTTGCTAGCATGTTCTTCTCTGA	ACACTTCCTCAATCCGTATGAAA	162
695	1	p3	(AAT)5	59.78	CCAGGCTATAAAGGCATGATATTT	TTTCACGAAGGTTGTTATTTGCT	175
696	1	p3	(AAT)6	60.25	AGCTCTCCACACGTTACTGATGT	TCTGTAAAGTGACAGGGTTGGAT	183
697	1	p3	(AAT)6	60.14	TGGGAACATAATGACACACAAAA	CCCAGAAAAGGAAAGACAAAGTT	220
698	1	p3	(AAT)6	59.71	CGTCATACCGGCTAACTAAGAAA	TGGATTAAGCCTGAGATTTTGAA	222
699	1	p3	(AAT)6	59.96	CCATCGAATAAACCCATTTGTTA	GTTGTGTAGTTGTGGTGTGATGG	198
700	1	p3	(AAT)6	59.17	AGTCTCATAGGGCCATAAAGTCA	TTTATTCGTTAAATTGGACAGCG	207
701	1	p3	(AAT)6	60.17	CTTCAGCCTGCATTTTTGTAAAC	TTCCTATGCAAGAAAGGAATGTC	252
702	1	p3	(AAT)6	59.92	CTTATTTCTTGTTGGGTTTCGTG	ACCTTTCTTCAACCCACAGTTTC	261
703	1	p3	(AAT)6	60.12	TGGTTGATGTAATGACCGTATGA	TATTGATGTGGAATGCTTTTTCA	193
704	1	p3	(AAT)6	60.87	TAGTAACGGTAATGGAGCGTTCA	CCAATCACGTTTTCATTTTAAGC	192
705	1	p3	(AAT)7	60.1	TGTATTCTTTGGGTGTTGAATCC	AATGTATAAGCATCGCCTAGCCT	165
706	1	p3	(AAT)7	59.92	GCACTTTATTGACTAATGGGTGC	GCGCAACACAAAATATTAAAAGG	237
707	1	p3	(AAT)7	61.29	ACATCACCGGCCAATAATGATA	GCGTGCGTTTAGAATAGTGATCT	125
708	1	p3	(AAT)7	60.15	CGACTACAAATTACAAACCCCAA	ATGTGATTGGCATAAAAGGGATA	211
709	1	p3	(AAT)7	59.69	CCACTAACCTCTCAATGACTTTCA	CGCAATCATACTCCTAGGTCAAA	233
710	1	p3	(AAT)8	60.18	GGGATCTCCTACTCGATCCATAC	ATTGTGCACATGACACTACAAGG	246
711	1	p3	(AAT)8	59.81	CAGTTTGAGAGAGAGACGGAGAG	TTATGAAAGTAATCCATTTGCCC	215
712	1	p3	(AAT)8	59.94	ATTTATTTCCCCTCGTTCATCAT	GCCATATTGACATGTTTGTGAGA	225
713	1	p3	(AAT)8	60.1	TTCAACTAGCCTCCGATGAAATA	TGAAATTCCGAGTCTGTTTGAAT	175
714	1	p3	(AAT)8	60.57	ATTTTCTGAACCCATACCAAAGC	AATTGCAGAAAGAGAGGTACACG	285
715	1	p3	(AAT)9	59.76	TTCGATCGATCTCAGTAAACACA	CCCAACATAAACACCTACTGCTC	232
716	2	p3	(AAT)9	59.92	AGAGGAGGAAGCTCAGAGAAGAG	CAGTGAAACAAACCAACAACAGA	167
717	1	p3	(AAT)9	60.35	GGTAAAGTGCACGAGTGGTGTAT	GCTTATTATTGCATTGCTCAACC	143
718	1	p3	(AAT)9	59.65	TTTTATTTGTGAACATCGAAGCA	AAACGAACTGGAGTTATTCTCCC	233
719	1	p3	(ACA)5	60.57	CTTACGAAGCTGCTCTTGCATAC	TTAGCAAGTTTCGATTCACCTTC	193
720	1	p3	(ACA)5	59.89	GCAAAGAAGAGGAAGAACATGAA	TTGTTGTTATGGTCGACACTACG	133
721	1	p3	(ACA)5	60.02	GATGAAACTAACGACGAAAATCG	GAACTTGGTCTCCATACTGTTGC	192
722	1	p3	(ACA)5	59.25	AAAAGGGAAGGTAGTCTTTTTGC	CAGTATCCAACTACTCTCCGTGC	193
723	1	p3	(ACA)5	60.16	GAATCAGTCGGATTATTTCTCCC	TGCTGTACGGTGTTCTTCAAATA	289
724	1	p3	(ACA)5	59.92	TGTAGGTAAAAACCAACCGAGAA	TTTGAGGTCGAAGTCTCTCTCTG	144
725	1	p3	(ACA)5	59.71	CTGTAGCTGGAGGAAGAACTCAG	TAACGACTTCAGGTGCAACATTA	195
726	1	p3	(ACA)5	60.01	GCAAGCTCTAAGCAGACTGTAGC	ATTGGCCTCTTCCCTTTACATAG	195
727	1	p3	(ACA)6	60.94	GATCGTCACCGTCCACTTCTAC	GAAGATGTGTCGGAGATAGGAAG	247
728	1	p3	(ACA)6	59.9	GACAAGAACATCAACAAAGGGAC	TGAAACGCTGCAATCTGATACTA	253
729	1	p3	(ACA)6	60.03	TATCAAGAAGAAGAAGTCGCCTG	ATAACTTGCCTTCTCTCATTCCC	201
730	1	p3	(ACA)8	60.03	TAGAAGAGAATGAGAAGTTGCGG	GTTTCGTTCCACTTATGATTTGC	297
731	1	p3	(ACA)8	59.89	ATTGCATGTTCCTGAAATGAGTT	CCATTGCTAGAAACAGGGATCAT	151
732	1	p3	(ACA)9	60.34	ATTTAATCAATGGGCTACAGCG	CATACACTTCTCCTTCCTCATCG	291
733	1	p3	(ACC)5	59.81	GACGTCGTTTCCTCTACTCAAAA	CATTTGGGTTGTTTTAGCTTCAG	250
734	1	p3	(ACC)5	60.1	CCTAATTATACCGTGCCATGAAA	GAATATACCGCTATCAACCATCG	290
735	1	p3	(ACC)6	60.43	CCTCCTCTCACTCTGCCTAACTT	TGCTCGATCTTACCGATCTCTAC	183
736	1	p3	(ACC)6	60.97	ACTGACAGCAAGTGTGCAGGT	ATGGGTTATTTAGGCGTGGTAGT	240
737	1	p3	(ACC)7	59.97	CATTTTGGGGTTTTTATTTGTGA	GAAAATTTCAATGACCAAACCAA	214
738	1	p3	(ACG)5	60.31	CTAATTTCACGCAGACGGTAGAG	GTACTGAGAAGAGTTGCCACCAG	172
739	1	p3	(ACT)5	59.77	ATTGATCAGAGGACAAACTCTGC	CAACATATCATGGGGGATATCAA	258
740	1	p3	(AGA)5	59.75	AATAACCGTTCCTTGATTCCTTC	ATGAATGTTGCTCTGATAAACCG	210
741	1	p3	(AGA)5	59.94	ATTGAAACAACCAATCCATCATC	GTATTAAGTGGGCGTTGACTGAG	187
742	1	p3	(AGA)5	58.09	GTACACTGTATTTATGCTGGGGA	CCGAAAACCATACATGTTAAAGG	144
743	1	p3	(AGA)5	60.06	GTTCTGCCGAACTCAAATTACAC	ATCGTGGTAGTTTTCATTTGGTG	163
744	1	p3	(AGA)5	60.19	GACATGGAGAAGATGCTAGTTGTG	GGGATACTCAAATACAAAACCCC	164
745	1	p3	(AGA)5	59.99	TCAAATTGGAGTAGGGTGAAGAA	GACTGTGAAGGTTTAAGAGGGGT	192
746	1	p3	(AGA)5	60.16	GGAGTCCTGAAGAAGTCCAAGTT	TGGTTTCTCATTGTCTTCCTCAT	114
747	1	p3	(AGA)5	59.92	TATGTAATGGAATGGATTGGGAG	CTTCCTTCCACCATTCTCTAGGT	212
748	1	p3	(AGA)5	59.99	AAGCGGAAGAAATGGAATTAGAC	AAGATTGGGGTTTCGTTATCAAT	204
749	1	p3	(AGA)5	60.06	CAACGTAGTCTTCGTAATCTGGG	GTTCTTCACTGCAACAACCTACC	170
750	1	p3	(AGA)5	59.55	TTGAGCTGAGCTTCATTGTTATG	GCAAAATCTGACAAAGGAGAAGA	178
751	1	p3	(AGA)5	60.08	TTTGAGAGCTCCCCTTTTATTTC	TGCTAGCGTGTGATATTCTCTGA	253
752	1	p3	(AGA)5	60.18	TTTTCCATTCCATCAAGACAATC	CTCCTCCTCTCCTTCTTCTTCTG	261
753	1	p3	(AGA)5	60.12	GATAGTACGTTGAAATGGTGGGA	GAGGGAGCTGTCTCTGTCTACAA	140
754	1	p3	(AGA)5	59.84	ATAGTATCATGGCTCAATTCCGA	TGAAGCTAGAAGCCTAAAAGCAA	166
755	1	p3	(AGA)5	59.94	AAGCTAGCAAGGATACGACGAC	GATTATCAACAAGGACTGCACATC	203
756	1	p3	(AGA)6	59.39	CTGGATAACAAAATCTGGATCGT	ATATTGCACAGTGACCATCACAA	214
757	1	p3	(AGA)6	60.02	GGAACTGGAGGAAGACGAAGTAT	TTGAGAGGAAGAGAAAGCTCTGA	263
758	1	p3	(AGA)6	60.12	AACTGTTGAAAGAGTCGTGGTGT	CCGTTACTTCAGACGCTTATGTT	181
759	1	p3	(AGA)6	60	ATTTAAAGGTCATGGGTTGGTCT	TCGAGCGAGTATAATCGTTTAGC	160
760	1	p3	(AGA)6	59.97	CGTTCTCAGGAACAAGTGAGACT	AATTACTTTGTTCCTCTCCTCCG	256
761	1	p3	(AGA)6	60.01	TCGAATCGAAGGTCACATAAAGT	AAGCAGATGCCATAAATCAAGAC	241
762	1	p3	(AGA)6	60.23	CAGCTGAATGATGATGATGAAGA	AGCTAAGCAGCAGAAGAAGAACA	160
763	1	p3	(AGA)6	60	ACTTTGTTAAGACGAGAACGCTG	TTGTACAATTACCTTCCTAGCCG	264
764	1	p3	(AGA)6	59.63	CCGTAATTTTCCCGATCTAATTT	TTTCTCTCTCTTTTCAATGGCTG	116
765	1	p3	(AGA)7	59.96	AACCACAGAAACAAAGCACAAAT	ACTGAAAAAGCTCTTCCTTTCGT	262
766	1	p3	(AGA)7	60.75	CTGATATACACGAGGATTGTCGG	ATATCCTCTCGCAATCTCTCACC	300
767	1	p3	(AGA)7	59.96	CTTCAAAGTAGTCAGCCAGCAAT	TTGAGATTGATCCTCTCAGCAAT	240
768	1	p3	(AGA)7	60.02	ATTGGCAACATCAGTTGAGAGAT	CCTAATACTTGGATGGACAAGGA	216
769	1	p3	(AGA)7	60.16	GGAATAAAGAAGAATGGGAATGC	CGTTAGAAGATGGAATTGCTTTG	214
770	1	p3	(AGA)7	60.06	CATGTTGTTCTTTGACCAGTTGA	CTTAGTCGTGGTGGTGTGTATCA	152
771	1	p3	(AGA)7	60.57	AATCGGAAGCTCATTCTGAATCT	TTATCCTTGTCCTTGTTAGCTGC	160
772	1	p3	(AGA)7	59.96	CTAGCGAAAAGTCGTCACTTGAT	TCATCCAAACAACATACATCCTG	222
773	1	p3	(AGA)8	59.61	AAAGCCAAAAGCTGCTCTATGTA	CGGAAGCTTAGAGAAAGGAAAAG	209
774	1	p3	(AGA)8	59.98	CTTCCCAAATTCTTGAATAGGCT	TCTCTTTTCTTCAATCTGAACGTG	215
775	1	p3	(AGA)9	59.99	TTCTCAAGATGGGAGATTTGTGT	GGGAGAGTGATGTCACATTCAAA	205
776	1	p3	(AGA)9	60.43	CTCTCAGCAAAGACATGGAAGAC	TGTGGAAGATGTCCACTAGGATT	188
777	1	p3	(AGC)5	59.88	AGTAGTGGAGGAGCAATAATCCC	TCAAGCTGAAGAAGAAGCTGAAG	227
778	1	p3	(AGC)5	59.59	ATTAAGGTTTGCTTGAACCACAG	GTTTGTCATTCTTGGCACAATCT	154
779	1	p3	(AGC)5	60.01	AAGCAGCAAAGGAAAGTCCTC	aCGGGGATTATCATCAGATTGT	231
780	1	p3	(AGC)5	59.93	TTTGCAGGTTTGGTTAATGTTCT	TTGCTGCACCATTTCTCTAATTT	138
781	2	p3	(AGC)5	60.41	CACTACTACCGATCTGCCATCAT	TGACGTTGGAAGATTTGAAAGAT	232
782	1	p3	(AGC)5	60.08	TGTATCCATAAAAACATCCTCCG	TTGGTAGATGTAGTGGGAGCTGT	190
783	1	p3	(AGC)5	60.27	CTGTCAGATTGTTTTGTCCCAAT	CAAACCTCTCCCAAATATCTTCC	181
784	1	p3	(AGC)5	60.92	AGAAGTCTAAAGTGCGAAAGCGT	ATCATGGCAGAAAACACTAAGGA	177
785	1	p3	(AGC)6	59.97	TGCAGGTAAGTGAACTCTGTGAA	ATACGACTAAATGCAACCTCGAA	242
786	1	p3	(AGC)6	59.93	GTCGCACAGGATAGCTAAAAGAA	CAAACCAAACCCAATACTCTCAC	256
787	1	p3	(AGC)6	59.75	CCCTCCTCCTATATACCAATGCT	GGATCCAAAAGGGATCTATCTGA	179
788	1	p3	(AGC)6	59.65	TGTGGGGAGTATAGACTGGAGAG	TAAGGTCACAACTTTTCATGCCT	207
789	1	p3	(AGC)6	61.04	CAGCCTTTCTCGAATGATTTCTT	AAACAGAAGGGACCACTGTATGA	257
790	1	p3	(AGC)7	60.25	GTTGGTTATAGCCTTGATGGTCA	CAAACCTTACATCAATCTCCTGG	197
791	1	p3	(AGC)7	59.79	AACCGTAACCCTAGTCATTCCTC	AAATCTGGAAGAACTCTCCAACC	131
792	1	p3	(AGC)9	60.05	AAATCACCGCTAGTTGTTCAAAA	TGTCTGTCTGTCTATCGGCTGTA	227
793	1	p3	(AGG)5	59.86	AAATACACTAGCTGCAACGAAGG	GACTTAGAAAAAGGGGGAGACCT	217
794	1	p3	(AGG)5	60.12	TTGTATATTTTGGCTGGTTGGAC	TATTTGGGTTGAAAGTTGAATGG	207
795	1	p3	(AGG)5	60.01	TTGCTGCTTCTAGCTAGCTTTGT	TATGACAGCATTCCAGAGCAGTA	239
796	1	p3	(AGG)5	59.99	GATGAGGAAATGTCTTCGTTTTG	ATCAGGAAGATGATCAAGCACAT	196
797	1	p3	(AGG)5	60.07	GGATTATTGTTGGGGTTGGTATT	ACCCTAATTACTCCTGATCTCGC	188
798	1	p3	(AGG)5	59.98	CATATCCACTTCCTCCTCCTTCT	CCGAAACTTGGGACTCTATTTCT	238
799	1	p3	(AGG)6	60.71	AGATTCTTGGATCTTGACCAACC	CTTCTGTCAGCAATCTCCCAC	273
800	1	p3	(AGG)6	60.05	GCATTCTTACTGTTGTCAGGACC	CAGAAGAAAAACCAATCCCTACC	251
801	1	p3	(AGG)9	60	AATCCAAAAACCGAAGAAGTCTC	GAAGTGGGTGGAGTCTTACAGTG	175
802	1	p3	(AGT)5	59.66	GGAGTTGGGTTAGTGGTAGGATT	TTTTACGCAATTAACGTCGAACT	203
803	1	p3	(AGT)5	60.02	TTGAGGTCAAACTCAAACCCTAA	ACTACGAAGGCACTATCAACCAC	124
804	1	p3	(AGT)5	59.96	TTAACAGGTGCAGAGGTAGAAGC	CTACAAGCCACTTGTGTCGATAG	195
805	1	p3	(AGT)5	59.91	TCTTCTTCAAACTTCCGTTTCAG	CAAGAGACGGAGGAGGATCTAAG	164
806	1	p3	(AGT)6	60.1	TCATTTGGGGTTTTCATAGTTTG	CGCAGTTATATCTTCGAGTGCTT	229
807	1	p3	(AGT)6	60.14	GTATGCAAGATCTCCGATGCTAC	CTTGATCGACTTTCCTTTCTTCA	155
808	1	p3	(AGT)8	60.01	TTAGCCTTTCTGGTGGAAATACA	AGACTTATAAAGGAGTGGACGGC	201
809	1	p3	(AGT)8	60	GACGGCTTCTCCCTCTATACATT	ATTATCAAAATGTTACGAGCCCA	286
810	1	p3	(ATA)5	60.05	CACTTCGATTTGACATTCGTGTA	ACGAGGTATTTTATTGGGCTTGT	249
811	1	p3	(ATA)5	59.07	TGAGTTAGTGCTCAAACCAGAAA	GTTTCAGAGGACATGGAAACAAC	177
812	1	p3	(ATA)5	59.86	ATTAACCGACGATCTGATTTTGA	TGGTCGGCTTAATTTTGTATGTT	272
813	1	p3	(ATA)5	59.88	GAAGAAAGGTCTCTCAGGGTCTC	AAAAAGTATACAACTGGGACCGC	145
814	1	p3	(ATA)5	55.59	TGTCAAAATTATCAATTTCTGTAAGT	GGGTGGGGTGTAATATGAAAGTT	216
815	1	p3	(ATA)5	59.99	AATGAACCTCATGGAACTCTTGA	TTTCTTCCCTTTTGTGGTCTATG	192
816	1	p3	(ATA)5	59.8	CCCCTACGTACGTCAATATCAAG	AAAAGCAAGAATTTTTGGAGACC	236
817	1	p3	(ATA)5	59.82	CTGTTTTGAGCTCTCTTCTCCAG	TTCCACTTTCTTACTGAACTGGC	207
818	1	p3	(ATA)5	60.02	TCCCTAAAAACGACAAAGTCAAA	GTTGAGAAGCGGTTTGATGAG	190
819	2	p3	(ATA)5	59.86	CCATAAAAAGTGGCATTCATCTC	GTTTTGTTGCCATGTTGGTATTT	214
820	1	p3	(ATA)5	60.07	GAAATGGACGGAAATTTGTGATA	GAATCGTTCAGTTGAGGAGACAC	289
821	1	p3	(ATA)6	59.77	TGTGTAATCAATTAGTGCATGGG	TTGTCAAAAAGCATAGTGTGAGT	146
822	1	p3	(ATA)6	60.06	AAAAATCGACAGACAACAAGCAT	CCGTCCAAAATTGTCTAATGAAA	188
823	1	p3	(ATA)6	59.97	TTGAAGGAAACAAAAGAAATGGA	GGTTTTGGTAATTCGATTCAGTG	236
824	2	p3	(ATA)6	60.5	GCAGTATTGAATGGTCAAGCCTA	AAGGAAATCAAACAAGTCATCCA	266
825	1	p3	(ATA)6	60.14	AAAAAGCAGACATCATCCGTCTA	TCAATTTCGTTTTCATGATGACTT	236
826	1	p3	(ATA)6	60.21	TTTATATCTCCTTGTCTCCCGGT	AATGGGTGCACATTAGAAAAGAG	285
827	1	p3	(ATA)6	60.36	TTAACATGAGCTTCAATTCCACC	ATTCTGGACACTCAATTGCCTT	128
828	1	p3	(ATA)6	60.08	CCCAAATAAATTAAGGGAACTCG	GCATACGCATACCCATCTATCTC	259
829	1	p3	(ATA)6	55.74	TCTTATTTTAATCTGTTATCACTCACA	TTTCGTGTGGCTTATTTTTCTGT	186
830	1	p3	(ATA)7	60.01	GCATTATTTATTTGTCGCCTCTG	AGTAAGAAGAAAGGTGGGTGAGG	168
831	1	p3	(ATA)7	59.67	TGCAAAAGTGAGCCAAATATACA	TCTCATTTAGAGCCATTTGTCAAT	152
832	1	p3	(ATA)7	59.52	AACGTGAGATGAGATAGTGACCC	GAAACTCGTCAGAGGTTTCAACA	200
833	1	p3	(ATA)7	59.92	TGTTGTATATATGCAGTGGGCAG	GCTGTTGAGATGAACTACCATCA	202
834	1	p3	(ATA)9	60.1	TTCAATTGGATGGACAACCTAAC	CACACCACATCCCAGTACCTAGT	242
835	1	p3	(ATA)9	60	AAGAAAGGAAGAATGGGAGACAC	AAGGAGAAGAGAGTGTAGGGCAT	236
836	1	p3	(ATC)5	59.96	TCAAATCCCTAAACCTCCTTCTC	GAGTTGTTCATAGCGTAAAACCG	168
837	1	p3	(ATC)5	59.93	TATCAGGCTTCTTACGCTTCAAC	TGATGTTGGGAAGCTACATTCTT	211
838	1	p3	(ATC)5	60.07	TATATTTCTTCCGATTCTTCGCA	ACTAGCAAGCAGAAGCAACAACT	119
839	1	p3	(ATC)5	60.23	CCTACATGCAACACACATACCAC	TATGTTTTCAGTCATGGCAGATG	128
840	1	p3	(ATC)5	59.88	ACTGTAAAAGCAAAGCAAACTGG	CCCTGTGACACTCCTAACTCTTG	191
841	1	p3	(ATC)5	59.94	GGGAGTAGGACAACGGTAGAACT	CGCTTCCTATTGTCACTCTCTGT	126
842	1	p3	(ATC)5	59.97	GGGCATCTATTTATCTTCAGGCT	AGATTCAGAGTCCACCATTTTGA	145
843	1	p3	(ATC)5	60.03	GAGTGTCCCTTGAACTCATGAAC	TCTTGATGGGAAATACTTGGCTA	195
844	1	p3	(ATC)5	59.87	TGTAGATCATCGCATATCACCAC	ATGATAGCAAGGCTGCTACTGTC	213
845	1	p3	(ATC)5	60.21	TATAGATGAGGTGAGGATGTGGG	GTTTTATCCCCGGAAGATATTTG	190
846	1	p3	(ATC)5	59.86	ACCGCACAAAGTAGATGAGTAGC	AGTTCCTTCTTCTACCCAAATGC	234
847	1	p3	(ATC)5	60.24	TGAAGACAGAAATAAGAGGCCAA	TTCAAGAACAGAGCTTTAGCAGC	203
848	1	p3	(ATC)5	60.35	TTGATTCAGACAAGATCCAAACC	TTGACGTTGCTCGATTTTAATTT	259
849	1	p3	(ATC)5	59.91	TCCCTTCATTAACACTGACACCT	AAAGGGTGGTTATGATGACATTG	261
850	1	p3	(ATC)5	59.85	CTTCCGGGTACAACAACAACTAC	CCAGATAGCCTTTCAAGATGATG	266
851	1	p3	(ATC)5	57.23	TGTTCTAATCACCATCATCTTCA	AGATGTTCAAAATTCCCTCCATT	147
852	1	p3	(ATC)5	60.24	CAATCCTGATCTTCACCATTGTT	ATGAATTGGAGGAGGAAGATGAT	130
853	1	p3	(ATC)5	60.08	CTGAATCCTGATCTTCCAGATTG	TGGTCCAAAACCTGAGATACAGT	197
854	1	p3	(ATC)5	60.16	GGTTCGTTTTCTCCACTCTTTCT	AATTCCAACGTGAGAGAATGAAA	147
855	1	p3	(ATC)6	60.08	TTACAAGAAGCAGCTTAGGTTCG	TCAGGATTTATGACACTGAACCA	242
856	1	p3	(ATC)6	59.9	AAAGTCGTATCGTTTCCTTTTCC	AGTTGTTCGACACTGTTGATGTG	193
857	1	p3	(ATC)6	59.89	TAAGCTTTACATTGGTGGGAAAA	CGAGCTACGGAGAATAAAGTCAA	136
858	1	p3	(ATC)6	60.01	TTATGCTTTTTCCTCTACCACCA	TGATTTGGGTAAGAAGTGAAGGA	135
859	1	p3	(ATC)6	59.95	TCTTCCTCATCAACATCCAAGAT	ATTGTTGAAGAATGGGATCAAGA	255
860	1	p3	(ATC)6	60.02	GAAACAAGCATACCGAGTGAATC	CGACCATTTCCATGTGTTTGTAT	215
861	2	p3	(ATC)6	60.02	GGCGTTACTTTTCCATTTCTTCT	AATCTCCGCTCTCTCTCTCTCTC	211
862	1	p3	(ATC)6	59.79	AGTGGTGGAAAAGGTTGATGTAA	GGGAGTGGAGTAAGGCTAAAGAA	152
863	1	p3	(ATC)7	59.91	CTCCGTAACCGTTTCCTAATCTT	GTTGTTTTTGTTACCAGGAGACG	173
864	1	p3	(ATC)7	60.14	GGGAGACTCATCCAAGCTACTTT	GAGTTCGTCTTTTTCACCTTTGA	160
865	1	p3	(ATC)8	59.99	TCTCCTCTTGTTGGTCCAATTTA	AACCAACACATACTCATTCCCAC	253
866	1	p3	(ATC)8	59.72	TTTGCTTTCGGGTAAGTTGTAAG	CCAGCACCTAAAGTTCAAGAAGA	202
867	1	p3	(ATG)5	60.07	TGAATGCAGAAACAGTAGAAGCA	ACGACACGAAGAACTCCAGATTA	246
868	1	p3	(ATG)5	60.56	ATTCCAATGCTTGGTAATGATGA	TATGATCCCTGAAATGAAGCCTA	199
869	1	p3	(ATG)5	59.91	CGTTGTCGGAATAGTTTCCTATG	CAGTTTGACATTTCCTTTCTGACTT	291
870	1	p3	(ATG)5	58.99	TCCCTAAACTACCCCTAAAGGTC	ATGCAGCTGAATTATCACATCAA	206
871	1	p3	(ATG)5	59.9	TCCCTGCTATCTTCTTGTCTTTG	GTTCACATCGTTGTGTTGTTCAT	186
872	1	p3	(ATG)5	59.94	GAATAATAAATGCCCCAAAAAGG	CGTGTGCTTTTTCCACTAGTTTC	234
873	1	p3	(ATG)5	60.2	TCCTTCTCCCATGTATGTGAATC	TGAATCTAGTTTATCGAGCCGAG	257
874	1	p3	(ATG)5	59.82	AGGAGACTTCATTAGGTGCAGTG	GTCTTGTGCATAAATTCCACCTC	167
875	1	p3	(ATG)5	60.18	AGGAACTTTGCAGGATGTACTCA	CAGCATTTCAATGGAAGAAAAGT	125
876	1	p3	(ATG)6	59.96	AGCAGTGGATAGTGCTTTCAGTC	CTTTGTGGTTTGAATTGAATGGT	158
877	1	p3	(ATG)6	59.89	AACAGGAGATTCAAAAGGGTAGG	AACTGCTAGCTTGTCTCCTTCCT	133
878	1	p3	(ATG)6	60.11	GCTGGAAGACGATGATGATTTAG	GCACCGTAACAATTCTGCTTATG	144
879	1	p3	(ATG)6	60.63	TGGAAAGACTCTGATTTTGTTCG	TGGTAAAGCTTATCTCTTCAAGTCAA	279
880	1	p3	(ATG)6	60.19	ACCAAAAAGAAAACACAAGAGCA	TCGAGGGATTAGTTACGAGAAGA	261
881	1	p3	(ATG)7	60.24	ATCATTGGACAAGAATTGTGGAG	CAATCTCAAATCTTGTTGACCGT	272
882	1	p3	(ATG)8	59.93	TTCGAATAACTCTACGAGCTTGG	GGATTTACAGATGAACAACAGGC	224
883	1	p3	(ATT)5	59.78	CTGTGAGTAATAAATGGGGTTCG	gCCTCCTCTGTAGATACTGTTGG	244
884	1	p3	(ATT)5	60.25	CAAGCCATCTCTATGGCTCTATG	AATAATTGGGAAAAGGGTCAAAA	217
885	1	p3	(ATT)5	59.95	GGTACTACTTTGGAAGGTGGCTT	GGAACCATAACAAAAACTGCAAG	231
886	1	p3	(ATT)5	60.72	CTGAGCAAGCAATATAGCCAAAA	AACTGTAGGGGACTTTCACCAAT	125
887	1	p3	(ATT)5	58.98	TGGTTCTCTACTCTACTCATTGGC	CCAATGCTGATATCCAAAAGAAT	227
888	1	p3	(ATT)5	60.16	TTGAAAGTGACAATCAGCCTTTT	TGTCAACTAAAATGTCGCATCAC	238
889	1	p3	(ATT)5	60.04	CATGCATGTTGCGAATAACTAAA	TTCATTTCGTAATTTCAGATCGAG	223
890	1	p3	(ATT)5	59.99	ATCTTTCAAATCTTCCAACGTCA	ATTGTTGTCAGTCCCTTCTGAAA	279
891	1	p3	(ATT)5	60.91	ACGAGAGGCCGAAGACTCTAGTA	CTTCCAGTTGCTGCTGTTTACTT	208
892	1	p3	(ATT)5	59.81	TGTAGTATGACTTGTTTCCCCGT	GTAAATCCTCCAAAGAAATGCCT	268
893	1	p3	(ATT)5	59.93	ACGATACCAAGTACGCTAATCCA	ATCAGGCTTGATTTGTTCGTTAG	106
894	1	p3	(ATT)5	60.06	CTTCGTCTGCAGCTTTCTATGAT	AACTACAGCCCACTTATCTGCAA	177
895	1	p3	(ATT)5	60.08	TAATTTGTTACCTTCCCTCCGAT	CCTCTTCTACGTTACATTGTGGC	158
896	1	p3	(ATT)5	60.12	GCTCCGTATCAACTCATCTCATC	CGCAATATGACAAATAAGTTCCA	168
897	1	p3	(ATT)5	60.12	AATAGAATTGAAGGGACAACGGT	CACCGCAAATGACTAAACACTAA	204
898	1	p3	(ATT)5	59.91	TTAAGTTCCAGCGAGAGATCAAC	AACAACAAGAGGAAACTGTCGAG	251
899	1	p3	(ATT)5	60.81	CGAAAGGACAAGAAAACGAAAAT	TGTATGAGGAACAGAGAGATGGC	228
900	1	p3	(ATT)5	60.06	TGTAGGTTTGGTAGGGCTCAGTA	ATATGGGGGATGGAACTAAAAGA	197
901	1	p3	(ATT)5	59.98	ATATTATTGGTGGATTGGCTGTG	AACCTCTAACTCCTCTTTCACGA	145
902	1	p3	(ATT)6	59.98	AGAGTGCTCTAACATAACTGCGG	TGGAATAAGAAAAAGGAGAAGCC	195
903	1	p3	(ATT)6	59.44	TGTCAACATCACAAGAGTGAAGAG	CATACTGCAGCGAGTGAGTGATA	190
904	1	p3	(ATT)6	60.28	CAGCTAAGCATGGACTAATTTGC	TAAAACACCTTTGATGTCGCTTT	217
905	1	p3	(ATT)6	59.45	GGGCAATGGAGTACAAACTAAAA	TGGGTATCGAAGTCAAAAAGAAA	146
906	1	p3	(ATT)6	59.84	AGCAAGTGTGTCATAAAAGGAGC	AAAAGTAGCCTTCCTCTTCCAAA	244
907	1	p3	(ATT)6	58.82	TAATATTGCACGTACATGGGTTC	ATAAAACCGAAAAATGCAAAACA	186
908	1	p3	(ATT)6	60.7	TACAAACTGAGACAGCCTAACCG	GCCCATGAACACATCTTCTTATC	175
909	1	p3	(ATT)6	60.05	AGCGTTTGACCAAAGATTGTAAA	AGCAAAATGGATAGCCTGTCTTT	159
910	1	p3	(ATT)7	59.63	CACGTACGTAAATAACAGCATCG	TGAATTGATCACTAAAACCACTACG	190
911	1	p3	(ATT)7	59.94	TGCTAAATGCAGAACAAGAACAA	TGCTCATCTGAATACAATCGTCA	278
912	1	p3	(ATT)7	59.89	TCTTCAACGAACCTACCCAAATA	TTAGGGTTTCATCCTCTTTGTGA	233
913	1	p3	(ATT)7	60.17	GAGTGATGGGTATGTGTGGAGTT	CCACTAGGACGACCAACAATTAC	163
914	1	p3	(ATT)7	60.16	ACATCAAAATAACACCCAACAGC	AGCAACTGCCTCTCTTTCAGTTT	160
915	1	p3	(ATT)7	60.33	CGAAGCTGTGCATGATAACTACA	TTTTCTTCCAATCTAACGATCCA	159
916	1	p3	(ATT)7	60.13	ATAGATTGCATGAGAAGGCGTAA	CCCACCACAAATGACTAAACACT	200
917	1	p3	(ATT)9	60.05	ACCACTTGAAACAATCATGCTCT	AAATTAATGACCTGCAATTGACC	278
918	1	p3	(CAA)5	59.99	ACCTTGTCATTCTCATCTTTCCA	AGCAAATGCAGTTAGGGACTACA	226
919	1	p3	(CAA)5	60.5	GTCTTCTCCCTTTTCTGGTAACG	AGGATATGGCTATGAGAACGGAT	213
920	1	p3	(CAA)5	59.51	ATTTCAGAAGTCACAAATGAGGG	TCTACATGTCCAAGTGTGCAATC	212
921	1	p3	(CAA)5	60.07	TACATTGCACGTTAGTTTCATCG	TAGGGTGGTGGAATGAAGTAGAA	184
922	1	p3	(CAA)5	58.98	AATCTGGTTTGGATGTCATCTCT	CTGTTGTGTAGTCGTTTTGCTTG	230
923	1	p3	(CAA)5	59.63	ATTGTCTGAGAGATTGGGTGAAG	GCTTACTGATCGTGAGCCTATTG	187
924	1	p3	(CAA)5	60.71	CTCTTGTAGAAAAGTCGCTGCTG	GATGAGGATTTGAAGTCTGTTGG	162
925	1	p3	(CAA)5	60.07	GTATTCGGTCTTGCAGGTTGTAG	CGTGTACGTTAATCTTTTCCTGG	205
926	1	p3	(CAA)5	60.45	AAGCAGAGGCAGCGACAG	GCTCGTACAGAGGATGAGACAGT	188
927	1	p3	(CAA)5	59.67	TAAAGAATTTTTGGAACTCGACG	ATAATAAAGGCACATTCCGTCCT	186
928	1	p3	(CAA)5	59.59	ATGTTACAAAACGGTCAAAGCTC	CAACCGTTTGGTGTAACAACTTT	210
929	1	p3	(CAA)5	59.98	CGTGCACATGATTTACACAAGTT	GACTCGTCAGACTAGGACATGCT	227
930	1	p3	(CAA)6	59.95	CCATTCATCCTTCTTCTGTCATC	TGACTGAGACCATTGGAGGTAGT	140
931	1	p3	(CAA)6	58.97	CCCCTATAAACTTCAAACATTCG	ACATTTCATTCTCCACTCTCCAA	136
932	1	p3	(CAA)6	59.87	ATTGTTTCACCTTCTTCCTTTCC	AGTGATGAACATTCGGACTGACT	201
933	1	p3	(CAA)6	60.08	TTCTCCGTAGATTTCAGATTCCA	TTGGACACAAGCATCAGAATATG	265
934	1	p3	(CAA)6	59.55	GCAAATAATAGGCTAGACCCACA	AAGCTCTATTGCGTACCAGTGAT	140
935	1	p3	(CAA)6	59.94	AACGACACAGCATCTCTTTTCTC	GTGATGATGATGAAGCAGAAGTG	217
936	1	p3	(CAA)7	60.07	TCATTCCGATATTGACAAAAACC	ATGTTGATGTTCTGTTGTTGCTG	236
937	1	p3	(CAA)7	59.34	AATTAATAAGACGACAACACCCG	AGAATCAGAGGTCACTGCATAGC	270
938	1	p3	(CAA)7	60.01	CCGATGGGTAATTACTACAACCA	GTTGAATTGCTGCTGTAGAAACC	192
939	1	p3	(CAC)5	59.95	ATCTCTGTCCTCATCAAATTCCA	AGCTTTCGTGTTCTTGTTCTGAG	206
940	1	p3	(CAC)5	59.89	GACAGTTTAATGATTCTGGGTGC	ATGATATTCAACAGAGAGCTGGC	200
941	1	p3	(CAC)5	60.13	ATCTGTACGGAGGATAGAGGAGC	AAATAAGGGAACTCCAGCATAGG	146
942	1	p3	(CAC)5	61.54	CATTCATCATTTGTGACTGGACC	cGAGGTTTCTAGGGTTTCTGATT	247
943	1	p3	(CAC)5	59.95	CTTATGCACTCGGGAGCTAAGTA	TATAATGTTGGATTCGGGCTACA	147
944	1	p3	(CAC)6	60.14	ACCTCAAAAGGCTCGATCTTTAC	GGAGGTGAAGTTGAAAGGGTT	146
945	1	p3	(CAC)6	60.22	AAAATTCCATCGACCAACTCTTT	ATACAGTGGTCATCCTTGGTTTG	183
946	1	p3	(CAC)7	59.96	ACTCACATAGCAGAGGAGACGAC	TGTTTTTGTTCTTGGGTTTCTGT	163
947	1	p3	(CAG)5	60.01	CTAGCTAGCTTACGTGGCATTGT	TGTGACTTGGTGAAGACTGAAGA	148
948	1	p3	(CAG)5	59.94	CGTTTGAAGATCTGAAGCAAGTT	TGCTGATGATCTTCTTTACCGTT	174
949	1	p3	(CAG)5	59.26	GTGGGGAATAATCAGAACCAGTA	CCAAAACCAAAAATTCAAAACCT	204
950	1	p3	(CAG)5	59.91	GTTACAATACGCAAAGGAGATGG	GGTTGATGTGGACAATGTTAGGT	218
951	1	p3	(CAG)5	60.01	CAGCAATCAAATATGACTCACCA	GTTGTACTTGTACCAGATGCGG	212
952	1	p3	(CAG)5	59.86	CTTCTTCCATGACACAAAAATCC	TGATGAATCACAGTCCTTCTAGC	177
953	1	p3	(CAG)5	59.57	ATGGAAGCAGACGGTTATAGTTG	CCAAAGCAAGTTTGAGTAGCAAT	233
954	1	p3	(CAG)5	60	GTCGAACATATATGCGAAGGAAG	GTCTTAAACTCACTTCCAACCCC	213
955	1	p3	(CAG)6	60.12	ATTTCAAGTCGAATGAGAACGAA	AACCCGATTTATAGACTGCGAAT	214
956	1	p3	(CAG)6	59.3	CTACGTGGATCAGCTATTCTTCC	TTTCATTTCATCATCATTTGCAG	191
957	1	p3	(CAG)6	60.07	CTTCATCTGCGTTCTCTCTGTTT	ATTCAGCATAAACCCTCTCCAAT	234
958	1	p3	(CAG)6	60.28	TTGTTAGGTTAATGGACAGACCG	GGAAACTGTTGCATAGAAGGATG	196
959	1	p3	(CAG)7	59.89	CTAACCGAAAAAGAAACCTGGAT	GATGCTTTTTAACTCTCTTGGCA	189
960	1	p3	(CAT)5	60.01	CGTCCTTTTGAATTTAATGCTTG	AGTGATGAAATCTCACAGGGTGT	176
961	1	p3	(CAT)5	60.04	GACTATGTTAAATTGCTTTGCGG	ATCAAGCACATTTGGTTCAACTT	285
962	1	p3	(CAT)5	59.84	GAAATTTGAATGACTGGAAATGC	GATTACTATTATGCGTTGCTGGC	237
963	1	p3	(CAT)5	60.05	TTTCGTTGTCATCACATACTTGC	CGGTTAGTTATCCTTTGCTTGTG	134
964	1	p3	(CAT)5	59.87	TCCTCGTCTTATTCTTCTGCATC	GTGACGACTCACTACATTCCTCC	223
965	1	p3	(CAT)5	60.07	TTTCGTACATGAATTTGATTCCC	ATAACCCAGCTCAGAAATTCCAT	267
966	1	p3	(CAT)5	60.01	CGTCCTTTTGAATTTAATGCTTG	AGTGATGAAATCTCACAGGGTGT	176
967	1	p3	(CAT)5	59.67	AAGAAGCAGAAACTCGAAGATGA	CCCTCGAAACTTTCTCTCTTTGT	182
968	1	p3	(CAT)5	59.67	ATTTGGTTTGTGAACCAGTGAAT	AAAATTCACAATCAAGACCCGTA	239
969	1	p3	(CAT)5	59.72	CTGACCTCGTTAATTTTTGCTGT	AAGGTTTTCTCATGCAACTTCTG	242
970	1	p3	(CAT)5	60.79	AGAAATACCGCCACCAAGTGT	TAAACCCTCGAAGCTTTCTCTCT	119
971	1	p3	(CAT)5	59.88	CAATAATATCCTCGTTGCTGGTC	CTTGTGGGATAAACTTAGGCAAA	265
972	1	p3	(CAT)5	59.89	TTTCGACTACCTTGATAAACCCA	CTAGTCCTCCTTAAGGTTAGCGG	200
973	1	p3	(CAT)5	59.9	ACAGGTGTACGGTTCATCAGG	GAATTTAAAAACAAAAGTGCCCC	180
974	1	p3	(CAT)5	58.85	ATAGTCCATGCATGATTGTTCAC	CTATTTACGGATGCATTTGAAGC	206
975	2	p3	(CAT)6	60.02	TCCAAAATCCAATTCAATCAATC	GGGTGGTTGATCAAGGTTAAGAT	191
976	1	p3	(CAT)6	59.79	ATGATCAACGTACAAAAATGGCT	CATGCATGATCAATTGTCAAAAC	262
977	1	p3	(CAT)7	59.93	AACACATTTCAAGCCACAAAGAT	CAAGGATGCAAATTTCCTAAGTG	275
978	1	p3	(CAT)7	59.82	CCTCACTGATTTAGTGCTGGTCT	TAACCCAGGTTGTCTGTGTAAGG	232
979	1	p3	(CAT)7	60.07	TTCGCTTATCCAAGTTTACGTGT	GCTGCCATGGGATGAAGAC	156
980	1	p3	(CAT)8	60.29	GCATTCCAACGTTTCATACAACT	GTTCTTCTTGAATATGTGTGCCC	173
981	1	p3	(CCA)5	59.96	AAATTCTTCATGACTCCCTCCTC	GAGAATGAGGGAGTTGAATCGTC	207
982	1	p3	(CCA)5	60.75	AGCTTTCATGAACTCCGATCTCT	GTAGAGTCTCCTGGTTGAGGGAC	191
983	1	p3	(CCA)5	59.84	ATTCTTCCCAATTCTTCCAACTC	GAGTCAGCTGGAACACCCTG	246
984	1	p3	(CCA)5	60.03	CTTTATGGCACCTTCGTTATCAG	ATTATGGCGATGACAATAGGAGA	237
985	1	p3	(CCA)5	59.78	CAAACCTCAGATAGCTTCCAAAA	ATTTTAACCCATCACACCAACAA	141
986	1	p3	(CCA)5	61.3	ACCCTGAGTTCCCATCATCAG	GATAACAACGATCGACAGGATTC	286
987	1	p3	(CCA)5	60.23	TGTCTCTTTCTTCAGGATTTGGA	TGTATATGGTGTTATGGGGGAAG	205
988	1	p3	(CCA)5	59.82	AAATCTGCTCAACAACGAAGAAC	GAAGACGGAGCCTAGAGTGAATC	205
989	1	p3	(CCA)6	60.01	CTAAATTCAAGGTCTCGGGTCTT	GAACCAACACGATAATGATCTCC	231
990	1	p3	(CCA)6	59.87	CGCAATTACTAAACGCAAGAACT	CTCTTCCCTTCTTCTTCGTCTTC	218
991	1	p3	(CCA)7	60.09	CTAGAGTTGCAGAGGATGCAGTT	CTATCATCATCATTGGGAGAAGC	182
992	1	p3	(CCA)7	59.68	CATGCAACACTGATACAGGACTC	ATGATAGAGGCGAGGAATTGAAG	135
993	1	p3	(CCA)8	60.23	TCTCATCTCCGACCATTAAGCTA	TTCATTCATGTATTATATCACCCG	148
994	2	p3	(CCA)9	60.02	AAGAGGCAAGTTTTCATAGGGAC	CAGCATAATGACCCACTGAGATT	290
995	1	p3	(CCG)5	59.93	AATCCTTCATCTTCCTCATCCTC	GATGCGTTGGAGAGTGATTTTT	124
996	1	p3	(CCG)5	60.54	CTTCATTGTTCCCTCCAATTTTT	CGGATTTATGAGAACCACTACGA	192
997	1	p3	(CCG)5	60.03	TGACTGCCTGATCTAGTCCTCTC	TCCTCGGATTCTTCTCCATCTAC	135
998	1	p3	(CCG)5	60.28	ATATCAGCGTCCAACTCTCTCAA	GGCTGAGGGTTTCAATTAATCTT	241
999	1	p3	(CCG)5	60.16	CCTTCTTCTGTTCTCATCACCAC	ACGACATAAGCTGGTAGGGAGAT	136
1000	1	p3	(CCG)5	60.02	TACTTTTTCCAGGAGTCCAAACA	GATCCAGTTGAGAGGGTAGATGA	203
1001	1	p3	(CCG)5	59.91	CAAACTCTCCAACCTCTTCTCAA	AAATGGGGGATTGTGTGTAAGAT	207
1002	1	p3	(CCT)5	60.18	AGACTGATCGTAGTCCTTCCACA	AGCAAGGAAGCAAGGATAATAGG	179
1003	1	p3	(CCT)5	60.21	GGAGCTCATTCCCTTACTTCG	ACTCGATCTCGGAGACTTTCATT	180
1004	1	p3	(CCT)5	59.99	TTTCAGATCCACTGTTCCATCTT	CACCTTTTGGTTTCAAACTATCG	133
1005	2	p3	(CCT)5	59.89	ATTTTCTAACTTCGGAGACCCAC	ATTTTGGTATGATGGTGGTAAGC	231
1006	1	p3	(CCT)5	60.09	CAGACAATCTCCTCATCATCTCC	AATTCTCTCCTTACCACTACCGC	264
1007	1	p3	(CCT)5	59.45	GCAAACCGACATCCTGTACTTAT	CTGACATGGCTGTGTTCTTTCTT	197
1008	1	p3	(CCT)5	60.24	TGTTATTATCACCGTTTTCTCCG	GTTTTGGTTCTTCACTTGCATCT	203
1009	1	p3	(CCT)5	59.62	GCAATTCTGATTTGGAGAAGGTA	TATAGCCCAGAATCAACCAAAAA	167
1010	1	p3	(CCT)5	60.04	GTCAACTTTGAACAGCCAAAATC	GTACAACTTTTTGACTGGGGATG	203
1011	1	p3	(CCT)6	59.98	GATGGCTATGAACCAAAGATCAG	GATGAAGGCGTAAAAGGAAGAAT	194
1012	1	p3	(CCT)6	59.94	TCTACTTGAGGAGTTCGTTCGTC	TTTCATTTCCTCATCCTCACAAT	196
1013	1	p3	(CCT)6	59.32	CATGTCGTACGTCTTACTGAGGA	TTCCTCTTGATTCTCTGATCGAA	226
1014	1	p3	(CCT)7	59.98	GAGAGGCCTGAAAGGATAAATGT	AAAAAGAAATTGGAGTTGGGAAG	186
1015	2	p3	(CCT)7	59.7	TATAATTAATCTCCCCTCCTCCG	AGATGAACCGCCTAATTAAAAGC	207
1016	2	p3	(CCT)7	59.89	AGAGAGAACTGGACCTACGCC	TAATTACGAGTGCTCGATTTCGT	161
1017	1	p3	(CCT)8	59.98	CCGTAATTCATGTCCATACGATT	ACTTCAAAACAACATTCCAGAGC	159
1018	1	p3	(CGA)5	60.04	AATGCTAATGCGACAGAAATTGT	TCTCTCTCTCCTCCATTTCCAAC	178
1019	1	p3	(CGA)5	59.92	AAACGGTCAGAATTGTCAACCTA	TGTCAGAATAATCACCAAAAGCA	178
1020	1	p3	(CGA)5	59.93	ATTGAAGCTCTCAGGCAAGTATG	CCTGGTAATTCTTACCCGACTTC	199
1021	1	p3	(CGA)8	59.8	ATAATTCTGCTCTTCACCAGTCG	CTCTGTAAAACAAAGGACGTTGG	161
1022	1	p3	(CGC)5	60.48	CTCGTAGTAGGTCACGTGGTGAT	CTCCTCCTCTGGATCTGAATCTC	137
1023	1	p3	(CGC)5	60.26	GAAACATCGTCGACTTCCTCTC	GACATGATTCCTCTGCTTCTGAG	169
1024	1	p3	(CGC)6	59.94	CTAACTTAATGGCCAACAACCAG	GGATTGGGCTGAGAGATGTTT	172
1025	1	p3	(CGC)6	59.91	CGTTTGATCCTGTTAGGAATACG	TCAGCTCTCTCATCTTCTCCATC	223
1026	1	p3	(CGG)5	60.05	ACTTCGCCTAACACAAAATTTCA	GACCGTCCGTTTTGTTTTACTTA	217
1027	1	p3	(CGG)5	60.36	TCATGTATATAAACGGCTCTGCC	GCGGAGAAGAAGCTCAGAGA	205
1028	1	p3	(CGG)5	60.15	AGTCATGGCTGACATCCGTAG	AAGAACTTGTCCACCATATCCAG	247
1029	1	p3	(CGG)5	60.09	ATTAATTCCACGCCTTTCAATTT	ATCCTCCTTCTCCGAAGGTCT	157
1030	1	p3	(CGG)5	60.23	ATGGTCAAGAGATTGGAGGTTTT	TATAATAAGTGGGGTCTCCCTGC	157
1031	1	p3	(CGT)5	60.02	GAAATGTCTAACGGACTTCATGC	GCGAAGAATACCAAACAAAACTG	175
1032	1	p3	(CTA)5	60.11	GAAGAGCTGGTTAGGGAGATCAT	CAGCTGTCCCTTAGAAACGTAGA	192
1033	1	p3	(CTA)5	60.01	AGATTAACTTGAGGTTGCCATCA	ATCAATGCAAGGACTGTAGAGGA	202
1034	1	p3	(CTC)5	60.19	TCGATTTCTTTTTCTCAATCGAA	CGTTTCTTCTCTGTTTCCGACTA	215
1035	1	p3	(CTC)5	60.17	GTCTCATCTCTTCACTCCACACC	GTCACCTTTTGATCCAGATACCA	173
1036	1	p3	(CTC)5	60.03	AAAAAGAAGGAAAGAACAAACCG	AATAACCATAACCCTCAGCAACC	241
1037	1	p3	(CTC)5	60.26	CTCATTCCTTCATTGAGTTGAGC	ACTGAGAATCGGGTGTAGTCGTA	236
1038	1	p3	(CTC)5	59.49	TCGATCAAAAATTAAAGGAATCG	ACCTCGTTTAGTCGTGCAAAATA	134
1039	1	p3	(CTC)5	59.92	GAGGATTTGTTTACAGTCAACGG	GAATCTTTATTGCTCGATGATGG	194
1040	1	p3	(CTC)5	60.3	CGTACATATGCTTCTTAGCTCCG	CTCTCTGGAACCCGAACTTATG	193
1041	1	p3	(CTC)5	60.03	CAAAACAATTCAGTCACTCCTCC	TAATATTTGATGTTTGGCAAGGG	225
1042	1	p3	(CTC)5	60.03	TGACTGACTAACGCTGTGACTGT	CTGAACTTGTAAGGCCATCATTC	216
1043	1	p3	(CTC)5	60.1	CCGTCATTCTCTTCTCCCTATCT	CATTGCTTGACGGAGAACTTG	190
1044	1	p3	(CTC)6	59.52	CATCTCTTCTCTATATGGCGCTC	CATTTACGAAGTCGAGTAGTGGG	192
1045	1	p3	(CTC)6	60.12	ACAAAGAGAGACGATCCAAATGA	ACTTACAAATTTATCAGCTGCGG	243
1046	1	p3	(CTC)6	60.01	AATTCTATGGGCTACCTTTCAGC	TCATCGGTTAATTCTTCAAAAGC	216
1047	1	p3	(CTC)6	60.22	GATGATGGGACATTGTATGCAG	CTTCAGCAACCTACTTGATGGAT	241
1048	1	p3	(CTC)6	60.18	GTGGTCTACTCTCCTCGGTCTTT	ATCTCCAAGGTGGAAGGAGAAG	215
1049	1	p3	(CTC)6	59.94	AATGAAATGAATGAATGGGTTTG	GAGGAAATCGCGATAAAGAAAAT	161
1050	1	p3	(CTC)7	60.51	ATGATCTCTGCTCGCTTCTGAT	CATCATGCTTGGGAGAAGAAGTA	241
1051	1	p3	(CTC)8	60.03	ACTGGAACTGTGATTTTCCTTCA	GCATGATCCTAAAGAACCATTTG	293
1052	1	p3	(CTC)9	59.99	TTAGCTTAGCTGCCAGGTGTAAC	TCACTAAAAAGCAAATTGGGAGA	162
1053	1	p3	(CTG)5	59.2	CAGCTGGAATAATCTGATGATGA	GGAAGGAACCTATCGAAATTCTG	141
1054	1	p3	(CTG)5	60.13	GATCAGAGATCAACCACGAACTC	GTTTTCCTCCTCAACACTACGTC	220
1055	1	p3	(CTG)5	59.83	TGTTGCTGAAGTTGTGACTGAAT	GAACATGTTTGGAAACCCTGATA	183
1056	1	p3	(CTG)5	59.98	TATATTCTAACCATGCACCCACC	TTACGTACCCATAGTACCGGAAG	236
1057	1	p3	(CTG)6	59.62	CGCCATCTCTATTCTTTCCAATA	AAATCCAAATGTAAACGCTCAAA	209
1058	1	p3	(CTG)6	59.95	CAGATGTTGATGTTGTCACCACT	CTAGGAGATGCACCAGTCTGTCT	183
1059	1	p3	(CTG)6	60.01	CTGGACTTCCTTCTTCATACCCT	AACATGTTTGGTAATGCAGTGTG	167
1060	1	p3	(CTG)6	59.78	GGAGAAGAGCCGAAGGTTATTAG	TTGGAGAAGAACCATCTTTCTGA	184
1061	1	p3	(CTG)6	59.98	TCATAACCCACTTGCATATACCC	GGTTATTACCATGGAGTGCAGAG	182
1062	1	p3	(CTG)6	59.91	CCTCCACTCTTCATGTTGTTACC	AACAGTAATAGCAATGCTGCCTC	200
1063	1	p3	(CTG)6	60.68	CGTCGATAACTTGTTAGCAGCAT	GGGTAACAACAGATTCGATTCAA	212
1064	1	p3	(CTG)8	60.1	TTTTGGAGATCTTTGTCCTTGAA	AGAAGGTGGGAACCCACTAAATA	197
1065	1	p3	(CTG)9	59.56	GTTGTACTTGTACCAGATGCGG	CAGCAATCAAATATGACTCACCA	227
1066	1	p3	(CTT)5	59.74	TGCCATTTCCAAATTATATTGCT	GATTCCAGTGCCTAGACTGATGT	155
1067	1	p3	(CTT)5	60.03	GACTAGGTAGGGAGGCTGGTTTA	CTGTAAGCTTTGAAGTTGCAGGT	198
1068	1	p3	(CTT)5	60.05	CATTGTGAGATGCAAAACCTACA	GCAAGTGATAGTGGCAAGAAGTT	169
1069	1	p3	(CTT)5	59.32	GAGAAAAGCTCGTGAGAAAAAGA	AATACTTCCGTGAGAGAGAAGCC	161
1070	2	p3	(CTT)5	60.02	TGAGTGACTTTGATGGTGAATTG	ATAGAACAATGAAAGCCGAACAA	186
1071	1	p3	(CTT)5	60.01	CATGCAGATTGAAGGTCATTACA	TTCTCTTCCTTTTAAGCTTGGCT	106
1072	1	p3	(CTT)5	59.94	AACACCAAACAAAGGACAAGAAA	TATAAAAATTTCGAACCAACCGA	224
1073	1	p3	(CTT)5	59.97	TTTGGAGTCAGTTGTGAGCAGTA	ATTGAACCAGTAGGACTGAGCC	150
1074	1	p3	(CTT)5	59.26	AACTGGATCCAATAAACCAGATG	TAAACTCGAATTGGGAAGCATAA	268
1075	2	p3	(CTT)5	60.03	CTTCAGACCAATTCCACAAGTTC	AAGTACTTGATGCTGGTGATGCT	173
1076	1	p3	(CTT)5	59.98	TTAGGATTCAGCTTTCCACCATA	GATTTGGTGACGACAAAATTAGC	206
1077	1	p3	(CTT)5	60.38	TTCCTCAGGTGAGCTCTGATAAA	GTTTCCAAGTTCCTCAAAATCG	207
1078	1	p3	(CTT)5	59.96	ATCTTCCTTTCTCCATCCTTCAC	CGGTATCAGATAAATCGACCAAG	289
1079	1	p3	(CTT)5	60.07	AACTAGACAATAACGCAGTGGGA	AAAACAGAGCACCGACAATTAGA	263
1080	1	p3	(CTT)5	59.61	AGCTCATCTCTCTATCCCCAAAT	AGCCTTTCACGACAGGTATAACA	203
1081	1	p3	(CTT)5	60.01	GAATCTTACCACGTCAGATCAGG	TTGGATATGGAGGAATTTTGATG	200
1082	1	p3	(CTT)5	60.48	AGCTCCATCTCCAATTCAAAACT	TTTGTATGAGCAGAGGGAGAAAG	150
1083	1	p3	(CTT)5	59.65	TTCCACGTATACATCGACTGAGA	ATAAAACTTGATCGGAGGGCTAA	139
1084	1	p3	(CTT)5	60.19	AGTAGTAGAAGTTGGAGCCCAGG	CTTGTCACCTTCATCACCACTC	223
1085	1	p3	(CTT)5	59.88	CGTAGTAATCAATCCCATGAAGC	GAAGACACTGACTTTTGGAAGGA	217
1086	1	p3	(CTT)5	60.84	TTGATTCAGATTCCGTCTTACCA	AAGCTTGGGAGAAAGTCTGAGAT	103
1087	1	p3	(CTT)5	60.65	TAAAATCCGCCGTTAAACTTTTC	TCGAAGAAGAAAAAGAAGAATCG	236
1088	1	p3	(CTT)5	59.62	AGGAAAAGGTCTCAAGGGATCTA	GATCGTCTTCTCATTTCTCTGGA	171
1089	1	p3	(CTT)5	59.21	TTGTTAGTCTACGAACACATGCC	TAAGATGTTCTCGGGTTTGATGT	210
1090	1	p3	(CTT)6	60.03	GTTAACCAAACGGACATTAACCA	TAAACTCGAATTGGGAAGCATAA	238
1091	1	p3	(CTT)6	60.14	CTTCAAGGATGCTTATGACAAGG	TAGCAGCAATTTCTACCTATGGC	213
1092	1	p3	(CTT)6	60.25	ACTTTCTCGACATCTTCTCCTCC	GTTGCTACTTTCTCCAGTCATGC	233
1093	1	p3	(CTT)6	59.9	CATGTCTTCAAAAAGACAAACCC	CGATACAGCATTCAATTCTCCTC	150
1094	1	p3	(CTT)6	60.65	CCAGAGTCAATTTCCAGTGAAGA	ATCTGAGAACTTACCAGCAGCAG	120
1095	3	p3	(CTT)6	60.02	GAAGAAGCAGAAGGAAGAAGGAC	AAAGCGAAATCGGTTGTATTGTA	270
1096	1	p3	(CTT)6	60.01	CTCTTTTCTGCCCCTGTTAATTT	GAGGAAGAAGGAGAAGGATGGTA	215
1097	1	p3	(CTT)6	59.98	AACGAGATAAAGAATCATTGGCA	CACTTTCTTTCCGATCTCCAGTA	187
1098	1	p3	(CTT)6	59.93	ATCTCACTTCTCTACTCGCCCTT	TTGGAGTAGCAAGAACTCGAATC	248
1099	1	p3	(CTT)7	59.87	TTTGGGACTTATGAACTTGGAAA	TAAAACAAAACAAATTTGGCACC	175
1100	1	p3	(CTT)7	59.96	CCACTTGCTCAAAGCACTTATCT	TTTGTGATTGCGTTTAGTTCTCA	198
1101	1	p3	(CTT)7	60.1	CCCTCTCCTATTTGCTTCTCAAT	AGATGAAATGCAGCTTTTGTGAT	201
1102	1	p3	(CTT)7	60.03	GGTGGGTGGGGATAATAAAATAA	CTACTGGAATCCAACGAGATGAC	209
1103	1	p3	(CTT)7	59.98	TTTGGCGATAGGACTTTTCATTA	GTACCGGGCTTGTAGAGAAGAAT	191
1104	1	p3	(CTT)7	60.16	GTGAAGTCATTTTGCCTTTCTTG	TGCTTGTGTTTGTAAAGTTGGAA	267
1105	1	p3	(CTT)8	59.81	GACACCTACTTCTTGGCTTTTGA	ATGTCCTGTGGCATATCAAGACT	211
1106	1	p3	(CTT)8	60.28	CTCGAAAGACAAAATCTCACCTG	AACAAAGGAACACTTGGAATCAA	154
1107	1	p3	(CTT)8	60.23	CTTTCCTCTCCGCACATATCTC	TATCATCAATTTGGTCGACAATG	146
1108	1	p3	(CTT)8	60.02	ATTACGGTCCCAGAGAAGAACTC	TTAGGATGCTGTCATGTTGTGAC	268
1109	1	p3	(CTT)9	59.91	TTGTCTTCTTCTACTTCGGATGC	TCATAGAAAGAAACCAAATCGGA	135
1110	1	p3	(CTT)9	59.9	AGAAGATGACGATGAAGACGAAG	GAGCAGTAGGAATCGGAGACTTT	188
1111	1	p3	(CTT)9	60.4	ATATGACCCCATCCATCTTCTTC	TCAAAGATTCAATGGAAAGGAAA	229
1112	1	p3	(GAA)5	60.13	CCTACGCAGCTGCTACTAGACAT	AGAGAAAGAGAGGTGGGAAGCTA	198
1113	1	p3	(GAA)5	59.65	TGAAGGATACAAGACCACAGTGA	AGAAATTTTGGTGTTTGCTTTGA	235
1114	1	p3	(GAA)5	60.32	CAGCCCTAACATCAGAGTCGTAG	AACTGTTGACTTCAACCAATCGT	274
1115	1	p3	(GAA)5	60.1	AGAGCAAGTTGACCAAGACTGAG	CTAAGCAATTGTATGATGCTCCC	243
1116	1	p3	(GAA)5	59.32	GTACTTGTACGGGATCTTGGGTA	CATACCCACAACAAGACCATCAC	259
1117	1	p3	(GAA)5	60.69	AGAAATACAAAAATGGAGGACGC	GCCGAATATTTTGAGGAAAGTCT	147
1118	1	p3	(GAA)5	60.23	ACTTGAAGGATCCTCATTTGGTT	CGATGAGAAATCTCGTGTAGCTT	220
1119	1	p3	(GAA)5	60.43	GCAACAGAAACAGCGAAGATTAG	CAGTTCGTCCATAGATCGCTTT	156
1120	2	p3	(GAA)5	60.06	CCACAGATTATTCAATTTCCCAA	GCTTGTGACGTATTTCCAGTACC	207
1121	1	p3	(GAA)5	59.95	TTCTAAGGGAAGATGATTGGTGA	GTGCAACAATGTCAGAAACGATA	165
1122	1	p3	(GAA)5	60.08	GACTTTAGTTCAACTGGTGACCG	TGTTAATCTGATTCCTCAGCCAT	215
1123	1	p3	(GAA)5	60.16	AACAATGGACTAATGGAGGTGTG	AAATCGAGTCTCTCCACGTCAC	119
1124	2	p3	(GAA)5	60.31	ATGGTGGTTAATGAGGGGATTAG	AGAGTTTAATAATAGCCACGCCC	236
1125	1	p3	(GAA)5	59.94	TCCACCGTAACGAAACTAGTGAT	TTCCGGTACCGATCTACAATATG	183
1126	1	p3	(GAA)5	59.28	CTTGGAATCTCAGTTAATCTGGC	GCTGGAAGCCTTCTATTTCTAGG	201
1127	1	p3	(GAA)5	59.59	CTAGAGATACTTCCGCAAAGACG	ACGATTCCGATCTCTCTCTTCTC	226
1128	2	p3	(GAA)5	59.62	CTTGTCACCTTCATCACCACTC	CGTTGAGTAGAAGAAGTTGGAGC	228
1129	1	p3	(GAA)5	60.03	ATATGTACCTGTGGAGGAGCAGA	TTAATATGGACGTCGACAAGGAT	172
1130	1	p3	(GAA)5	59.98	GGTGATATTTCTTTCAGAGGGCT	AAATATTGTTGTTACGCAGGTGG	285
1131	1	p3	(GAA)5	60.04	TAAAAGAAGCACAGGTTTGGGTA	AATGGTGTCCTTCTCCCTGTTAT	136
1132	1	p3	(GAA)5	60.1	ACAGCAGTTTTCAGCTATCAAGC	GTTCTGCAGAGGATGAAGCAAAT	144
1133	1	p3	(GAA)5	60.16	CTGACTGCTTTTGGAAATTCAAC	TATCGAATTAACCATATGGGCCG	168
1134	1	p3	(GAA)5	59.94	CAAATAGTCGTGGGTAGTTGAGG	TACGTTCTCGCGGTTAGGTATAA	215
1135	1	p3	(GAA)5	59.64	GGAAATAAACAATGAACACCGTC	AATGGACATGGACAGTGAAGAAG	126
1136	1	p3	(GAA)5	59.97	AAAGGAGCTGAGTTTGTGAAGTG	TCCAGTTCTCAATTCCTTGTTTC	162
1137	1	p3	(GAA)5	59.9	CATGTGCAGTACATAATTTCGGA	TGTCGGATTATTTATCGGAGTTG	225
1138	1	p3	(GAA)5	59.86	CAACAATGCTGTTTGTCTGTAGC	AGAAAGATCATGGAGTCCTCGTT	213
1139	1	p3	(GAA)5	60.1	GATCGTTTTGCAATTACCATCAT	ACAAATACGAAACTGTCCCTGAA	179
1140	1	p3	(GAA)5	59.81	ATGTTTTGGCTGAGAAGAAAGTG	TTAAAATAAAACCAGGTGGCAGA	186
1141	1	p3	(GAA)5	60.34	GTAATTTAATTCAACGGGTCGGT	ACTGTAAGAAATCCGAGCTCCTC	147
1142	1	p3	(GAA)5	59.98	AGTCATATGCTTCATTTCCTCCA	CTTTAAAGTATTGGGGACCATCC	193
1143	1	p3	(GAA)5	60.02	CACATTTGGACAAGAGATGTCAA	TCGATGTTATTTTTGTAATGGCA	219
1144	1	p3	(GAA)5	60.08	TTACTTGAGTCATGTTGACGGTG	CCCTGATTCTCAGTTATATTGCG	197
1145	1	p3	(GAA)5	59.94	GCTGAAGTGGAAGTTCAGAGGTA	AGATGAATTATGACGCTCCTCCT	259
1146	1	p3	(GAA)5	59.88	TCCTTCTGCATCACCGTATAAAT	GGAAAAAGGAGAAATTTTGTTGG	171
1147	1	p3	(GAA)5	60.8	TTAAGTTTAAGGGATGACTCGGC	CAATAGACTGAAATGGGGCATTA	222
1148	2	p3	(GAA)5	60.1	AAATCCTTGCTTAATTCTCCTCG	CCTTGTTTCTTCTCTTTTCCTCC	174
1149	1	p3	(GAA)5	59.93	GAAGGAGCCTTAGACTTAGTCCG	CTCTTTCTCTATCCCCAGCTGTT	196
1150	1	p3	(GAA)5	59.98	TTCCTTTTTCTTCTTTTGGGTTC	CACAGCAAATCCTATCAATGTCA	143
1151	1	p3	(GAA)5	60.12	GTAGGAGGAGAAAAGGAAGGTGA	CGAGTTGGTGATTTTCTTAGCTG	181
1152	1	p3	(GAA)5	60.18	TTGAAGGTGTTCAAGCTATTCGT	CTCCTTCATCAACTTGAGAGCTG	119
1153	1	p3	(GAA)5	60	GATTGAAACTTGATGCCAAACTC	GTTGCACATCTTAATCGTTGGAT	174
1154	1	p3	(GAA)6	59.95	TTGATCTCCAAGTCTCCCATAAA	TCAAACTCCTCCCAGAATATGAA	148
1155	1	p3	(GAA)6	60.27	TCCCTTCCAACAACTTATCACAC	AGAAACCTTCCACTTCTTCTCGT	239
1156	1	p3	(GAA)6	60.1	ATCAAAATTGTCAGGGTTTCCTT	CTGACACCTTCTAGTTTGGCAAC	260
1157	1	p3	(GAA)6	59.99	TGGATGAGTAAGAAAAAGGGTGA	AGCTGGACTTACCGACATCATTA	125
1158	1	p3	(GAA)6	60.36	ATCTGGAGGAGGAAAGTGATGTT	TCTCAAAACAATTAGATGGGCTC	192
1159	1	p3	(GAA)6	59.94	ATCCATCTGACAGTGTCTACGGT	CTCCAGAGTCATGCTTCTTCACT	188
1160	1	p3	(GAA)6	59.86	GATATGGAAGCCATTTTTCACAG	CCCTCTCTCTGCTCTTCTTCTTT	254
1161	1	p3	(GAA)6	59.9	TGAATTTCCGCACAATTTTAACT	AAAAATACAAATCACATACCCCG	192
1162	2	p3	(GAA)6	59.87	CTGAGCCTTCCTAATCCTCTTTC	GTTGTGGTGGTGGTCTTAGTAGC	173
1163	1	p3	(GAA)6	59.82	GTTTATGAGAGAGCTCGAGCAAG	AGAAGCTCTCTGTTCATCAATGG	181
1164	1	p3	(GAA)6	59.79	CACCTATTCGGAACGTTAATTTG	GCAACTCGCTCAATCTTCCTATT	199
1165	1	p3	(GAA)6	60.24	AGATCCGGAGAGCTTCTGATAAC	TTCAAAACCTAACTCTGGATTCAA	186
1166	1	p3	(GAA)6	59.92	CGCGCTCTAATTTCTATTTACGA	GCGAGCTAACTCAAACAAGAAAA	181
1167	1	p3	(GAA)6	60.01	CCAAGCTTAAGAACTCCCATTTT	GCGTAATCGTCTTTGGATAAGAA	154
1168	1	p3	(GAA)6	60.08	CAAATTCCAAAATTGAAAACCAA	ACCATGACCGTAAGTTGAGATGT	192
1169	1	p3	(GAA)6	60.1	ATTTCCCCACAATTTTGACTTCT	TCATAGCATTAGTGCAACCAAAA	219
1170	1	p3	(GAA)6	60.01	ACTCGATTTAACCTCTTTGGGAG	AAGATATTGCACAAATTACCCCC	232
1171	1	p3	(GAA)6	60.41	AATTCAATTCATTACCTCTGGGG	GCGTCTATCTTTCTCTGCTCTGA	224
1172	1	p3	(GAA)6	59.84	CCATGGATTTTAGAGTGGATGAG	CAGTTTCCCCCTATCTCTGACTA	201
1173	1	p3	(GAA)6	60.14	ATCACAGATCCAGAGCAAACCTA	CCCGAAGAAGATACTTCCCTCTA	209
1174	1	p3	(GAA)6	60.1	TGTTCGGAGATAGAATTTAGCCA	AACTTATAACCGTCGTTCACCTG	286
1175	1	p3	(GAA)7	59.95	CTGCGAAAGAAGAAGAGACAGAG	ACTGATCTGAACTGCTTTTGAGC	138
1176	1	p3	(GAA)7	60.12	TTGAAACAGCAAAAGATTAGGGA	GTTGCGTCATCTTAACAAACTCC	121
1177	1	p3	(GAA)7	60.41	GAAGGTTGACAAGGAAACAAACA	GATAGAAACATTTCAACCCCACA	214
1178	1	p3	(GAA)7	59.77	TGGAAATGACAGAACACTGAAGA	TGGAGATGTCTGTGAACTTCCAT	130
1179	1	p3	(GAA)7	60	ATCCATAAGGAAGTGGTTTTGGT	CAGTTCCTTCTCTCTCGACTCAA	219
1180	1	p3	(GAA)7	60.02	AAAAACTTCAATGGCGTGATCTA	TTGGACTGCTCTGTTTTTCTTTC	204
1181	1	p3	(GAA)7	59.23	TGATTGATGAACTTGACAAGGAG	AGGAAAACCAGAAGTCCAAACTC	127
1182	2	p3	(GAA)8	60.03	CATCTTCTCGTAGTACCGGATTG	CTTAGATCTGTAGTCCTGGCCCT	243
1183	1	p3	(GAA)8	59.25	CAGTCGTGTACCTAACGTTTGAA	AATCGATTCGGAAAATAGACGTT	262
1184	1	p3	(GAA)8	60.48	CTAGCTTGTCCACTGAGTCGTTC	TGGTTACCATACACCAAATCCAT	172
1185	1	p3	(GAA)8	59.96	CTGTTGCTCACGTTCTCTATCCT	TCACAACCTCTTGACCCTTTTTA	202
1186	1	p3	(GAA)9	59.84	GGGAACAAAGAAAGATTGGAGAT	AGAGCTCTTTGTTGTCCTTTCCT	232
1187	1	p3	(GAA)9	60.03	CAATCACCTGAACAAGGAAGAAC	ATCTCAGATTCAGACCACTCCAA	202
1188	1	p3	(GAA)9	60.01	GAAATCTGAAGCTTGGTGAGAGA	TTTAGTTTGTTTGATTGAGGGGA	165
1189	1	p3	(GAA)9	60.13	AGCTTTTGCTTTTTCTTTATGGG	GGGGGTAAATGGTAAGTGTCTTC	186
1190	1	p3	(GAA)9	60.01	CAACCCTTTGTCCCTCTCTCTAT	ACATTAATGGGAGTTCGTACAGG	184
1191	1	p3	(GAC)5	59.83	GCCGACACCTTACTTTCACTCTA	ATCATGACCAAGTTAGGCCTCTT	149
1192	1	p3	(GAC)5	59.98	TTTTCTGTTTATCCTATTCGGCA	CAGAGCGACAGAGTGTCTAGGAT	252
1193	1	p3	(GAC)5	59.96	CTTTAGAGACATCGAAGCACGTT	GAAGATGACAGGTAACATTCGCT	210
1194	1	p3	(GAG)5	59.99	TGATGAATAAGAAGAGAGAGGCG	CACTTCCCATTTTCAATAATCCA	141
1195	1	p3	(GAG)5	59.82	AGAAAAGTGCTAGCAAAGGGAAT	AAGATCAAAGACGAAGCATGAAC	153
1196	1	p3	(GAG)5	60.33	TAGGGTTTACAGAAGGGAGGAAA	GGGTAAGAAAAAGGAAACAGGAA	168
1197	1	p3	(GAG)5	60.27	ATGGATGGGGAAATGAAGATTAC	TCATCATCTTCGTCAACAACAAC	205
1198	1	p3	(GAG)5	60.16	ACTGATTGGCAGCCTGTATCTT	GCTGCTAGTTTTCATAACGGAGA	207
1199	1	p3	(GAG)5	60.76	ATCGGTCAGTTTACTCCCTTCAC	TTTCTGGGTTCCAGAGAATGATA	222
1200	1	p3	(GAG)5	60.11	ACGATCTCGATCTCAACTATGGA	GAAGAAGAGGACGAAGAAGAAGC	170
1201	1	p3	(GAG)5	60.44	GTAGTGAGGAAGAGTGGCGAAG	TATCTGGAATCGAGCTAGCAGAG	190
1202	1	p3	(GAG)5	60.28	CTTTGCTGAAATGGAAAGTTGAG	CAAGCTTCCTAGCAGAAACAGAG	177
1203	1	p3	(GAG)5	61.29	AGAGGAGGAAGGAGGAAGCTAGA	CCACCATTACAGTCTCCCTCTC	173
1204	1	p3	(GAG)5	60.18	TATCACCATTGATATGAGGAGGC	CTTTCTTCAACGGAGACGACTTA	173
1205	1	p3	(GAG)5	60.19	GGAAACAACTTCAACTCAACTCG	TCCAGTTGTAACCGTCGTAAGAT	235
1206	1	p3	(GAG)6	60	GAGTCTTGGAAGGTTCTGGAAAT	TGTTACTACATCATTCGAAAAGACAA	204
1207	1	p3	(GAG)6	59.82	TACGAGATCAAGATTGGGGATAA	CACATTGCTGTATCCAATTCTCA	285
1208	1	p3	(GAG)6	60.08	GCTTTCCTGCCACTACTGTTTATT	CAGTAAGTCGCTGTTCCACTTCT	218
1209	1	p3	(GAG)6	59.37	GGCGGTAAACATACACGAACTAT	TAGTCACTCAAGAAATTCCCGTC	228
1210	2	p3	(GAG)6	60.27	ATGGATGGGGAAATGAAGATTAC	TTCTCATTCGTATTCACCTCCTC	139
1211	1	p3	(GAG)7	59.98	GTTGAATTGATAGGAATGCGAAG	ATAAGCACAAGGATTAGATCCCC	240
1212	1	p3	(GAG)9	59.86	TTGTTATTCGGCTTTCATTGATT	AAGTACAGCGTACACTAGCACGG	280
1213	1	p3	(GAT)5	60	AGCATCGACTAGACATGGGAATA	tTCCTCTGTATCTGCAACGGTAT	224
1214	1	p3	(GAT)5	60.11	ATCTACTACGTGCTGAGCTTTCG	AGTCATAGCAAAGAGAACGACGA	201
1215	1	p3	(GAT)5	58.93	GATCAGTTTTACCAGTTCAACCC	AGAGAAAGTGAGAGTCCTTGGCT	152
1216	2	p3	(GAT)5	59.99	AGATTCAGAGTCCACCATTTTGA	GGGCATCTATTTATCTTCAGGCT	145
1217	1	p3	(GAT)5	59.95	GATTGATTTCAGGAGACCATCTG	TTGATATTGATTATATGCGTGCG	270
1218	1	p3	(GAT)5	59.7	GTTGCGTGGTCAAAGAATGA	CACACACCTCCACCCATTAGTAT	126
1219	1	p3	(GAT)5	60.01	TAAGGTCATGAGTCACCGAGATT	CTTTGTGATTTCTTTCAGCATCC	243
1220	1	p3	(GAT)5	60.11	ACCCTATGTGTGCTGAAGTGAGT	TCGAACCATTCAAAGATTTAAGC	251
1221	1	p3	(GAT)5	59.87	CGTAAAAAGCACTGAGAAACAAAA	AACCTCCTTGCTTCAAAATCTTC	144
1222	1	p3	(GAT)5	59.26	TCTACAAAACCAAATTCCAATCC	AGTAGTGGTGGTTCTTGTGTCGT	183
1223	1	p3	(GAT)5	59.5	TCATATTGATAAACCCTCGAAGC	AAGAAGCAGAAACTCGAAGATGA	192
1224	1	p3	(GAT)6	60.05	AGTGTATAGCCGACGGAGATGT	CTTTCTTTACATCAATTGCGCTC	192
1225	1	p3	(GAT)6	59.89	GAACACCAAGGAATGCAATAAAG	CCTCTGGTGTCTACAAAGGTTGA	205
1226	1	p3	(GAT)6	59.46	GTATCGGTGTACTGCAAACAATG	GGCTTACATCCACTCTCTGCTTA	133
1227	1	p3	(GAT)6	60	TACTAAACGAGAGCCCCTATTCC	GGATTTTATGTGGACTTTGGTCA	233
1228	1	p3	(GAT)6	60.24	CCATACTTGTGTTGTGTGTGTCC	CTCTGACACATGTGCTTCTTGTC	141
1229	1	p3	(GAT)6	59.78	TCTCAGGACAATCACCTTTTAGC	TGAGATCATAGAAATGCAACTGG	228
1230	1	p3	(GAT)6	60.01	TTGTGGAGTAAGGATTCGAGGTA	CTGACAGTACAGAGCTCCTCCAT	195
1231	1	p3	(GAT)6	60.09	GTGCTGTGTTTGATACAGGTGAA	GAGGTTATCAACATCCTCGTGTC	134
1232	1	p3	(GAT)6	59.73	TCCTTCGATCAAATTGTTATGGT	CAACAGATCCAAAAATGAATCCT	141
1233	1	p3	(GAT)7	59.26	TTGTATATATTGGGGAGGACTCG	AACGAAACAGAGAAGCTCAATCA	128
1234	1	p3	(GAT)7	60.17	ACGAAATGGTGCAGAAGAAACT	CTCAACAAATGGTTAGCTTGGTC	235
1235	1	p3	(GAT)7	60.19	CCTCAACCCTTCCATTTTCTATC	GTCGTACAGATACTGCATCCTCC	172
1236	1	p3	(GCA)5	60	GTGTGTATGGATCAAGATGGGTT	TACCCCTTTTTCCTACCATTTGT	178
1237	1	p3	(GCA)5	60.02	ACTGCTACACGAGCTACTGGTTC	AACTGAAGCTGGTCTTTTTCCTT	217
1238	1	p3	(GCA)5	60.17	ATGGGAAAACAACAACAACAAAG	ACCTTCTTCAACTTCTTCCTTGC	257
1239	1	p3	(GCA)5	60.05	GTGTCTCGGAAATGGTACAGAAG	TGTGTGTAAGGAACATTGTCGTC	177
1240	1	p3	(GCA)5	60.47	CAAGTTCGCTACTTTACTCGACG	CACCAGAAGAAGAACCCTTATCC	185
1241	1	p3	(GCA)5	60.33	CGAACCGGAAAAGAAGAATAAAC	GGTTGTCGATTGGTTTGTGTAGT	128
1242	1	p3	(GCA)5	60.06	TAAGAAGTCAACGACGAGGAGAG	TCGCATGTAAGATGATTGTGTTC	234
1243	1	p3	(GCA)5	60.01	AATCAGAAACTTTCCCTCCTACG	CAGAACGACGACATGATCTCAC	227
1244	2	p3	(GCA)5	60.48	ATCAAAGTCAGCAATTTCCTCCT	GAGGTAAATGAGCAGAGAAACCA	198
1245	1	p3	(GCA)5	60.03	TTACGACATATCAACATTGCTCG	TCTCAAAGTAGAAAAATCGGACG	154
1246	1	p3	(GCA)5	60.26	CTGTGACTGCTTCGACTGCTAC	CTGGTCTTTTTCCTTGTTGGTTT	223
1247	1	p3	(GCA)5	60.11	TTACTTTTGAAAATGCTCCGAAA	CTGCTGTTGCTGCATCTGTATCT	188
1248	1	p3	(GCA)6	59.81	ATTTCTGGGGTTGATAATTGGAT	ATGTTTCAAGCTATGGTGAAGGA	220
1249	1	p3	(GCA)6	59.89	CGGGAACAATCTACAGAAAAATG	GACTACTGACGGCTTCTTCTTTG	203
1250	1	p3	(GCA)7	59.06	TGCAGTTGCAGAGATTTCATAGT	GGAAGAAGGAAGAGGATTACTGC	217
1251	1	p3	(GCA)7	60.36	GTACTAGTGGGTCAGTGGTGCAT	GCAGTTGAAAAAGTGCAGAAAGT	196
1252	1	p3	(GCA)8	59.92	CAATTACAGCCCAAATTTACAGC	TTTTGGAGATCTTTGTCCTTGAA	156
1253	1	p3	(GCC)5	60.41	TCACTTACTATTCGTCTGTGGGG	TAACGATGGGTATCAACCATTTC	269
1254	1	p3	(GCC)5	60.16	GGTCGTCCTCTTTCTTGTCTTTT	CAATCCATCATCACAAGTCACAT	280
1255	1	p3	(GCC)5	59.88	TGGTATCATTCAACACAATCTGC	CTGTTGATTTCCAATCAGGAGAG	225
1256	1	p3	(GCC)8	59.89	TAATTGGAGAAGTACCGGACAAA	AGTGAGTCGGAGAGCTGCAGTAG	241
1257	1	p3	(GCG)5	59.46	ATCGACCATAAGATGAGATGGAG	GACCTCTCCTCCTTGTTCCACT	193
1258	1	p3	(GCT)5	59.99	CTATGTTCTCTGCAGACGTTGTG	CATCGTCTTCCTCTTCTTCTTCA	138
1259	1	p3	(GCT)5	60.12	AATCTGGGAAACGTCCAAGTTAT	CAATGACTCATACCAACGTAGCA	173
1260	1	p3	(GCT)5	60.36	CAAGTTAATCAATCCGCCACTTA	AACAAACTCGAGACGGTCTACCT	212
1261	1	p3	(GCT)5	59.23	CTCCGCTTCTTCTGCATCTAC	TTGTAGGCGATTTAGACAAGGAG	124
1262	1	p3	(GCT)5	60.02	TCAAGAGAAATGTGAACATGGTG	GAAACCAACTGAGCTCTCAAGAA	253
1263	1	p3	(GCT)5	60.02	CTTTTTGTTTCAGTGATTCCCAG	TGAGTGGGTTGGTAGTATATGGG	226
1264	1	p3	(GCT)5	60.41	ATGAAGGTCACAACTTTTCATGC	ATGATGTCTGAGGTCGAGAAGAG	244
1265	1	p3	(GCT)5	60.4	GGAAATTCACTTCGACTACACCA	TGAGAAGAAGGAAACAGCGTAAC	159
1266	1	p3	(GCT)6	60.1	AAGAGGACTGAGGATAGATTCGG	TGCCCTAGAGAAGGTAATCAAGA	223
1267	1	p3	(GCT)6	60.05	TTGGATTGTACCTTTGAACTGCT	TCAGCATCTTTTGGTGTATTCCT	237
1268	1	p3	(GCT)6	60.15	ATTTATCAAATAATCAACCCCCG	GACAACTCGTGGATGCAGTTC	224
1269	1	p3	(GCT)6	59.86	CAGCCTGTAATGCTACGTTCTTT	AAGAAGTGGTGGTCGACATTCTA	206
1270	1	p3	(GGA)5	60	GCAATAGAGATCGTGGAATAACG	TCCTCCTTGAACACTCTGATTTC	176
1271	1	p3	(GGA)5	60.34	TTTCCTTTTCTGTACGGATTCCT	GATCTGAGCCGTACTCAGTTGAT	191
1272	1	p3	(GGA)5	59.91	TGTTTGAGAACTCTTTGGGAGAG	TATCTGTAAAGGACCCAAACCCT	212
1273	1	p3	(GGA)5	59.8	AACTGCTGTGCCTCAATATTCTC	TGTAGGGAATAAGGTTACCAGCC	258
1274	1	p3	(GGA)5	60.85	CATATGTGGAGGAGGAGGAGG	CCCTTCCTCATAAAACCCTCTTA	157
1275	1	p3	(GGA)5	60.14	AAAGCTCATCATACTTGCCAAAA	CTTTGCTCTGCCTTTTTAACCTT	197
1276	1	p3	(GGA)5	60	ATGACCATTGGAGTATGGTTGAC	TTCCAAATAGTTCTCCCCATTTT	179
1277	1	p3	(GGA)5	59.68	AGAAGCTCATTTTCCGATTCC	CCCATTTCTCGGTTTCTTAGACT	219
1278	1	p3	(GGA)5	59.85	TCCGAACAGTCTGCTACAATAGTC	GTGAAGCCTTTTCTTCAAAATGA	153
1279	1	p3	(GGA)5	61.03	GAGTACTTTCTTGCGGTGTTCCT	AGAGAGAACTGGACCTACGCC	192
1280	1	p3	(GGA)5	59.96	TACAGGCTGTGCAAGACAATAGA	AATTGTCCCTAGGAGATATGGCT	241
1281	1	p3	(GGA)5	60.27	GGGAATATTACGGGGAGTGATTA	ACGGGGTAGGCAAAATTGTAATA	236
1282	1	p3	(GGA)5	60.18	CGTCGCAAACGACTAATAAAAAG	AGTTCACCAGTGGTTGTTCCTT	190
1283	1	p3	(GGA)6	60.43	CGATCGGGATGTTAATATTGTTG	CCACTACTACCCTCCTCCATCAC	185
1284	1	p3	(GGA)6	60.06	CTTACTAAAATCAACAGTGGCGG	ATTCCTTCCACTCAACTTCTTCC	183
1285	1	p3	(GGA)6	59.77	GAACAGAGAACGTGAGGAGGATA	ATCGGTGAAATCTCCCATTTATT	177
1286	1	p3	(GGA)6	60.37	ACGACATTGATCAGAAAATCGAC	GGACCCATAGCTTTCTTAGCTTC	163
1287	1	p3	(GGA)6	60.12	AGAGAGGATATTGGGGTTTGTGT	AATCGTAGGTCAAACCACTTCAA	223
1288	1	p3	(GGA)6	60.24	CAATAATCAACGGTCCGAAAGTA	TGATGATCTCTCGTCGTCCTTAT	242
1289	1	p3	(GGA)7	59.72	ACTACACAAGTGAATGTGGAGCA	TTATCTTTCCCTTTCCCACTCTC	179
1290	1	p3	(GGA)7	60	GTAATGATCCGTGTTGACCAAAT	ATCTTTAGCAGTTGATCCTGCTC	168
1291	1	p3	(GGC)5	60.02	ATCACAACCACAATTACCACCA	GACTGCCCAGTGAGAAAGTAGC	154
1292	1	p3	(GGC)5	60.08	TGTTGTCGGAGTTGTTGATGTAG	CTCTTGTCCGCCTCCTCTTC	106
1293	1	p3	(GGC)5	60	GCCTACTCCTTATTCGTCATCCT	ACCGAGGTTGGTGCTAAAGTC	195
1294	1	p3	(GGC)5	60.01	CGAGGTTTCTAGGGTTTCTGATT	TGTTAGCGTTCATCATTTGTGAC	251
1295	1	p3	(GGC)5	59.15	CTTCATACTCTGCAGCCAACTC	TCCCGACATAGTCATTAATCTCA	240
1296	1	p3	(GGC)6	60.03	CCAAACTGATTGTGAGAAACTCC	GTCTTGTCATCCTCACCTACGAT	230
1297	1	p3	(GGC)6	60.12	TTGTGTTTTGTTTAATATCCGCC	GACGTGGATCGGACAATACTTTA	175
1298	1	p3	(GGT)5	60.02	GCAATATCAGAGGCTACGAGAGA	CTGATTGAAATACCCAACTCCAA	237
1299	1	p3	(GGT)5	60.01	GTGGGAATCAGCAAAGTCATTAG	TATCTCCTCCCCCACTATTGTTT	156
1300	1	p3	(GGT)5	60.64	GCAACTTCATCATCAGCAGATTT	ATAAACCACTGGCTTCATCTCAA	253
1301	1	p3	(GGT)5	59.89	AAGTTCGAATTTTTAGACCCTGG	TCCAAGTTCAACATGTCCCTAAT	189
1302	1	p3	(GGT)5	60.34	CTATGGCAATAGAAAACCGCATA	AAAACGATGGGTAAAGAAAGCTC	231
1303	1	p3	(GGT)6	59.75	GTAACAACGATCGAATATGGGAG	TGTTGTGCTGTAGCTCTGATCTC	177
1304	1	p3	(GTA)5	59.99	GCAATGAAAGATATGAAGGCAAC	ACTTGGCTTTTTCAATCATCCTT	150
1305	1	p3	(GTA)5	60.07	GGTAATCACGAGGTGAGTCGTAG	AATAATTTGGTTGCAAAAAGTCG	149
1306	1	p3	(GTA)5	60	GAGGAAACAGAAATGGAGTTCCT	CTGATGCTTTCGAGTGACTCTTT	248
1307	1	p3	(GTA)5	59.88	CCATCTGTTGATCATGAAACGTA	AATTCTACCAGGACCTTAGCCTG	235
1308	1	p3	(GTA)5	59.57	GTTTGAGTTCCAGCTTCTGAAAG	CTCCATCAATGGCTTCTATTACG	188
1309	1	p3	(GTA)6	60.34	CCCGCTGTTAAATAAGGAAAAAG	tTATGGAAAAGTTTCAGCCTTGT	221
1310	1	p3	(GTA)6	59.89	CTGTAAGTTCTGGTTGTGCAGTG	AATGGGCAACCTCTTAATGGTAT	168
1311	1	p3	(GTA)6	59.45	TACTTACTAGGGTGGGAATGTGC	TATAGGGGGAAGGGTTAAACGTA	197
1312	1	p3	(GTA)8	60.1	TAAGGCTATTCCTCATCTGGACA	TTACTACAAACACCACCACCTCC	186
1313	1	p3	(GTC)5	59.79	AAGAGCATGTCAGGATACAGAGG	AATGATGAAACTGGAGTGGTTGT	237
1314	1	p3	(GTC)5	60.01	TAGTAGCCCATTTTCAAACTCCA	GAGAGAGAAGTGATGCAGTCAGG	237
1315	1	p3	(GTC)5	59.89	TCTCCAGAGGCATATACAAGAGC	GATCGTACTCAATCCATCTCGTC	236
1316	1	p3	(GTG)5	60.06	TGGTTGACTTGATTTGAGTGTTG	CTACTTTCGTCAAATCTCAACCG	242
1317	1	p3	(GTG)5	59.71	GGAATCCTATGATATCGGCTTTT	CACCAGACGAAAGCTCACCTAC	189
1318	1	p3	(GTG)5	60.02	GCATAGAACGGAAACTGATGTTC	CATGAGCTTCTATTATTGGCTGC	164
1319	1	p3	(GTG)6	60.96	TGTTGTCCTAGCTCTCGAAACTG	ACCAGTTTTGGAAATCTCCTCTC	206
1320	2	p3	(GTG)6	60.22	CTGGAGAGGAGATGAATGAGATG	TCGGGAAATGAAGAAGAATAAGA	191
1321	1	p3	(GTG)6	60.07	TCACTGTGAGTTTGTCCATTCAC	AAGAGCCTCTAAATCAACCAACC	241
1322	1	p3	(GTG)6	59.91	AGGCCTTGTACACATCCTATGAA	TGCAGAAAGGTAATGTTGATGTG	245
1323	1	p3	(GTG)6	59.83	GTCTTTTCATGACCATCATCCTC	CAGCTGGCATTGTAGTCTTTCTT	157
1324	1	p3	(GTT)5	59.9	AAAAATAAAGGGTGAGGCAAGAC	AAAGCTTGTGATGGTGATGTTCT	161
1325	1	p3	(GTT)5	59.78	TTCCTTCTGTGTCTAATTCCTGC	ACAAGTTCAATAGCAGAGCATCC	164
1326	1	p3	(GTT)5	60.3	TGGAGGTGAGCAAGTTAGAGGTA	TGTGACACGAATTCTTTTGTGAA	253
1327	1	p3	(GTT)5	60.22	TGATAATATCCGGTTCGAGTGAC	AAATCCCGGTTTTCACTGAGTAT	181
1328	1	p3	(GTT)7	60.07	CGTACCGTTAGTTGGGCTAAAG	AGGTTGTTGAAGTTTGTGAGGAG	266
1329	1	p3	(GTT)7	60.01	TCGTAAGTCGTTGATTAAGGGAA	ATTTTATTTGGATCCACCCCTAA	175
1330	1	p3	(GTT)9	60.21	TCAATGGCTTCTCTTGAGGAATA	GCTTTGAATAAAAATCGAGGGTT	171
1331	1	p3	(TAA)5	59.85	TCATCACAAATATTTTCTTTCCGA	ACATTCATTCATTCAATCCCATC	144
1332	1	p3	(TAA)5	59.82	AATAACGTAGCCTACTTCACCCC	CAGCTCTACTTTTGACGAACACC	179
1333	1	p3	(TAA)5	60	CTCGTGGCTAATTTGATATGGAG	TAAATAAACAGAAGCCTGGTGGA	160
1334	1	p3	(TAA)5	59.51	GCCGCTAACAACTACTCTGTTTC	ATCATCTCCAGCTCCTTCAACTT	170
1335	1	p3	(TAA)5	60.5	GCGGGATAAACTTCCGAATATAA	TATTTCTTGGTATGGCACAAAGC	182
1336	1	p3	(TAA)5	59.81	GCGCTGGCTATTTTCTATTTGTA	TAATTGAAGTATTGGGTCCGTTG	128
1337	1	p3	(TAA)5	59.95	TACACTGGGAGAGGTTGTTTGTT	ATCCGGTACAAATGTTATGTTGC	199
1338	1	p3	(TAA)5	60.3	AACTAACCAAAAGGGTTGCAGTT	CGTTTGCTAGAGAACAAGAGGAA	188
1339	1	p3	(TAA)5	59.92	GACGCACGATACTCCAAATTAAC	TTGGGTTTCTTTTCTTTAGCCTC	202
1340	1	p3	(TAA)5	60.23	TAAGCAAAAATGGTCAATTCCAC	ACACCCTCCTCGTTTATTTGTTT	211
1341	1	p3	(TAA)5	56.43	TCAGTAAAGTAACAAAAACATGTATCA	GCGAAGGCTTATATCGGTATTCT	205
1342	1	p3	(TAA)5	60.54	ACAAGTTTGTATTGTGGGGTTGA	GACTGTCAATTTCAGCAACATGA	170
1343	1	p3	(TAA)5	60.04	GCTGTTGAAGGAGATGCTTAGAA	TTACCTGCAAAAGGCAGAAATAA	157
1344	1	p3	(TAA)6	59.84	TGTTTTAATTGTCGCAGTAGCAA	CCAATTATCTTCGAGTTCAGACC	245
1345	1	p3	(TAA)6	56.85	AAATTCATCTAAACCCTAAACCC	AAAAACTTATGAACCAGACGGAC	175
1346	1	p3	(TAA)6	60.01	GTAGGAGATGTTTTCATTGGCTG	AGGGTAGTGCAAGTAAGTGCAAG	165
1347	1	p3	(TAA)7	60.25	ACCCTAAGAAGACGAAGAAGGC	AAAAATCAATTTCCACACCATTG	216
1348	1	p3	(TAA)8	59.31	TTCCCTGTGTGTGTCTTCTACTG	AAAATGTTTGGTAGGTGTGATGC	175
1349	1	p3	(TAA)8	59.88	ACACATACACTTGCACCAACAAC	GACTTTCGTCAACTTGATTCACC	125
1350	2	p3	(TAA)9	59.86	CCCATGAGAAACAAGACAAATTC	CACACGGTCAAATCACAGTTAAT	190
1351	1	p3	(TAA)9	60.03	CAAAAGATAGAGCCTCGAGTCAA	ATTGCTGCTTACAACGATACGAT	213
1352	1	p3	(TAA)9	59.17	CAAAATCCTATCTTTTCACTCCG	TTCATGAATTTGGTGATGAGTTG	209
1353	1	p3	(TAC)5	60.31	TCAATTTCACCTGATCTCCATTC	GTCCTACCAGAGAAAATAGCCGT	194
1354	1	p3	(TAC)6	59.98	ATCATGAGCCACTTCCTCAATAA	GCAGAAATTCTCCATCTCTCTCA	251
1355	1	p3	(TAC)6	59.76	CCTTATAAATACCGAGGGCAGAT	AATCCCACCAGTTGATGCTACTA	184
1356	1	p3	(TAT)10	59.92	GGGAAGGGTCTTAACACAAGAGT	AATTATTGACGTTAGCAGCCAAA	151
1357	1	p3	(TAT)5	59.91	CGCATCCTTGTTTCTCTCTTTTA	GTTAGTTACGGATTTACCCGGAC	128
1358	1	p3	(TAT)5	59.35	AAACAACAATAAATTTCGTACCTTCA	TTTTTGATAAAAACATGCATTCG	253
1359	1	p3	(TAT)5	59.96	ACAAAGTTACCTCGTCCAAACAA	AGTGTTAGCCTGCAGTTTAGTCG	224
1360	2	p3	(TAT)5	59.96	TCAATTGACTTTTCAACACGTAAAA	CATGCAAATGATTAAAGCAATGA	161
1361	1	p3	(TAT)5	60.01	AGATAACCAAAAACGGAGAGAGG	AGGAAATTTGGTTTGGATAAGGA	238
1362	2	p3	(TAT)5	60.01	TGCACATGTGGAATCTAATCTTG	ACCCAATGAACAAGAGCAAGTAA	238
1363	1	p3	(TAT)5	57.71	TCTGATTATGATGGTTTAGGTGAA	GACCCGAATATCAAAACAAACAA	265
1364	1	p3	(TAT)5	59.51	CAAAGATGCACTAAGCTAAATTCG	TTAGAGTCCTTACGAGTCCGGTT	262
1365	1	p3	(TAT)6	59.89	GCAACCCATTTCATTTCTACTTG	CATATGATTCATGGAAGAGCTGA	167
1366	1	p3	(TAT)6	60.64	TGCTGCTGCTACTGTGTATCTTG	CAAAGAACAAAACCATATGGGAG	197
1367	1	p3	(TAT)6	60.03	TTTATTACGGGTTTTGGTTGTTG	CATAATCCTCAGCCAAAATTTCA	176
1368	1	p3	(TAT)6	59.96	GCTACCGTAGTTATTAGGCCGTT	TTTCCATCTATCGTGAAGTCGAT	191
1369	1	p3	(TAT)6	60.03	ACAAGCACCGTGGTACTAGTGTT	GCAATGGTTGTTTTTCATCTTCT	194
1370	1	p3	(TAT)6	60.26	TGATCAGCTTCTCTCCATGTTTT	GTTGTAGGAGGAGAGAGGGATGT	229
1371	1	p3	(TAT)6	59.99	TGCGTGTGAAGCAACTTAAACTA	AGAATGAAGGACATCTTTCCACC	188
1372	1	p3	(TAT)7	59.96	TGGTGGGGGATTAATTAGAGTTT	TTTAATCACGTCGTAAAGCTCGT	147
1373	1	p3	(TAT)8	59.29	TCATCATTGGGAAGATATGTGAA	ACACGTTGTCGAATTAAGCAGAT	210
1374	1	p3	(TAT)8	60.16	CCAATCTCTCTGTCCTTGTTGTC	CATGAAGGTGATGTGGGATTTAT	203
1375	1	p3	(TAT)8	59.99	GTGGTTCAAATCATCAAGGAGAG	GTAGATTGTGAGAGCACGGAGTT	147
1376	1	p3	(TAT)9	59.88	ATGACCCGCTTATACAATTCTCA	TCACGAACAATAGATAGGGGGTA	168
1377	1	p3	(TCA)5	59.91	TTTCCTTGCTACTGCATCTTTTC	TTTACCAATCTGAAGAACCCAAA	181
1378	1	p3	(TCA)5	59.88	ATCGTCGTCGTCATCATAATCTT	GATTCAATCCAGTGGAGAAAGTG	172
1379	1	p3	(TCA)5	59.97	GCACTTAAACGAAAACGCTAAGA	AAGGATCCAAGGTCAAAGGTTAG	162
1380	1	p3	(TCA)5	60.01	CCTTTCCCTTGCTGATAAAAAGT	CCCAGGAGTACGATAAGATGATG	212
1381	1	p3	(TCA)5	60	GATGAGAGGCAAAGAATGAGCTA	ATGAATCACCAGAGTATCGTTCG	221
1382	1	p3	(TCA)5	60.07	ACTAGGGACATACCAGCAACTGA	CTTGTTTACTGGCATACCAGAGG	145
1383	1	p3	(TCA)5	59.88	TATAAACTGCCCGGAGAATGTAA	TTCGTGAAGATGGAGATGCTATT	174
1384	1	p3	(TCA)5	59.96	TTAGGCTTGAAGTCTGGACGTAG	CTGAGAGAGAAACTGTCCCACTG	174
1385	1	p3	(TCA)5	60	TTGCTGATCTAGCCTCATCTTTC	CAAGTCTAACGTAACCACCCTTG	179
1386	1	p3	(TCA)5	59.91	CCAAGCCTCTCTTTTCTAGTTCC	CTTTGAATCATGATGGGATCTTC	189
1387	1	p3	(TCA)5	60.18	AAGAAGTCACCCATTAGTGCTCA	ATCATATTCATGAAGCAAGGCAT	262
1388	1	p3	(TCA)5	59.9	CCTCTGGTACCTGTCCCTTAGAT	CAAGAAGGCTAGGAGAGATAGGC	241
1389	1	p3	(TCA)5	59.96	AATCTTTCATCTTCTCCTCCACC	CATATCCTCCATGTTTTCTTCCA	227
1390	1	p3	(TCA)5	60	TTCCAGTTTGAAGCAAATGAAAT	AGAGATGAAACTGCCCATTACAA	135
1391	1	p3	(TCA)6	60.17	AGCATTTGTATTACCACGTTTGG	AGACAACTAAGCAGCCAGAATTG	200
1392	1	p3	(TCA)6	60.88	GTAAAATTTCTCCCAAATCACGG	TTACCCACCCAAAACATATTGAA	221
1393	1	p3	(TCA)6	60.07	AAGTTTACGCTTACTCCCTCACC	GGGTTAGACAGATGCCATACAAG	212
1394	1	p3	(TCA)6	60.04	CAGGAGTCCTCAAACTCTCTTCA	ATAAGCATCTGCTACGACGAAAT	173
1395	1	p3	(TCA)7	59.98	CTCCATCCCTCCTCTTTATCTGT	TGGTGATGGAGAGTAGTAGGGAA	169
1396	1	p3	(TCA)7	60.52	GTCCTCTAAACGAGACCCAGAAC	CTGCCGACTGTTCAACTTCTTAT	289
1397	1	p3	(TCC)5	59.88	GGAGGCTTCCAAGTATGGTATCT	AGACTTGGCCTTAGACTCGAACT	259
1398	1	p3	(TCC)5	59.56	CACATTTAGAATCGAATAAACGTAGC	CGAATCTTGGAAGGTTGTGTACT	229
1399	1	p3	(TCC)5	60.05	GTGGGTTTTGCAGAGTAATTGAG	TGCGGAGTTGATAAAGATGAAAT	164
1400	1	p3	(TCC)5	59.94	CTAATCCTCCTCATCATCTCCCT	GTATACCGTGCTTGTGTTTCCC	201
1401	1	p3	(TCC)5	59.89	ATTAAGAACCAGAGTCTTTGGGG	TTTGGTTTATGGTTATGTTTCCG	254
1402	1	p3	(TCC)5	59.67	TTCTTAATTTGTTAATCTCGCCG	ATAAGAAGAAAGCAAAGGGCAAA	177
1403	1	p3	(TCC)5	59.67	ACGAGGACGATACTGAAGAAATG	GTTCCTGGTGGAGTCCCTTATCT	218
1404	1	p3	(TCC)5	60.32	CTTCTATCATTCCTCCCCAACTC	GATCTTACTCTGTAGCTGCTCGG	288
1405	1	p3	(TCC)5	59.72	CAGTAGATCCATCAATGAAACCC	TTAGTGGAGGAGAGAGCGTTGT	189
1406	1	p3	(TCC)5	58.63	CCTTACTACATCATTCAACTTACAACC	AACATACCACTCTCGTATGGACC	136
1407	1	p3	(TCC)6	59.89	TCCTCGGTCAGACTCTCACTATC	GACGAGTAAGTCCCATGTACCC	157
1408	1	p3	(TCC)6	60.06	AAGCAAACAGAAAACAAACCAAA	TCATTTCTTTCTTCAGTGGGTGT	177
1409	1	p3	(TCC)6	59.94	AGGTGGTATGTGCTTCTGATTGT	ACTTTCTTAAACCCGACCAAGTC	216
1410	1	p3	(TCC)6	60.17	GGAAACACAGTGAGAATGAAAGC	CCGCTTCATATCTCAAAACAGAG	125
1411	1	p3	(TCC)6	59.73	GCTACCTCTTCTTGTTCTTGCTG	AGTCTGCATCTTTATCAGTTGGC	118
1412	1	p3	(TCC)6	60.12	ATTTCTTGCCTCCTCAAGTTTTC	TATCGGTGAAGAATGGAAGTGTT	184
1413	1	p3	(TCC)6	60.06	AAGCAAACAGAAAACAAACCAAA	TCATTTCTTTCTTCAGTGGGTGT	177
1414	1	p3	(TCC)7	59.8	ATCTTCCTCCTCCAGCTGTTACT	AGATTTCTGAACGACGAATTGAG	155
1415	1	p3	(TCC)7	59.65	CTTCCTTTCCGACAAACATCTTA	CACACCATCTTCAAAATTTCCTC	204
1416	1	p3	(TCG)5	60.19	TGACATAATAATGCGATGATGGA	AAAGGAAGGGCATAAATGACAAT	129
1417	1	p3	(TCT)10	59.96	CGGAGTTGTCTACTCATGCTCTT	TAAGACCTGCAACAAAAACAACA	165
1418	1	p3	(TCT)5	59.99	TTTCTTATTTTGTCGGTGGAAGA	TAATCCTAACAGCGGGTAAGTGA	248
1419	1	p3	(TCT)5	59.86	GTCTTTCTCAATTGGATCACACC	GAACCGTGTTGGACATCTAAATC	151
1420	1	p3	(TCT)5	59.96	GAAAGGGGAGATGAGAGTTTGAT	ATCTAACGCTGAGATTTGTTTGC	211
1421	1	p3	(TCT)5	60.03	ATTGACTTCACAAAAGGAAACGA	GAAGAGAAACAGAGCAAGCGATA	183
1422	1	p3	(TCT)5	60.03	CATTTGGTGAAAGAAAAACAAGC	AGATAGATTCGTCATCTCCACGA	220
1423	1	p3	(TCT)5	60.08	TCTTGTAGAAGGAAGCGTACTCG	AACTGAGAAGGAAATCAGTGACG	218
1424	1	p3	(TCT)5	60.36	TTTAGAGAGAGAAAACGGAAGGC	ACTTCCTAGAAACTTTTGACGGG	168
1425	1	p3	(TCT)5	59.98	ATTCCCAAGCTCACTTATCATCA	ATTGTTCCATCTTCCATCCTTTT	150
1426	1	p3	(TCT)5	60.03	TGTCTCTTTTGGAAAGACATGGT	CCAATTGGTGATTGTAATCAGGT	152
1427	1	p3	(TCT)5	60.12	TGTAAGTCTTCCCTCTCTTTCCC	TGTTTGAATCAGAATGTTCCCTT	187
1428	1	p3	(TCT)5	60.11	CATATCTGATTCAGCCGAGTTTC	GTTAGCTTTTAGCCGTAGTGGGT	211
1429	1	p3	(TCT)5	60.21	ATGGAGATCCTCATCAATGTCAC	GTACTCGTATCAGTCGGCATTTC	237
1430	1	p3	(TCT)5	61.04	AAGATTTGCTTACGCAGCAGAG	TTAGAAAGAACCCTAGCTAGCCC	171
1431	1	p3	(TCT)5	60.12	GGAATATTGGTTGTGGCAGTAAA	AACATCGCACAATCCTATTTAACA	178
1432	1	p3	(TCT)5	60.26	CAGTAATGCTTTCAGATTCTCCG	AACTCCACTCGTTCGTTTCAATA	239
1433	1	p3	(TCT)5	60.02	AACTCGAGGACGAAATCCTTTAC	ATGGGCCTCAAGTAATGTGTCTA	173
1434	2	p3	(TCT)5	60.01	CTTCCTTCCACCATTCTCTAGGT	GGAGTCTGGAAGAGTGAAGGATT	260
1435	1	p3	(TCT)5	59.22	TGTAGGTGGAAGAGTATGAGTTTAGG	CAAATTTGTGATTGAAAGGTGGT	184
1436	1	p3	(TCT)6	59.7	ACTTAAGACGGTGATTCAGAACG	GAAGGGCCATTTAATTTCAAAAA	201
1437	2	p3	(TCT)6	60.01	CTTCCTTCCACCATTCTCTAGGT	AGAGTGAAGGATTACGTGATGGA	250
1438	1	p3	(TCT)6	61.08	GTGGACAAGCAAACACAGAAAAG	CTAAAGGAAGAGGTGGGATTTCA	141
1439	1	p3	(TCT)6	60.02	GAAGAAAGAAAGAAAGCGAGGTC	TGGGTAGACGAAACATCAAATCT	196
1440	1	p3	(TCT)6	60.06	ATCAATTGAACATCAATATCCGC	CTCCTGGAGTGAAGACAACATTC	209
1441	1	p3	(TCT)6	60.05	CGTGAACAAAATTGAAAGGTAGC	TAGATGGAGAGGAACTGAACTCG	224
1442	1	p3	(TCT)6	59.84	CTAAAGAAACAAGGTAACGCGAA	ACATGCAGTGTGTAATAGGGCTT	198
1443	2	p3	(TCT)6	59.75	TTTTTGGGTATTCAACCTTCAAA	GGAAGGTGAAAGTTCTTGGAGAT	242
1444	1	p3	(TCT)6	60.59	CTTACCTTCTTCTGGAGAATCCG	GGAGAAGAAGTCGGATAAGGTTG	215
1445	1	p3	(TCT)6	60.14	ACACCCAATAAGCTCTCTCCTTC	TCTCATCCCAACAGGTAAAAGAA	221
1446	1	p3	(TCT)6	59.95	TTCCATTCTACATTCTCAAGGGA	CCGAGAGATTCAAGGGTTCTATT	277
1447	2	p3	(TCT)6	60.31	CAGCACCAAAAACACCTTACATT	ACTTGGTAGTTAGCAAAGGGGAG	173
1448	1	p3	(TCT)6	60	CTCCCGAGATTGTTATTGCTATG	AAATCCTCCCAACTCAAATCAAG	187
1449	1	p3	(TCT)6	60.01	TCCAGTTCGTATTTCAGTTCGAT	TTATCTTGTGGGGTAGGGTTTTT	197
1450	1	p3	(TCT)7	59.41	GTATGATAAAGGAATTACGCCGA	ACCCACTGCACATATAGCAAACT	250
1451	1	p3	(TCT)7	60.03	TGTTGTTTACCGTTGGGTTATTC	CAACTTTGTTGTCATGAAGGTGA	162
1452	1	p3	(TCT)7	60.18	TCTCTGAATGTATGTGCAGTTGG	TGGACTGGTTGAAAAAGGTAAGA	118
1453	1	p3	(TCT)7	59.89	ATAGTAATAATGTTGCGGGGGTT	AAGAGAAGCCATGATTGTTTGAA	251
1454	1	p3	(TCT)7	60.01	GCCCACATACAGAAGAAAAGATG	ATGTTTGAGAAAAGTGGATAGCG	170
1455	1	p3	(TCT)7	59.91	GGATGATCAAACCATATGGAAAA	AAACACATTGTACATTTCGCCTT	235
1456	1	p3	(TCT)8	59.98	CATTGGAGCAAGAATATCCAAAG	AACTTCTGGGTTTTGAGCTAACC	219
1457	1	p3	(TCT)8	59.98	TTCTTGGTCTACGGATTCGATTA	GCCAAGCTTAAGATGAACAAGAA	149
1458	1	p3	(TCT)8	59.75	GCTTTCCCTAGGAAGATGAACTC	AGCCTTGGAAGATTCACTAGCTT	216
1459	1	p3	(TCT)8	60.21	CTGACACCTTCTAGTTTGGCAAC	AACGCAGATAAAAACCTTGTGAA	209
1460	1	p3	(TCT)8	60.02	AAATGCCAAGCAAGAATACAAAA	CGTTTTCCAGAGAGAGAAACAGA	147
1461	1	p3	(TCT)8	59.75	AGCTTTCTCCATTTCTTCAGGAT	ATAAAGCCAAACACTAGCTTCCC	163
1462	1	p3	(TCT)9	59.96	ACTTGCTGTGTTTTTGGGTTTTA	CTCTGTATGGATGACGATGATGA	160
1463	1	p3	(TCT)9	59.98	TATCAAGCAGGAGGGAATACAAA	TACGTCGATTAACGATTCGATTT	166
1464	1	p3	(TGA)5	59.97	ACCATTTGTTCATAATCCCTCCT	TACTAAAGTTCCGGATTCGTTCA	149
1465	1	p3	(TGA)5	60.05	CGAACATGTACAGTCATCAAGGA	GTATTCTGCCAATGACCAACAAT	255
1466	1	p3	(TGA)5	59.83	TAAATGGAGGGTCTGAATCAAAA	AGGGAATGTTCTCTTCTTTCACC	223
1467	1	p3	(TGA)5	59.74	ACAGCTAGCTTGTTATTTGGTGG	TAGCTATACTTCGTGCTTCCTCG	192
1468	1	p3	(TGA)5	60.39	CCAGAGACAATACGACGATCATT	AACCGTTGTAATTGAACTTCCCT	199
1469	2	p3	(TGA)5	60.01	CGTGATACTTTCAATCAGGGAAG	ACTCTTCCTCTGTTTTCCACCTC	137
1470	1	p3	(TGA)5	60.13	GTCAATGCCCACAATCAAATAGT	AGCTAGAAGCAAGATAGCCCAGT	186
1471	1	p3	(TGA)5	59.91	TTCATCAACAGTCACATACCCTG	ATTCTCATCAGCTCTGAAACCAA	215
1472	1	p3	(TGA)5	59.64	TATTTTGCTGCAGGTGATGATTA	AATAAGTTTCTTCCACTCCAGCC	202
1473	1	p3	(TGA)5	60.17	CTCGTCTTTTCAGTGGATAGTGG	CATCATATCAAACGTTCAGTCCA	219
1474	1	p3	(TGA)5	59.82	CATAGCTCCTAACCCACTAAGCA	AGTCGACGAGCAACAACAATAAT	194
1475	1	p3	(TGA)5	59.92	TAAAAATTGAAGCAAAGCAAAGC	GAGCTCGAAAGGGAAGAGTAAAG	151
1476	1	p3	(TGA)5	60.34	CCGCCATGTAATTAGGCAAC	AAGCTACGCTTCGTCACAGACT	152
1477	1	p3	(TGA)5	59.72	AAGGATGGAAAATATGAAAAGCC	ACTGATTGAAAGGCAAGGATACA	134
1478	1	p3	(TGA)5	59.44	GTTAGGGTTTGGGATTTCTTAGC	AACTCAACTCCACTACCACCAAA	136
1479	1	p3	(TGA)5	61.17	GGAAGCAGCAAGCTAAGCATAAT	TGCTAATTTGTTCGTTGCTTACA	132
1480	1	p3	(TGA)6	59.98	ATCATCGATCTCCAAGTCCTGTA	GGCAGTAGTCATTTGCTTGTTCT	293
1481	1	p3	(TGA)6	59.85	ACCTGGATTATGGTTTTGGATTT	AAGATGCAGAGCAATGAAGAAAG	229
1482	1	p3	(TGA)6	59.75	ATTTTCTCAAGGGAGCTCTTCAT	TAGCTCATCAATGTAATCCCCTC	272
1483	2	p3	(TGA)6	60.19	GGAAGATATTTGGGAGAGGTTTG	TAATATGGTTTGACCAGGTACGG	295
1484	1	p3	(TGA)7	59.74	CACGTACATACGGTTTGGTGTAA	TTCCTTTCTACACCCACTGAAAA	189
1485	1	p3	(TGC)5	60.04	AGACGCAGAGTAATGTCCCAATA	TGTCGTCCGGACTATTTAGTGTT	139
1486	1	p3	(TGC)5	59.89	CTTCCAGTAACCAAAATTGCATC	GCAAAGCATGTTTCTGTTTTTCT	181
1487	1	p3	(TGC)5	60.22	TGTCGAAAAGAAAAAGAATCGAA	CAAAAACAAAAGGCAAAAATGAG	198
1488	1	p3	(TGC)5	60.01	CCAAAGCAATCAAACTTATCTGG	CTACTGCTCCGAAACTGGAAGT	272
1489	1	p3	(TGC)5	60	TAATTACTCGCGTCATTTCCCTA	CATTCGAACCTGAACAGAAACTC	211
1490	1	p3	(TGC)6	60.15	TTGAACGTAGAAGGTTCTCCAAA	CTTTGATTTTCCAGAGTTGGATG	234
1491	1	p3	(TGC)6	60.44	TGTTGCTCCTAGTGCTTTGATCT	AATCCTCAGCAGCAACCATAGTA	200
1492	1	p3	(TGC)6	59.64	CGATCGATATAGTCGAAATTGCT	CTTATTCGGTGAAGTGGAAAATG	167
1493	1	p3	(TGC)6	59.98	TATCGACGATGAGGAATTGAACT	AAAACTCGTAGGGACTGGAACTG	194
1494	1	p3	(TGC)7	59.82	GCTCTAGAGATGCTTTTGCTGAC	GCTATCCATTACTAGCATTTGCG	221
1495	1	p3	(TGC)9	60.37	AAGCTCCTTCTCTTCTCCATTTG	CAATGACGACATAATCAAACTCG	154
1496	1	p3	(TGG)5	59.67	TACTTACTTGTGCTCCTCCATCC	CATTGCCTCCTTACGAGTGATAC	240
1497	1	p3	(TGG)5	60.16	GAGATTGAAGTGGAAGTTTCGTG	AATCTCATAGCATCACCACCACT	234
1498	1	p3	(TGG)5	60.55	CTCCATCTCTCTCTGATGCTGAC	CCAAACAACAATTCGAGATAAGG	252
1499	1	p3	(TGG)5	59.97	TAACCTAAAAGCAACAGTCTCGC	TGCTGCCAATAGGATTTATTGAA	134
1500	1	p3	(TGG)5	59.88	TAGCCATATTGTTGGCTTCATTT	ACTGACAGCAAGTGTGCAGGT	206
1501	1	p3	(TGG)6	60.21	AATTACTATTAGCGCCCCAAAAA	CTTTCTTTCAGATCATCCACCAC	220
1502	1	p3	(TGT)5	60.16	TCTCCAATATCGGATGAATTTTG	TGTAACCGAAAAGGAAACAAGAA	194
1503	1	p3	(TGT)5	60.36	AGTGAAGTCGATGAAGTGTTGCT	ACTGTTACAGGAGGTATGGACGA	190
1504	1	p3	(TGT)5	60.15	TCAAGGTAAGGGTGAACAGAAGA	TCATTAGGAAGATGAAAGCTGGA	146
1505	1	p3	(TGT)5	59.93	AGATATGACTGCTTGCTCTTTGG	CTCAATTTTTGTCATGGAATCGT	232
1506	1	p3	(TGT)5	60.13	CTTCTTCTACTTTCGGCCATTTT	GGAGTGTGGTCGTTGTTAGTAGC	184
1507	1	p3	(TGT)5	60.02	GTAAATCGTGTCGAGCATTTTTC	AGTGAAGGGTTTTTGGGTTAGAG	157
1508	1	p3	(TGT)5	60.07	ATAGCTGGTGAGTGGTGACAGAT	CTCTTGGTTCTATTTCTGAGGCA	259
1509	1	p3	(TGT)6	59.8	GCTAGGTTGTGGATTTAGGGTTT	AAAGAAAGCACAATCAAAATCTCC	229
1510	1	p3	(TGT)6	59.63	ACGTTGCTTAAACGAGTTAATGG	TCATCATCAAAATCATCAGCATC	181
1511	1	p3	(TGT)6	59.95	GAGGGTAACTTTCAACCACACAG	CCAACAAACATTATTCAACGACA	170
1512	1	p3	(TGT)6	60.06	TGGAGAGTGAGACCTTTAGCTTG	AAACCATTTAAACTCGGAATGCT	153
1513	1	p3	(TGT)7	59.95	CTTGTTCATCATCATCTCCATCA	CCTCTCTGCTGAAACAATGAATC	220
1514	1	p3	(TGT)7	60.03	TTGGTCTCAGACATCTTTTGGTT	CTCTTCCACCTGTCTTTGAACAG	188
1515	1	p3	(TTA)5	60.05	ATTAACTGTGGCTTTTGTCTCCA	AGACCGAACGTAAAGAATGATGA	279
1516	1	p3	(TTA)5	59.94	GGAGGAGTACACGGGTTCTAGTT	AGGATTAATGTTTCCGACGATTT	181
1517	1	p3	(TTA)5	59.57	CGCACCATCAAATAAATTAGCTT	CAATTTAACTTTGTTTCACCTGTT	150
1518	1	p3	(TTA)5	60.58	TGAACAAATTTACCAAAAATGCAA	TCTCGCCTATCTTCCACTCATAA	175
1519	1	p3	(TTA)5	59.93	TTCCTTTGCCTTGTGTGTTTATT	ACAAACTTGAAACTTTGGGTTGA	196
1520	1	p3	(TTA)5	60.02	ATGGCTGGCTCTCTACTATACCC	GGGACAGATAGGTTTTGTCCTTT	222
1521	1	p3	(TTA)5	60.12	TTGGAAGAATTGGCAGAAAGTTA	GCAATAAGTGAGGCAAAAACTTG	181
1522	1	p3	(TTA)5	59.92	TGCTCCAGTATCTCTATGCACAA	CACTAGAGCTGCAGACTACCACA	108
1523	1	p3	(TTA)5	59.05	AGAGACAATATCAATGCATGTGTG	TCCAAAAGTCACGATTCTCAAAT	254
1524	1	p3	(TTA)5	59.97	AAGTTCCTGACTCTTCACTGCAC	TGGTTTCCTGTTTGAGGAACTAA	176
1525	1	p3	(TTA)5	59.47	GCAACCTACATACGTCGATTTTT	AACCTCACACCTTGAATTGATGT	189
1526	1	p3	(TTA)5	59.98	GAGATGAACAAGGAAGCCCTAAT	CTCCTTCCCTCCTCCTCCT	182
1527	1	p3	(TTA)5	60.04	AGGGTTGAAATTACCTAGCTTGC	CATCATCATCCTAATGCTTCCTC	260
1528	1	p3	(TTA)5	59.94	CAGACAAATTCTCTTCCAGCACT	CTAGTGCCACTTGCCTACTCCTA	257
1529	1	p3	(TTA)5	59.87	GGAAAAGGTTGGAAAGATGAGTT	ATTCCCATTATAGACACTCCCCT	163
1530	1	p3	(TTA)5	60.1	TTCGGGTGTGATCAAATTTTTAC	ACAATTATAAAAGGATGGGGCTG	181
1531	1	p3	(TTA)5	61.11	CGCCGATTATATATTGCATCTGA	AATTCGAAAATGCATGAGAAAAA	221
1532	1	p3	(TTA)5	59.96	TTTGACATGCAACGTGTTTTTAC	AGTAGTCACCACCAGCATCTCAT	176
1533	1	p3	(TTA)5	59.34	AAGTCAACAAAGATCTGGCAAGT	GTTGAAGAGATCCTTCCCTTGTT	131
1534	1	p3	(TTA)5	59.88	ATTAGCTATTGCGAGATAACCCC	AAATCCCAAAACATTCTCCCTAA	181
1535	1	p3	(TTA)6	59.91	AATTTGGTTTTGGTGGTAATGTG	TGTTTTTGTTACGGTTGTACGTG	183
1536	1	p3	(TTA)6	59.94	TAGTACAGCCCAAACCAATCTGT	AAACAAAGAAACTGAACTGCGAG	178
1537	2	p3	(TTA)6	59.45	GCTGCTCCTTGACAAAATAAGTC	CGCAAATCACAATATCACTTGAA	112
1538	1	p3	(TTA)6	60.16	GCACTGTTTCTTCTTTTTGGATG	GATGGTATACCTGATACGACCCA	198
1539	1	p3	(TTA)6	59.99	TAAATAGCTAGGCCAATAAGCCC	TTTCTGGAGTAAAGACGAGCATC	265
1540	1	p3	(TTA)6	59.65	CCAATGCAATTAACATTTTAGGG	CAAATTCCTTTCACAACCCTTTA	256
1541	1	p3	(TTA)6	60.03	GGTGTTGGTTTAGTGACATGGAT	AAGGGACATGTAAGGACCAGAAT	233
1542	1	p3	(TTA)6	59.68	TTTGTCTAATGAACCAAGCAACA	GAAACTTTCATAACTTCAAACTAAACA	203
1543	1	p3	(TTA)6	61.08	ATGTTAGCCTCTAGAGAATGCCG	AATAAACAGCAACGAAACCAGTC	218
1544	1	p3	(TTC)5	60.29	CCTCCATTCTTCTTCATTTTTCC	TTATTATCATCCATCCAAGCGAG	254
1545	1	p3	(TTC)5	59.93	GAGATGGATTAGAGGAAGGGAAA	TCTAGAGCTTCTCGTCGCTTTTA	219
1546	1	p3	(TTC)5	60.13	ACTGCACTGCTACATACAACCCT	GTGGAGAAGGTAGTGAAGCACAT	222
1547	1	p3	(TTC)5	60.14	TCCTCTGCTTTTCCTCTTCTTCT	AGAATCGGAAACCTAGAGAATGG	176
1548	1	p3	(TTC)5	59.89	CTGTAATTCCTCCGTTGTTCATC	GAATACCAAAAGTTCCAAAAGGC	206
1549	1	p3	(TTC)5	59.91	TCCAGTAGATCATGTGGTTGTTG	AGCAAATTGCAGGTTCTTGTATG	139
1550	1	p3	(TTC)5	60.14	AAGGACTCGATTAGTCAAGAGGG	GAGAATACGAGCAGGATCACAAG	227
1551	1	p3	(TTC)5	59.93	CCACTCTCACACTCCATCTCTCT	CTACAGAAGCTGCAGCAGAAGAA	208
1552	1	p3	(TTC)5	59.99	TACCAACAAGAAGAGATGGGAAA	TTTTAATGGCTGTGGAAAAATTG	175
1553	1	p3	(TTC)5	60.7	GATGAGAGGGATGAATCCGTAGT	CATCAACCACATCTGCATAAGAA	193
1554	1	p3	(TTC)5	60.16	CACCAACTCTGTTGATCTCCTTC	TGACTGATCTGTACCGTTGACTG	212
1555	1	p3	(TTC)5	60.02	AAGAGGTCCCGACTTACTCAATC	GATGTGGAAGAAGCTGAAGAAGA	203
1556	1	p3	(TTC)5	59.97	GAGAGACTGGAGGCTGGATCT	GCTACCTCTTCTCCTTCATCCTC	182
1557	1	p3	(TTC)5	60.05	ACTAACACATCAAAAGCCCAAGA	TCAAAGCTGAAATAACCACGAAT	222
1558	2	p3	(TTC)5	59.79	AAAAATGAAGAATCTGCGTTCAG	AAATGCCATACAAATTTAGAGCG	275
1559	1	p3	(TTC)5	60.24	AGCAAAGAAAGAGAAATGAAGGG	CCAAGTTTTTGGATTCACTCAAC	245
1560	1	p3	(TTC)5	60.4	ATCTATCCAATCAATCCCTCCAC	CAATACATGCTACAGTTGCTTCG	131
1561	1	p3	(TTC)5	59.99	CACCCATTTCTGAATTTTCTCTG	CACTTACCTCGCTGACTGAAATG	289
1562	1	p3	(TTC)5	60.33	ACTCTTGCCCTAAATTTTTCCAA	AAAGGTTGTTCTTTGTTGGTTGA	158
1563	1	p3	(TTC)5	59.96	CCTTCATCACTCGGAGGTAATC	CTTCACAGATTGAGGAATCCAAC	162
1564	1	p3	(TTC)5	59.86	AGATCCAAGGACGAGGATTTTAC	TATTGATGGAATCACAACTGCTG	226
1565	1	p3	(TTC)5	60.12	TTGATTGAAGCTGACTGGAAAAT	ATTCCGAAGAAGCTACCAAGACT	206
1566	1	p3	(TTC)5	59.87	AATCAAATTTCCACTTCTAGCCC	TTTTAATGGCTGTGGAAAAATTG	210
1567	1	p3	(TTC)5	60.22	CAGTCATTCCCTTTTTAACCTCC	AGGACCACATAAAACGACAAAGA	139
1568	1	p3	(TTC)5	59.88	GGAATTTCAACATGAGCAAAAAC	ATCACGCCTTCCACTATTAGTCA	159
1569	1	p3	(TTC)5	59.84	TCTGAAGCAACACTAAACACCAA	GTAGGTATACGATTTCCTTGGGC	162
1570	1	p3	(TTC)5	60.18	CGATGTTGATGTTAGCAAGTTGA	TTTACATGGGAGATTAGAAGCCA	284
1571	1	p3	(TTC)5	59.9	CAGTTGCAGAGATGGAGAAGAAT	ATTGGTAAAATGAGACGTAGGCA	207
1572	1	p3	(TTC)5	63.8	TATCGAATTAACCATATGGGCCG	CTGACTGCTTTTGGAAATTCAAC	168
1573	1	p3	(TTC)6	60.08	TTAGATTGACCTTCTCCCTCTCC	CAACAGTGCTGTTTGTCTGTAGC	247
1574	1	p3	(TTC)6	59.86	GCATTGTTAGGGATTTGAGAATG	ACAAGGATTTCATGAAGAAGGGT	193
1575	1	p3	(TTC)6	59.98	GGTTGCGTTTTAACTTACCAGTG	GCTAGCAGACTGCATCAGAAGTT	267
1576	1	p3	(TTC)6	59.88	TCCAGTCATTTTCTTCTTCTTCG	TCAATCCCCTCCTTCTCTATTTC	245
1577	1	p3	(TTC)6	60.06	CAACAGAGGAAAAACAACAAAGG	AAGGGACAAAAGGAAGTCGTAAG	231
1578	1	p3	(TTC)6	60.38	CATTTTAATCCCCTCCTCATCAT	ATTAGACGATTCCGGTTGGTTT	131
1579	1	p3	(TTC)6	59.91	GACAGCTCCTTAACGATTTGAGA	CACGAGGGAAGATTAGTTGATTG	206
1580	1	p3	(TTC)6	59.99	CACCCATTTCTGAATTTTCTCTG	CCCAAATTCAAATTTAGCAAACA	189
1581	1	p3	(TTC)6	60.04	ATCATGGCAAGCTACAAACCTAA	TTATGCATCGTGTGTTTTTCTTG	241
1582	1	p3	(TTC)6	59.83	AAAGTTTCTTTCTTTTCGGCAGT	AACCTAACCAAGGACCTGATAGC	185
1583	1	p3	(TTC)6	60.01	AATCCTCATAACGTGGACTCTCA	TATCTTCTTTAGCTCCGACATGG	249
1584	1	p3	(TTC)6	59.96	ATAAAATATCTCCAACGGCCAAT	GTGGTGATTAGCATCAACTCCAT	239
1585	1	p3	(TTC)6	60.49	AAATTACAACCTTGTCCCTCACC	CTATTTCCCGATCGACTACAGAA	112
1586	1	p3	(TTC)6	59.63	CACTAAGCTTCGCTAACTTCACC	GCAAAACTGATCCATCTTGAGAA	217
1587	1	p3	(TTC)6	59.68	CCTCTGCTTTTCCTCTTCTTCTT	AGAATCGGAAACCTAGAGAATGG	178
1588	1	p3	(TTC)7	59.95	GTTGGCACTTTAGCTTGAAGAAA	TGGGGAATAAAGCAAAAACCTAT	160
1589	2	p3	(TTC)7	59.67	GCTGAAGTTGGTAGTAGGGATGA	CCAAAACCCACCATATATCACTC	207
1590	1	p3	(TTC)7	59.7	CCTTCCCCTGATCTCTCTCTATC	AGTTGGATTCCATTCTCAACAGA	181
1591	1	p3	(TTC)7	60.08	AAACCTCATATAGGGTCGGAAAA	ATTAGATGATTAAGGAGCAGGGG	202
1592	1	p3	(TTC)7	60.08	AGAGGATGGAAAAGATGAGGAAG	TCACACTACTCATTCCCTTCTCC	150
1593	1	p3	(TTC)7	59.73	AATGGAGCTGGATTATTAGGACC	GTGGTGAAAATGGCTTAGAGATG	212
1594	1	p3	(TTC)7	59.84	GTGGACAGCTAAATCAAGCAACT	GAAGAAGAGAAGGTTGAGTGCAA	198
1595	1	p3	(TTC)7	59.99	AATTTACTCCGATGAAAGAAGCC	TACGTCTCGTAATTGTTTTCCGT	121
1596	1	p3	(TTC)7	60.03	AGAAATTTTGGTGTTTGCTTTGA	TGCCTTTTAAGGATACAAGACCA	238
1597	1	p3	(TTC)7	59.88	TGATTCTTCTTCTCTTGTTTCGG	AGTAACTGTTCGTCGCTCTTGTC	284
1598	1	p3	(TTC)7	59.96	TGCTGTGTTTTTGGGTTTTAAGT	ACAAGGGTTGGTCTGTAAGTCTG	197
1599	1	p3	(TTC)7	60.03	AATGTGGTCGTTCTTTTTCTTCA	TTTTAGAACCTGACGATTTTCCA	195
1600	1	p3	(TTC)7	60.04	GCTTCCATGGTTAGTCATAGTCG	CAACTTTACAACACCTCCGTCTC	200
1601	1	p3	(TTC)8	60.04	TTTAGACCACGCTCGATGTATTT	CTCTGCACCCTCTGTTCTTCTTA	221
1602	1	p3	(TTC)8	60.03	ACTTAAACCCCGAAATAGAGCTG	GGAAGTGGACAATTGAGGGA	193
1603	1	p3	(TTC)8	59.89	CCAGCAAAATATGGAGCTAGAGA	AAAGTCCACGGAATCGGATATAG	254
1604	1	p3	(TTC)8	59.91	AAGGTAGATACCGAACTTGAGGG	AAAATTTTAACCGTAAACCACGC	179
1605	1	p3	(TTC)9	60	TAACCCTCACCAAAGGGTAATTT	TATCCATGAACAAACTGAAAGCC	283
1606	1	p3	(TTC)9	60	AGAAAGAACTCACTTCCCAATCC	GTCGAGAATCATGTCTTCCATGT	199
1607	1	p3	(TTC)9	59.75	ATGGACAAGGACTTTGACATCAT	TTCGATCTCAGTGAAGACAACAA	224
1608	1	p3	(TTG)5	59.78	ACTAGGATTGTTGGGGTTAGGAG	ACATGATTTTCTCTAAGCGGACA	221
1609	1	p3	(TTG)5	60.78	CTTTGGAAAGCCAGAACGACT	CTTTCCTCACCGGAGTAAAAATC	221
1610	1	p3	(TTG)5	60.12	AAGAGAAGAAATGTTGGAGAGGG	AACTTCCTCTGCTTCACTTCACA	208
1611	1	p3	(TTG)5	60.14	CCTGAGATAGTTGGCTTTGATTG	ATGTTGCAAGAAGGAAGGACATA	243
1612	1	p3	(TTG)5	60.04	AAGTCTCTACCTTTCCAACCCAG	AAGAACAAGTAGCAAAATGGGCT	216
1613	1	p3	(TTG)5	60.05	GTGCAAAATAACTCTTCCAAACG	AGTAACATCTCCACTCCAGCAAG	153
1614	1	p3	(TTG)5	59.99	TCATCTCATTTGTGTCGTTCATC	CAATATGCTTCAACAGCAACAAG	218
1615	1	p3	(TTG)5	60	CGTCCATTATGATCCTAAAGCTG	GCTTCCATCCTAGAATGTCCTTT	202
1616	1	p3	(TTG)5	60.26	CCAGGGCTACATATTAGTCCACA	CATGGAAGGAAAAAGAAACAGAA	160
1617	1	p3	(TTG)5	60.13	AAGGAATCCAAGCTCTTGTTAGG	GGGTAGCGAATCGAGAAATTAGT	231
1618	1	p3	(TTG)5	59.86	ATGACTCTCCAATTTTGTTGGAA	AATAAGTCTGGCTTGTGAGTTGG	208
1619	1	p3	(TTG)5	60.33	CTTTATATTCCCAGTCTGGCTCC	TCGAGTAACAAAATCTTGTCGTG	276
1620	1	p3	(TTG)5	60.12	TGAATACGGTAAACATTTGGGAG	CTCTCGCAACTTAGCAACAATTT	253
1621	1	p3	(TTG)6	60.05	TTCTGATGCACTTCTGAACAAGA	GAGTTTCACAGTATCCATGGGAG	140
1622	1	p3	(TTG)6	60.5	ATTAATCCTGAACGCCTAGTGCT	CTTTGAGAGGAATCTGATGTTGG	225
1623	2	p3	(TTG)7	60.14	TGAGACGAATAGATTTGGTGCTT	ACTTGCACTACAACAGAATCACG	263
1624	1	p3	(TTG)7	59.48	TTCTGTTGTAGCAACTCAACTGG	GGAGTCGTCTCAGAAACTCAAGA	185
1625	1	p3	(TTG)7	59.91	AGTTGCCATCACGATACAAATCT	GGTATGGAAATGATCTCACTGCT	212
1626	1	p4	(AAAC)7	60.04	TCTGCAAATTTTAACCAACAGAAA	TGTTGTTTGTTTCCAAGGTTCTT	219
1627	1	p4	(AAAG)6	60.06	CTGCAGAAGTAACTCCCTCTTGA	CAAAGACTGCAAAGTCTCCAAGT	168
1628	1	p4	(AAAT)5	59.74	CAGCCCCTCTATTCTCACATCT	CACTCACCCATGTTACCTTCATC	178
1629	1	p4	(AAAT)5	60.34	AAGGAAGACAAGTAGCGTCAACA	TCCCAATATTTGAATTATGCACG	244
1630	1	p4	(AACC)5	60.1	TTTGTCTTCTTCCAATTCCTTCA	GGTAATGGTTTAACCGTGTTTGA	203
1631	1	p4	(AAGA)5	59.81	ATTTCTGGCAAGAAGTAATGCTG	TTTGCGCTTATTGTTGATAACCT	204
1632	1	p4	(AAGA)6	60.13	TTCCACTACGCAATCCTAGAAAA	ATATTTGGTCGTGGAAGGTCTCT	145
1633	1	p4	(AATC)5	60.16	ACAACATCCCAAACTAATTGTGC	CAATTCCTTTCCCTCCAATTCTA	118
1634	1	p4	(AATT)5	60.14	GAAAAGAAGCATCGAGAGAGACA	TGATTATGGGAAGAAATGGATTG	156
1635	1	p4	(ACTC)5	60.08	AAAGACACGGAAAACGTACAAGA	GCAACCAGAAAAGACACAAGAGT	267
1636	1	p4	(AGAA)5	59.93	AGTCGGCTATAAACAGGTTAGGG	TGATGTAAACAACAATCAGTGCC	220
1637	1	p4	(AGAA)5	59.64	TGATGATCATTCACATTGGATTC	AAGGGTGACTATGTTGATGGAGA	191
1638	1	p4	(AGCA)5	60.06	AAACACGACATCTGCATTCTTTT	TGGCTAGCATGTGATTTCATTTA	190
1639	1	p4	(AGCT)5	60.08	ACTTTGTTTGAAGGCAAAACGTA	GTCATTGCCATGTCATTTTGTAA	199
1640	1	p4	(AGGT)6	59.8	GCTATTAGCTATGTCCGAAACGA	CAGCCCTAATTGGAACTCTTTTT	200
1641	1	p4	(AGTC)5	60	GGTCTTGTTTCCTTCCATCTTCT	ACCCAATGATTCCTTCATTACCT	177
1642	1	p4	(ATAA)5	59.9	CTTGTTCCTGCTGAGATTTAGGA	GGTCTTACTTCTTCGTTGTCCCT	200
1643	1	p4	(ATAC)5	59.94	TGTACTGGCATCCTTACCTTGTT	ATTGCAGCAGCCATTAATACACT	260
1644	1	p4	(ATAG)5	59.65	AAGATTGGGTACATACACAGGGA	CAAAGAGCAAAGTGCAAAAGAAT	252
1645	1	p4	(ATCA)5	59.99	CATCCACCCTAAACCAAAATGTA	CCACTCTAGAGGAGAAACGTCAA	138
1646	1	p4	(ATGG)6	60.1	TTGCTTGTGCACTACTTTGAAGA	TATGGCAACACAAACAAACAAAA	215
1647	1	p4	(ATGT)5	58.87	AGTAACTCAACACAGTTTTGGCA	TACGAAATTAGCTGGTCGTTGAT	188
1648	1	p4	(ATTA)5	59.93	GTTTTGGAAAGGCTGGTAAGTTT	ATCATCTTCCAATATTCGTCGC	169
1649	1	p4	(ATTA)5	60.61	CTAAAATGTGTTTTGATGGGACG	GGAGTACTAGGGCAGTCTGGAAT	192
1650	1	p4	(ATTA)5	60.09	AGTATCTTGGGATCGGTTTGAAT	CCTGCTGTAACGAGAGCCTATAA	145
1651	1	p4	(CACT)5	60.01	AAAACCCATCAAACACATCAAAC	TTGTGGGTAATGAGCACATTTTA	195
1652	1	p4	(CAGT)5	60.17	AACATGTGTTATTCCACGGAGAC	CGATGTTGATGCAGTCATTGATA	227
1653	1	p4	(CCAA)5	60.34	CCTTAACAGTTTGTCTCGCTCAC	TTTTGGTGGGTGAATATAGGTTG	244
1654	1	p4	(CCTT)5	60.2	GATGAGCCATCTCATCTGATCTC	TATCTGATCGTCCTTTGGAGTGT	238
1655	1	p4	(CTAC)5	60.53	AAATCAGATTCCGATAGGGTTTG	TAAACGGTAAGAGCACGAATCAT	252
1656	1	p4	(CTAC)6	60.08	CTACACGGTTTGAGAAGACAACC	CAAAGTAATCACGTGGAGAGATG	168
1657	1	p4	(CTTC)6	60.48	CCAAAATATCTCGTCGTCTTCAA	ACTTGAGCAAGTCTTTCTTCCCT	191
1658	1	p4	(CTTC)7	59.79	GATTCCTTCAGATCATCATCACC	GCTGAAAGCTGCTGCAATATAAG	220
1659	1	p4	(GAAG)5	60.01	AGAAGACGGAGAAGAAGAAGGAA	AACACCAACACCACTCTGTTTTT	234
1660	1	p4	(GAAT)5	60.12	TAGTAGCAGCAAAAGCAACAACA	AGTACTGATCGATCTCATGGGTG	241
1661	1	p4	(GCTA)5	60.12	TATCTCTTTGGCAGAAACCAAAA	GCCATACACCTAAAAAGAAAGGG	165
1662	1	p4	(GCTA)5	59.87	GGCTTCGTCAAAAATTAAAGGAT	CATCCAAATCAATGCATGAAGTA	164
1663	1	p4	(GGAA)7	60.26	TTTGATTACCTTGACAACCTTGG	TCTTTGTTGATTGTTGTGGTCTG	250
1664	1	p4	(GGCT)5	60.73	ATAAAACTGGTACGCCTGAAAGG	TCGCATAATAAATATGTGGGGAG	246
1665	1	p4	(GGGC)6	59.9	GCAAAACAAAAGGTTATGCATTC	GTTTGGATTTAGCCACTGACATC	232
1666	1	p4	(GGTT)5	60.01	AAACATTTGTTGGGGTTTTTCTT	ACTTGTTGGCTTTTGAATGGTTA	161
1667	1	p4	(GTTG)5	60.78	AAGATGGTGATGGAGATGTCGT	TATAACGACCAATTGGGAAACAC	265
1668	1	p4	(GTTT)5	59.39	TGGAAACGTATTCTCCTATGGTC	ATTTGCTTTCTTGTGACTTGCAT	144
1669	1	p4	(TAAT)5	59.97	CTCTTTGTGCACTCCTGAAGTTT	AGAAAGGTGTAGGTGGAGCTAGG	279
1670	1	p4	(TAGC)5	60.29	CAACCTTTCAATCAGCTTGACTC	AGGATGACTGTTGTAAACCGTGT	196
1671	1	p4	(TAGC)5	59.79	ACCGTACGTCATTTGATAAGGAA	ACCTACAGAAACAGTTGGCGATA	177
1672	1	p4	(TAGG)6	60.34	CAGGGTTAATTAAGGAAGCAAGG	GCTAGGTTTCTTCGCTTCTTCTC	180
1673	1	p4	(TATC)5	60.18	GACATGAGACCGTTAGTGGAGAG	CTCGAGAATCAGGTCTTTTTGAA	179
1674	1	p4	(TATT)5	58.96	CCGGTTCTATGTAAATTTTGTACG	GAGATCATACCGGTGAGACAAAC	152
1675	1	p4	(TCCA)6	60.01	GGATCCATATAAATGGGGTCAAT	TTGGTTGCCTTGTAATTGTTCTT	240
1676	1	p4	(TCCT)5	60.08	GTGATGTGTGCTAGCAATGATGT	ACACATCTCCTCAGGTGAAAGAA	163
1677	1	p4	(TCTA)5	59.91	AGTCGGCCATATACAGTTCAAAA	ATAAAAATGCATGATATGGGCAG	137
1678	1	p4	(TCTT)5	60.01	GCCTCTGGTCTATTCAATTGTTG	TAAACCAAATCCCTTTCCCTAAA	214
1679	1	p4	(TCTT)5	59.76	GCATCATCATAACTCGTAAACCC	TTTGGAGGGAATAGAAAGGAAAG	115
1680	1	p4	(TGGC)5	60.07	ATGCATGCAATGTCTAACAAGTG	CTTGCTTCAATCGTACGAAACTT	176
1681	1	p4	(TGTT)5	59.4	ATTGTAATGGAGGACTCTGTTGG	ACCATAATCAAATCCAACCACAC	288
1682	2	p4	(TTAA)5	60.35	GGGAAGAAGAAGAAGAAGAACGA	GATCCAATGAGTTAGCGGTTACA	248
1683	1	p4	(TTAA)5	60.65	CAACCTTCCTATCTGCTCACAAA	TCGAAAAGTTTCCCAATTTTCTT	208
1684	1	p4	(TTAT)5	58.86	GGAGGTTCTACGCTAGGTAATCA	ACTGAAAGCGGTTGTAAATTTGT	286
1685	1	p4	(TTAT)5	59.8	AACAAAAGTGATGTGGTTTCGAT	ATTTTTCAACGCCATTGATATTG	247
1686	1	p4	(TTCC)6	59.58	TCGAATCAAGATCAAACAAATCA	GCTAGTTCAGCGACATTGCTTAT	140
1687	1	p4	(TTTA)5	59.77	GGTGATGAAGTGTTTAATTTGCC	AAAATTCGTGTCAGGTAGTTGGA	251
1688	1	p4	(TTTC)5	60.12	TCCTTGGTCTCCATCACTTTCTA	AACCGTCACACAATCTCCATAAC	185
1689	1	p4	(TTTC)5	60.6	TATTGTGACCGTCAGTCTGTTGA	TTCATCTCCATCCTCCATCTCTA	191
1690	1	p4	(TTTC)5	59.88	AAGGGTGACTATGTTGATGGAGA	TGATGATCATTCACATTGGATTC	191
1691	1	p4	(TTTC)5	59.95	AGACACCGCAGTAAAAATGATGT	TTTTCTGTGTTTGCACCAGTAGA	235
1692	1	p4	(TTTC)6	59.64	CCACAGTGGGATAGAAAGAAGAA	TGTACAGAAAACCTCCCAACTGT	220
1693	1	p4	(TTTC)6	60.04	TACTACTCCAAGTCTCCAACCCA	ACGACGGTGTGAGTAAACTAAGC	195
1694	1	p5	(AAAAT)5	59.95	GGTACACTTGGTGTTCAGGAGTC	ATATTTACTCTATTCCCGTCCGC	222
1695	1	p5	(AAACA)4	60.05	GAGCGAAACTTGAAAGAAACTGA	CATTTCAATGGTCCTGTTTTTGT	240
1696	1	p5	(AAATC)4	59.89	GATTTTCACGGGTCATGAGTAAG	TAAGCATTCCTGAAACCCAACTA	247
1697	1	p5	(AAATT)4	60.33	GATCCAATCCGATCTACAGACAA	TTTGGACTTTGAAGAGCACTGAT	129
1698	1	p5	(AACAG)4	60.61	AGAGGGACGTGGTGTTTTATTTC	GTGAATCGTGATCGTATAAGGCT	257
1699	1	p5	(AACAG)5	59.32	TTACAGTGTTGAAGAATTGCAGG	GATCCTCCTTCCGTAGCATAGTT	255
1700	1	p5	(AAGAG)4	60.05	AAACAAAAACAGACGGCAGAATA	GGCCTTACCTTTGAAAACTGATAA	260
1701	1	p5	(AATAC)4	56.61	AAAGAGCAAGTACGTAAACGAGT	TACACAAGTGCGTACAATAAAAA	214
1702	1	p5	(AATTT)5	60.45	AAGAAATCGTGGTTATGGTTTCC	CCACAAATTGATTGAATTACGAG	229
1703	1	p5	(ACAAA)4	61.05	GTAATCCCGATTTGATTATCCCA	AGGAAAATTGCTTTATTGGGTTG	214
1704	1	p5	(ACACA)5	60.03	CAGAGGGTGATTATGCCACTAAG	GACCGGGTTAATTTGTTGTTTTT	217
1705	1	p5	(ACCCA)4	59.99	AGAGAAAGAAATGGGAAACCTTG	ATAAACCCTACGAGGACTGGGT	227
1706	1	p5	(AGAAC)4	60	AACGAGAAATGAAAGGAAAAAGG	TTACGACGTGGATGTACTTGTTG	177
1707	1	p5	(AGAGA)4	59.99	TCTATTTCTGTGAAACAGGGGAA	TCATTCATTCGGTAATCCCTATG	200
1708	1	p5	(AGCAA)4	60.48	TCGAAACCTAACAGATCATTTGC	TCAGGCAATTAGAGTGTCAGTCA	191
1709	1	p5	(AGCCC)5	60.37	AGAACGAAAAACCAGAAACCCTA	ATAACGAAAGGAATTGTCTGCAA	216
1710	1	p5	(AGGAG)4	59.94	CCAGTGAAAGCAAACCTAAGAGA	GGAAAGGAAGTGATGGAAGTAGG	223
1711	1	p5	(AGGGG)4	59.88	GAGTTCCATACGTTCTGATGTCC	AAAACCCATTGAAAAGCAAATCT	172
1712	1	p5	(ATAAA)5	59.83	GAAGGAAAGAATGTCAATGATGG	ATTTGATCTTTCGAGTGAAGTGC	113
1713	1	p5	(ATCCA)4	60.2	TACATATGGGAATGGGACACAAT	AAATGGTATGGTGGACAACAATC	190
1714	1	p5	(ATCCA)4	60	ACATCTTCCCTTTCACCTTCTTC	TAACTCTCAGGTAAACCAACCCA	218
1715	1	p5	(CAAAA)4	59.99	CTCGTTCAATCATTCAAACATGA	CAGTTTCTGTGTCGATTCGTGTA	195
1716	1	p5	(CAAAC)4	59.95	AATGTTGAAAGTAGTGGATGCGT	ATGTCGAAAACTTGTTCTGGTGT	162
1717	1	p5	(CCAAA)4	60.35	CTAGACAAAGACCCATCCTTTCC	CAGCAGAAGCTAGAAGAGAAACG	154
1718	1	p5	(CTGGA)4	59.94	GTGATGAAGAGTGAGAAAAGCGT	TGCAATGTGGAAATTAGGAATCT	144
1719	1	p5	(CTGTT)5	60.5	TCCAGGTAGAGGAGAAGAAGCTC	CTGTGTTTGCATACCACATGAAT	192
1720	1	p5	(CTTTT)4	60.12	TCTAGACAATCCGAAAAGTTGGA	CCTAAACGACAATAACGCTCATC	138
1721	1	p5	(GAAAA)4	59.87	AAGGAAAACAAGATGAGGGAAAC	GGATTGGAGCAGAACTGATTAGA	201
1722	1	p5	(GAAGA)4	60.04	GATGATGATTGGGATGATTCAGT	GAACTTTTCCCTCTATTTGTAAATTC	173
1723	1	p5	(GATCA)4	60.05	GCTTGGACTGTAACAATGTCTCC	GTGTGGTGTCTTTCTTCTTCTCC	293
1724	1	p5	(GGAAA)4	60.03	AGTTTGTCAGGAACAAAGATGGA	TCCACTAGGAAGATAAGCAGACG	191
1725	1	p5	(GGATG)4	59.8	CAACAGTGAAGGAGGTAAGAGGA	GCCAAGTCCTAAGATTCGGTTAT	235
1726	1	p5	(GGGTC)4	60.22	ATTAAAATAGGCAACCATTCGCT	TGTGTGTGTGTTTAGGTGTATGGA	179
1727	1	p5	(GTTAT)4	59.96	GTCAAAGTACAAAGGTCGGTTTG	GGTTAGGGTGATTTCAGTGTCAG	241
1728	1	p5	(GTTAT)6	59.64	GATTGATGAAGTCTCCGACAACT	AGGGAAAAGCAGGTAACTATTGC	279
1729	1	p5	(TAAAC)4	59.83	TTCACTCGCCCACTAGTTCTTAC	TTTGCTACTGAAAAGTTTGAGCC	141
1730	1	p5	(TACAA)4	59.85	AACTGTGGTTCTGGTTCGTATGT	GAAGAAGCAGGAACTACCGAAAT	167
1731	1	p5	(TATTT)4	59.99	GAAGATGACGACATGATTGTTGA	ATCGAAAGTAATCCGGTGAGAAT	157
1732	1	p5	(TCAAA)4	59.96	ATGTGATGCTTTGTTTGTTTGTG	TCAAGTACCACTCGTTCCATAGG	238
1733	1	p5	(TCACC)4	60.15	GCATTTTGCTTACAGACCTCATC	TTCAATTTTCAAACTCCAAGCTC	208
1734	1	p5	(TCCAA)4	59.77	GTTGAAAGGTTGGGAGATTACCT	GCTGATGCAAACTGTGAATTATG	189
1735	1	p5	(TCGGC)4	60.2	CTTGTTTGCACTTAAGAACTGGG	GAAGAAAATGCGACTGATGAAAG	155
1736	1	p5	(TCTTC)4	59.81	CAGACAGAGGAGAAAGAGAGACG	TTGTGACGAGCTGAAACAGAATA	253
1737	1	p5	(TCTTT)4	59.28	CGGGTAAATACTTGTAAGCAAGC	TGAGGTCAAAGCTCATTTTTCTC	163
1738	1	p5	(TGAAT)4	59.89	AAAAATGGAAAAAGAAACTTGGC	CATTTTGCTCTCTTCTTCTCCAA	182
1739	1	p5	(TGATT)4	59.36	TATGTCAAAGGGAATTGAAGACC	ATTACAGATTCAGCACCGAAGAA	141
1740	1	p5	(TGATT)4	60.05	GGTGAAGAATGTGTAGTTCCTGC	TGATCTTTATAATAAGTTCGCCTC	204
1741	1	p5	(TGTGT)4	59.93	CAAAATAGGGTTGAAGTTGTTGC	ATCTATTGAAATGGGCTCCCTAA	175
1742	1	p5	(TTCCG)4	59.84	ATTTCTTCCCATGTCCTTTCTTC	GATGGTGTGTCTTGTGGGATTAT	150
1743	1	p5	(TTGAC)4	59.86	ATCGATCGAGTAATTGGTTTCAA	CGTGAATGGACTAAGGAGAGAGA	170
1744	1	p5	(TTGGT)4	60.06	TGAACAGAAACAACATTCTGGTG	CGTCTTCATCTTCGTCTTTCACT	206
1745	1	p5	(TTGGT)4	59.89	GAAATTTGACTAGACGTGGATGG	ACGCAGAGAGAATCATAATTTGG	249
1746	1	p5	(TTGGT)4	59.69	CTAACTCAAGGTCGACTGATGGT	GTGATGTGGTTTTTGGTTCAATC	144
1747	1	p5	(TTGTT)4	59.74	TCTTCATCTTGTTTGGACTCCTC	CTTTTGAGCATCTCCATTTCTTG	267
1748	1	p5	(TTTGA)4	60.17	GAAATTTTGATTCAATAGATCGGC	TCCAAGTAACAAGATTGCCAAAT	145
1749	1	p5	(TTTTA)4	60.45	ATTTCATTTGGTGGTGATTTGAA	CTATGCATCTTGCTTGTTGATGA	201
1750	1	p5	(TTTTG)4	60.02	AACCCACTTTCCTCTTAATCAGC	GAGAAGAAGCAGAAGGTGATGG	190
1751	1	p5	(TTTTG)6	60.02	GAAGTTTGGCATCAACAATAAGC	AAAAGGAGTGAACGTGTCACAAT	235
1752	1	p6	(AAAAAT)4	60.39	CACCGCTAGCATATTGAAATTGT	ATTGGATTTTTCAAACCTAAGGG	199
1753	1	p6	(AAATAA)5	60.12	CCACAATAGTGGGAATTCGTAAA	CTCCTTTGGAGAGTTCCTAGGTC	158
1754	1	p6	(ACCCCC)4	60.06	TCAATCTTCAATTTGAGGGAGAA	TGATACCATTTGACGCATATCAC	229
1755	1	p6	(AGAAAG)4	60.03	TGTGAGGGACAAACTGAAAGAAT	CATATGGATTACCAAAACGGCTA	216
1756	2	p6	(AGATGG)4	59.83	AGACTAGTTGTTGAGAATTGCGG	ATAAGCAGTCCCTTTATTCCAGC	232
1757	1	p6	(ATAATC)4	60.03	CTGTTCATCTCTTCTCTCGCAAT	TGGAGTTTGAGAACAAGTCTTCC	221
1758	1	p6	(ATCATG)4	59.41	CTCTCCATTGATTCTTTACGAGC	GTGAATGGCATGCCTTGTATAAT	272
1759	1	p6	(CAAAAT)5	59.83	ATATGCAAGCTAGGTCTTTCGTG	TTTGACGATTTATCCGAGTTAGG	143
1760	1	p6	(CAAATA)4	60.51	GTCCAACCGTGAGGGTTACTAAT	CTACTTGGCATCACTGCATTTTT	235
1761	1	p6	(CAGAAA)4	60.05	TAACATTGAACAAGCATCCACAG	CGCTAAATTCGTAGCCTTGTTTA	168
1762	1	p6	(CAGCAA)4	60.01	TCACGACCACACTACGTAACAAC	AACATGGTCATTTTGCTACTGCT	178
1763	1	p6	(CAGCAA)4	60	GTCGAATCTCAAAAACCCTTCTT	GTAACTTGAGAAGCTAAAGGGCG	174
1764	1	p6	(CGAGCC)4	59.93	TCGTATGAATTAATTGAAGCGTGT	ATCCTCGAGCCTTAGTCAAGTTT	200
1765	1	p6	(CTACTG)4	59.92	TATTCTAAGGCGATCAGTAAGCG	TCAGCAGAAGGAGGTACATCAAC	128
1766	1	p6	(GCGGAA)4	59.93	GCGATATAATTAACTCCCCATCC	ACCAGATGCGGCTCTTCTT	252
1767	1	p6	(GGTCCA)4	60.26	AAACAGAAACGAACCAAATGATG	CAACAAAGCATGGTATTAACGGT	207
1768	1	p6	(GTAATG)5	59.89	AGTAAACGGGGAATCAGAAAAAG	CACACACCTACACGGTTCTAACA	150
1769	1	p6	(TCACCA)4	59.9	AAAAGTGTTCTTCCCATGAAACA	TGAAGAATCCCCATTTCTACCTT	170
1770	1	p6	(TCAGCA)4	60.04	AATAGTTAGTTGGGCTTGCCTTC	AGTTGGCTCCCAAAAATACACTT	277
1771	1	p6	(TCCCAG)4	59.99	GTTGTTGTTGTTGCCTTGTTGTA	AGCTTAGCGTAGCTTTGTTTCAA	201
1772	1	p6	(TCGAAA)4	59.98	TACCGTAGCCGAGAAGTACAGAG	TGATTTGGGAGGTAACAAGAAGA	185
1773	1	p6	(TCTTCA)4	60.03	ATCTCCCAATCCTTAAATCCAAA	GCTTTGTGAAGATGAAGGAGAGA	193
1774	1	p6	(TGGAGC)4	59.98	ACTAGCATCCTTTTGAATCTCCC	AAAGTATCTGGGGAGGATGAGAG	281
1775	1	p6	(TTCTTA)4	60.16	GAAGGCTTAAGCTCTCTCGAAAC	AAGCCTGCTCAGGTTAAGAGATT	203
1776	1	p6	(TTTTAT)4	60.03	AACGATTTCAAAGTTGTCCAGAA	AATCCAAACCAACCCAACTAACT	202
1777	2	p6	(TTTTTC)4	59.91	TTTTCGAGAGCTTTTCTATGGTG	TCTGATTTGAAGTGGAGAACACA	206
