# Supplementary material for: Comprehensive Analysis of Differentially Expressed Unigenes under NaCl Stress in Flax (Linum usitatissimum L.) Using RNA-Seq
Source: Int J Mol Sci. 2019 Jan 16;20(2):369. doi: 10.3390/ijms20020369 (PMC6359340; doi:10.3390/ijms20020369)
Supplement: Supplementary file 1 [file ijms-20-00369-s001.zip › ijms-410872 Supplementary material for final/Supplementary Files/table S4.xlsx]

## Sheet: Sheet1
Table S4.Primer sequences for qRT-PCR
Gene ID	Forward Primer	Reverse Primer
AY857865	GGTGTTATGGTTGGAATGGGTC	CCTCAGTGAGAAGTACAGGGTG
Lus10017947	GGTGAAGAATGTGTAGTTCCTGC	TGATCTTTATAATAAGTTCGCCTC
Lus10001671	GAAATTTTGATTCAATAGATCGGC	TCCAAGTAACAAGATTGCCAAAT
Lus10009502	TCGTATGAATTAATTGAAGCGTGT	ATCCTCGAGCCTTAGTCAAGTTT
Lus10039893	GGTGATGAAGTGTTTAATTTGCC	AAAATTCGTGTCAGGTAGTTGGA
Lus10034541	AAACAAAAACAGACGGCAGAATA	GGCCTTACCTTTGAAAACTGATAA
Lus10014048	TCTATTTCTGTGAAACAGGGGAA	TCATTCATTCGGTAATCCCTATG
